# Supplementary material for: Recent trend reversal for declining European seagrass meadows
Source: Nat Commun. 2019 Jul 26;10:3356. doi: 10.1038/s41467-019-11340-4 (PMC6659699; doi:10.1038/s41467-019-11340-4)
Supplement: Supplementary file 5 — Supplementary Data 1 [file 41467_2019_11340_MOESM5_ESM.xlsx]

## Sheet: METADATA
DESCRIPTION	Dataset of compiled studies reporting changes in extent and/or density of seagrass sites in Europe, with time-windows from 1869 to 2016. Metadata and list of sources are given within the file.
CREATOR	Carmen B. de los Santos (cbsantos@ualg.pt)
LAST MODIFICATION	2019-03-25
COLUMN NAME	TYPE	UNITS	DESCRIPTION
DATA SHEET “sources”
Source	Character	-	Short description of the source, the one used in the data sheet “meadows”.
Category	Factor		Category of the source: “book” (for book or book chapter), “dataset” (for unpublished dataset provided by a contributor), “journal” (scientific journal, not necessary “white”), “proceedings” (for book of abstracts of congresses, conferences and workshops), “report” (for scientific or technical reports), “thesis” (for PhD or MSc thesis).
Year of Publication or Data Access	Date [Year]	-	Year of publication of the source or year when dataset from a contributor was received.
Web of Science	Boolean		Whether the source was retrieved from WoS or not.
Included in Waycott et al. 2008	Boolean		Whether the source is included in Waycott et al. 2008 or not.
Title	Character	-	Title of the document.
Full reference	Character	-	Full reference of the source.
DATA SHEET “sites”
SITE ID	Numeric	-	Unique ID for a site (species-at-depth-at-location).
SOURCE	Character	-	Source of the data (see data-sheet “source” for full information).
Included in Waycott et al. 2009	Boolean	-	Whether the study was included in Waycott et al. 2009 dataset or not.
Site reference number in Waycott et al. 2009	Character	-	Site reference number in Waycott et al. 2009
Updated since Waycott’s paper? (yes 1, no 0)	Boolean	-	Updated since Waycott’s paper? (yes 1, no 0)
SITE INFO
SITE NAME	Character	-	Name of the site. Not necessary in English. This may not be unique, since there can be more than one seagrass site in the same location (different species or depth).
Latitude	Numeric	º	Geographical latitude WGS84, in decimals, (+ for N, - for S).
Longitude	Numeric	º	Geographical longitude WGS84, in decimals, (+ for E, - for W).
Accuracy coordinates	Factor	-	“high” (from text/map in the source), “fair” (best guess from GoogleEarth based on the source), “bad” (best guess from GoogleEarth using site name).
Region	Factor	-	Big marine region: Mediterranean Sea, Baltic Sea, Atlantic Ocean.
Regional sea	Factor	-	Regional sea name according to European Environmental Agency.
Country	Factor	-	Name of the country, in English.
SPECIES	Factor	-	Main or dominant species assessed. Levels: "Po" (Posidonia oceanica), "Cn" (Cymodocea nodosa), "Zn" (Zostera noltii), "Zm" (Zostera marina).
Secondary species	Factor	-	Other seagrass species (only if included in the status assessment).
Posidonia oceanica	Boolean	-	Whether the main species of the meadow is Posidonia oceanica or not.
Zostera marina	Boolean	-	Whether the main species of the meadow is Zostera marina or not.
Cymodocea nodosa	Boolean	-	Whether the main species of the meadow is Cymodocea nodosa or not.
Zostera noltei	Boolean	-	Whether the main species of the meadow is Zostera noltei or not.
TIDAL CATEGORY	Factor	-	Tidal classification: subtidal or intertidal, as given in the source. Unknown if not available.
Upper limit (m)	Numeric	m	Shallow depth limit at the start of the observation (in m), given in the source. NA if not available.
Lower limit (m)	Numeric	m	Deep depth limit of the meadow at the start of the observation (in m), given in the source. NA if not available.
Average depth (m)	Numeric	m	Average or exact depth of the meadow (in m), given in the source.
METRICS
Time-point or only presence data	Boolean	-	Whether this site is only based on time-point or presence data (1) or not (0).
Time-series	Boolean	-	Whether this site has (1) or not (0) a time-series associated in the “timeseries_raw” sheet.
Included in decadal analysis	Boolean	-	Whether at least one of the metrics assessed for this site is included (1) or not (0) in the decadal analysis.
Only_presence	Boolean	-	Whether this site has assessment(s) only for presence (1) or not (0).
Only_extent	Boolean	-	Whether this site has assessment(s) only for extent metrics (1) or not (0).
Only_density	Boolean	-	Whether this site has assessment(s) only for density metrics (1) or not (0).
Both extent and density	Boolean		Whether this site has assessment(s) of both density and extent or not.
PRESENCE	Boolean
Presence_timeseries	Boolean		Whether a time-series for presence exists (1) or not (0).
Year0_presence	Date [Year]	-	Year of the first observation for presence.
Year1_presence	Date [Year]	-	Year of the last observation for presence.
Span_presence	Numeric	yr	Observational time window for presence.
Presence0	Boolean	-	1 for presence of seagrasses in the first observation, 0 for absence.
Presence1	Boolean	-	1 for presence of seagrasses in the last observation, 0 for absence.
Seagrass_site_gained	Boolean	-	Whether the net change in presence is a seagrass (re)appearance (1) or not (0)
Seagrass_site_lost	Boolean	-	Whether the net change in presence is a seagrass disappearance (1) or not (0).
Trajectory_PRESENCE	Factor	-	Overall trajectory of the seagrasses in the site for the observational time window, 3 levels: “persistence”, “lost”, “gained”.
“METRIC NAME”	Boolean	-	1 when assessed, 0 when not. Variable: “area” (area extension), “cover” (cover percentage), “udepth” (upper depth limit), “ldepth” (lower depth limit), “shoot” (shoot density), “biomass” (total biomass), “abiomass” (above-ground biomass).
Metric_timeseries	Boolean	-	Whether a time-series for that metric exists (1) or not (0).
Area_decadal	Boolean	-	Whether the time-series is included in the decadal analysis (1) or not (0).
Year0_metric	Date [Year]	-	Year of the first observation for that metric.
Year1_metric	Date [Year]	-	Year of the last observation for that metric.
Span_metric	Numeric	yr	Observational time window for that metric.
Presence0_metric	Boolean	-	1 for presence of seagrasses in the first observation, 0 for absence.
Presence1_metric	Boolean	-	1 for presence of seagrasses in the last observation, 0 for absence.
Value0_metric	Numeric	unit	Value of the metric assessed at the start of the time-series.
Value1_metric	Numeric	unit	Value of the metric assessed at the end of the time-series.
MaxValue_metric	Numeric	unit	Maximum value of the metric assessed registered during the time-series.
N_observations_metric	Numeric	-	Number of observations available in the observational time window.
PerFinal_metric	Numeric	%	Percentage of change during the observational time window, calculated as 100*Value1/Value0
NetChange_metric	Numeric	unit yr-1	Net change in the value of the metric assessed = Value1 – Value0
PerRate_metric	Numeric	% yr-1	Specific rate of change of the metric assessed for the time-series =100* Ln(Value1/Value0)/TimeSpan.
Trajectory_METRIC	Factor	-	Definition of the trajectory (“increase”, “decrease”, “no change”, “unknown”) for the metric assessed based on percentage of change (full explanation in the Materials and Methods).
OVERALL TRAJECTORIES
Overall_observation_start	Date [Year]	-	Year of first observation, independently of the metric assessed.
Overall_observation_end	Date [Year]	-	Year of last observation, independently of the metric assessed.
Overall_time_window	Integer	yr	Observational time window in years, independently of the metric assessed.
Mean_perc_final_DENSITY	Numeric	%	Mean percentage of change for the assessed density metrics.
N_metrics_DENSITY	Integer	-	Number of density metrics assessed.
Trajectory_DENSITY	Factor	-	Trajectory for density: “increase”, “decrease”, “no change”, ”unknown”, based on the mean percentage of change.
Mean_perc_final_LIMITS	Numeric	%	Mean percentage of change for the assessed depth limits.
N_metrics_LIMITS	Integer	-	Number of metrics of depth limits assessed.
Trajectory_LIMITS	Factor	-	Trajectory for depth limit: “increase”, “decrease”, “no change”, ”unknown”, based on the mean percentage of change.
Mean_perc_final_AREA	Numeric	%	Percentage of change for area.
N_metrics_AREA	Integer	-	Number of metrics of area assessed.
Trajectory_AREA	Factor	-	Trajectory for area: “increase”, “decrease”, “no change”, “unknown”, based on the percentage of change.
N_metrics_EXTENT	Integer	-	Number of assessed metrics of extent.
Trajectory_AREA_LIMITS	Factor	-	Trajectory for area and depth limits.
Trajectory_PRESENCE	Factor	-	Trajectory for presence.
Trajectory_EXTENT	Factor	-	Trajectory for extent (combination of area, depth limits, and presence).
Trajectory_GLOBAL	Factor	-	Overall global trajectory (combination of extent and density trajectories).
CAUSES ANALYSIS
Multiple_causes	Boolean	-	Whether there are multiples causes of change (1) or not (0).
Both_decline_increase	Boolean	-	Whether both causes of decline and gains are reported (1) or not (0).
Report_decline	Boolean	-	Whether any cause of decline is reported (1) or not (0).
N_causes_decline	Integer	-	Number of causes of decline reported according to the categories used.
Report_decline_area	Boolean	-	Whether it is known (1) or not (0) the area lost associated to the causes of decline.
Decline_area	Numeric	ha	The area lost associated to all the causes of change reported.
Area_multiple	Numeric	ha	The area lost associated only to multiple causes of change reported.
Water_quality_degradation	Boolean	-	Whether the cause given in the column name is reported as a cause of decline (1) or not (0) in the source.
WQD_area	Numeric	ha	Area lost due to water quality degradation.
WQD_year0	Date [Year]	-	Year when the change in the seagrass extent or density was first observed, due to water quality degradation.
WQD_year1	Date [Year]	-	Year when the change in the seagrass extent or density was last observed, due to water quality degradation.
Urban_sewage	Boolean	-	Whether the cause given in the column name is reported as a cause of decline (1) or not (0) in the source (subcategory).
Eutrophication	Boolean	-	Whether the cause given in the column name is reported as a cause of decline (1) or not (0) in the source (subcategory).
Macroalgae_overgrowth_eutrophication	Boolean	-	Whether the cause given in the column name is reported as a cause of decline (1) or not (0) in the source (subcategory).
General_water_degradation	Boolean	-	Whether the cause given in the column name is reported as a cause of decline (1) or not (0) in the source (subcategory).
Fish_farming	Boolean	-	Whether the cause given in the column name is reported as a cause of decline (1) or not (0) in the source (subcategory).
Shellfish_farming	Boolean	-	Whether the cause given in the column name is reported as a cause of decline (1) or not (0) in the source (subcategory).
Industrial_pollution	Boolean	-	Whether the cause given in the column name is reported as a cause of decline (1) or not (0) in the source (subcategory).
Brine_sewage	Boolean	-	Whether the cause given in the column name is reported as a cause of decline (1) or not (0) in the source (subcategory).
Marina_sewage	Boolean	-	Whether the cause given in the column name is reported as a cause of decline (1) or not (0) in the source (subcategory).
General_pollution	Boolean	-	Whether the cause given in the column name is reported as a cause of decline (1) or not (0) in the source (subcategory).
Coastal_modification	Boolean	-	Whether the cause given in the column name is reported as a cause of decline (1) or not (0) in the source.
CD_area	Numeric	ha	Area lost due to coastal modification.
CD_year0	Date [Year]	-	Year when the change in the seagrass extent or density was first observed, due to coastal modification.
CD_year1	Date [Year]	-	Year when the change in the seagrass extent or density was last observed, due to coastal modification.
Harbour_construction	Boolean	-	Whether the cause given in the column name is reported as a cause of decline (1) or not (0) in the source (subcategory).
Beach_filling	Boolean	-	Whether the cause given in the column name is reported as a cause of decline (1) or not (0) in the source (subcategory).
Dredging	Boolean	-	Whether the cause given in the column name is reported as a cause of decline (1) or not (0) in the source (subcategory).
Land_reclamation	Boolean	-	Whether the cause given in the column name is reported as a cause of decline (1) or not (0) in the source (subcategory).
Pipeline_construction	Boolean	-	Whether the cause given in the column name is reported as a cause of decline (1) or not (0) in the source (subcategory).
River_diversion	Boolean	-	Whether the cause given in the column name is reported as a cause of decline (1) or not (0) in the source (subcategory).
Breakwater_construction	Boolean	-	Whether the cause given in the column name is reported as a cause of decline (1) or not (0) in the source (subcategory).
Dam_constructions	Boolean	-	Whether the cause given in the column name is reported as a cause of decline (1) or not (0) in the source (subcategory).
Storm_drains	Boolean	-	Whether the cause given in the column name is reported as a cause of decline (1) or not (0) in the source (subcategory).
Relocation_inlet	Boolean	-	Whether the cause given in the column name is reported as a cause of decline (1) or not (0) in the source (subcategory).
Other_coastal_works	Boolean	-	Whether the cause given in the column name is reported as a cause of decline (1) or not (0) in the source (subcategory).
Extreme_events	Boolean	-	Whether the cause given in the column name is reported as a cause of decline (1) or not (0) in the source.
EE_area	Numeric	ha	Area lost due to extreme events.
EE_year0	Date [Year]	-	Year when the change in the seagrass extent or density was first observed, due to extreme events.
EE_year1	Date [Year]	-	Year when the change in the seagrass extent or density was last observed, due to extreme events.
Heat_waves	Boolean	-	Whether the cause given in the column name is reported as a cause of decline (1) or not (0) in the source (subcategory).
Forest_fires	Boolean	-	Whether the cause given in the column name is reported as a cause of decline (1) or not (0) in the source (subcategory).
Storms_rainfalls	Boolean	-	Whether the cause given in the column name is reported as a cause of decline (1) or not (0) in the source (subcategory).
Floods	Boolean	-	Whether the cause given in the column name is reported as a cause of decline (1) or not (0) in the source (subcategory).
Mechanical_damage	Boolean	-	Whether the cause given in the column name is reported as a cause of decline (1) or not (0) in the source.
MD_area	Numeric	ha	Area lost due to mechanical damage.
MD_year0	Date [Year]	-	Year when the change in the seagrass extent or density was first observed, due to mechanical damage.
MD_year1	Date [Year]	-	Year when the change in the seagrass extent or density was last observed, due to mechanical damage.
Bottom_trawling	Boolean	-	Whether the cause given in the column name is reported as a cause of decline (1) or not (0) in the source (subcategory).
Anchoring_mooring	Boolean	-	Whether the cause given in the column name is reported as a cause of decline (1) or not (0) in the source (subcategory).
Explosive	Boolean	-	Whether the cause given in the column name is reported as a cause of decline (1) or not (0) in the source (subcategory).
Harvesting	Boolean	-	Whether the cause given in the column name is reported as a cause of decline (1) or not (0) in the source (subcategory).
Clam_digging	Boolean	-	Whether the cause given in the column name is reported as a cause of decline (1) or not (0) in the source (subcategory).
Culture_farm_occupation	Boolean	-	Whether the cause given in the column name is reported as a cause of decline (1) or not (0) in the source (subcategory).
Bait_collection	Boolean	-	Whether the cause given in the column name is reported as a cause of decline (1) or not (0) in the source (subcategory).
Other_local_human_activities	Boolean	-	Whether the cause given in the column name is reported as a cause of decline (1) or not (0) in the source (subcategory).
Overgrazing	Boolean	-	Whether the cause given in the column name is reported as a cause of decline (1) or not (0) in the source.
OG_area	Numeric	ha	Area lost due to overgrazing.
OG_year0	Date [Year]	-	Year when the change in the seagrass extent or density was first observed, due to overgrazing.
OG_year1	Date [Year]	-	Year when the change in the seagrass extent or density was last observed, due to overgrazing.
Overgrazing_others	Boolean	-	Whether the cause given in the column name is reported as a cause of decline (1) or not (0) in the source (subcategory).
Overgrazing_sea_urchins	Boolean	-	Whether the cause given in the column name is reported as a cause of decline (1) or not (0) in the source (subcategory).
Overgrazing_waterfowl	Boolean	-	Whether the cause given in the column name is reported as a cause of decline (1) or not (0) in the source (subcategory).
Wasting_disease	Boolean	-	Whether the cause given in the column name is reported as a cause of decline (1) or not (0) in the source.
WD_area	Numeric	ha	Area lost due to wasting disease.
WD_year0	Date [Year]	-	Year when the change in the seagrass extent or density was first observed, due to wasting disease.
WD_year1	Date [Year]	-	Year when the change in the seagrass extent or density was last observed, due to wasting disease.
Nonnative_macroalgae_invasion	Boolean	-	Whether the cause given in the column name is reported as a cause of decline (1) or not (0) in the source.
MI_area	Numeric	ha	Area lost due to algae invasion.
MI_year0	Date [Year]	-	Year when the change in the seagrass extent or density was first observed, due to algae invasion.
MI_year1	Date [Year]	-	Year when the change in the seagrass extent or density was last observed, due to algae invasion.
Report_increase	Boolean	-	Whether any cause of increase is reported (1) or not (0).
N_causes_increase	Integer	-	Number of causes of increase reported according to the categories used.
Report_increase_area	Boolean	-	Whether it is known (1) or not (0) the area gained associated to the causes of increase.
Increase_area	Numeric	ha	The area gained associated to all the causes of change reported.
Management_interventions	Boolean	-	Whether the cause given in the column name is reported as a cause of increase (1) or not (0) in the source.
MI_area	Numeric	ha	Area gained due to management interventions.
MI_year0	Date [Year]	-	Year when the change in the seagrass extent or density was first observed, due to management interventions.
MI_year1	Date [Year]	-	Year when the change in the seagrass extent or density was last observed, due to management interventions.
Reduction_industrial_pollution	Boolean	-	Whether the cause given in the column name is reported as a cause of increase (1) or not (0) in the source (subcategory).
Improvement_water_quality	Boolean	-	Whether the cause given in the column name is reported as a cause of increase (1) or not (0) in the source (subcategory).
Regulation_trawling	Boolean	-	Whether the cause given in the column name is reported as a cause of increase (1) or not (0) in the source (subcategory).
Regulation_anchoring	Boolean	-	Whether the cause given in the column name is reported as a cause of increase (1) or not (0) in the source (subcategory).
Other_management_actions	Boolean	-	Whether the cause given in the column name is reported as a cause of increase (1) or not (0) in the source (subcategory).
Natural_recovery_colonisation	Boolean	-	Whether the cause given in the column name is reported as a cause of increase (1) or not (0) in the source.
NR_area	Numeric	ha	Area gained due to management interventions.
NR_year0	Date [Year]	-	Year when the change in the seagrass extent or density was first observed, due to natural recovery or colonisation.
NR_year1	Date [Year]	-	Year when the change in the seagrass extent or density was last observed, due to natural recovery or colonisation.
DATA SHEET “timeseries_raw”			Contains the time-series nested, by the column “SITE ID”, to data sheet “sites”.
SITE ID	Integer		Unique ID for a seagrass site (same as given in data sheet “sites”).
AssessmentID	Character	-	Name of the assessment (site D + metric assessed).
Species	Factor	-	Main or dominant species assessed. Levels: "Po" (Posidonia oceanica), "Cn" (Cymodocea nodosa), "Zn" (Zostera noltii), "Zm" (Zostera marina).
Decade	Date [decade]	-	Decade of the observation.
Year	Date [Year]	-	Year of the observation. When the year is reported in the source as e.g. “1967/1968” for an observation, the first year was taken.
Presence	Boolean	-	Whether seagrasses were present (1) or absence (0) in that year.
Metric	Factor	-	Metric assessed: “area” (area extension), “cover” (cover percentage), “udepth” (upper depth limit), “ldepth” (lower depth limit), “density” (shoot density), “biomass” (total biomass), “abiomass” (above-ground biomass).
Metric group	Factor	-	Group of metrics: “extent” for area and depth limits, and “density” for cover, shoot density and biomass.
Value	Numeric	See column units	Value of the metric recorded in that year.
Error	Numeric	See column units	Standard deviation, if available, when the value is reported as a mean.
SampleSize	Integer	-	Number of observations, if available, when the value is reported as a mean.
Units	Character	-	Units of the metric. Units have been standardised for each metric.
DATA SHEET “timeseries_decadal”			Contains the time-series nested, by the column “SITE ID”, to data sheet “sites”, that have been used in the decadal analysis. Include the interpolations for the metrics at the decade boundaries.
SITE ID	Integer		Unique ID for a seagrass site (same as given in data sheet “sites”).
Assessment ID	Character	-	Name of the assessment (site D + metric assessed).
Species	Factor	-	Main or dominant species assessed. Levels: "Po" (Posidonia oceanica), "Cn" (Cymodocea nodosa), "Zn" (Zostera noltii), "Zm" (Zostera marina).
Metric	Factor	-	Metric assessed: “area” (area extension), “cover” (cover percentage), “udepth” (upper depth limit), “ldepth” (lower depth limit), “density” (shoot density), “biomass” (total biomass), “abiomass” (above-ground biomass).
Metric group	Factor	-	Group of metrics: “extent” for area and depth limits, and “density” for cover, shoot density and biomass.
Year start	Date [Year]	-	Year of the first observation in that decade.
Year end	Date [Year]	-	Year of the last observation in that decade.
Span	Numeric	years	Observational time window (year end – year start).
Decade	Date [decade]	-	Decade of the observation.
Presence start	Boolean	-	Whether seagrasses were present (1) or absence (0) in year start.
Presence end	Boolean	-	Whether seagrasses were present (1) or absence (0) in year end.
Value start	Numeric	See column units	Value of the metric recorded in year start.
Value end	Numeric	See column units	Value of the metric recorded in year end.
Net change	Numeric	See column units	Net change in the metric during the observational time window (value end – value start).
Units	Character	-	Units of the metric. Units have been standardised for each metric.
Specific rate of change	Numeric	-	Specific rate of change for the metric during the observational time window (100*Ln(Value end/Value start)/Span).
Trajectory	Factor	-	Trajectory defined for the decade based on the percentage of change during the observational window.
Trajectory evolution	Factor		Evolution of the trajectory defined for that decade based on the trajectory of the previous decade.

## Sheet: sources
Source	Category	Year of Publication or Data Access	Web of Science	Included in Waycott et al. 2008	Title	Full reference
Alami et al. 2014	proceedings	2014	0	0	Assessment and quantification of the anthropic impact on the Posidonia oceanica seagrass meadow.	Alami, S., Bonacorsi, M., Clabaut, P., Jouet, G., Pergent-Martini, C., Pergent, G., & Sterckeman, A. (2015). Assessment and quantification of the anthropic impact on the posidonia oceanica seagrass meadow. In: Langar, H., Bouafif, C., & Ouerghi, A. (Eds.), Proceedings of the 5th Mediterranean Symposium on Marine Vegetation (Portorož, Slovenia, 27-28 October 2014) (pp. 34-39). Tunis: United Nation…
Aliani et al. 1998	article	1998	0	0	A map of seagrass meadows in Pelaeochori Bay (Milos Island, Greece), a marine area with hydrothermal activity.	Aliani, S., Bianchi, C. N., Cocito, S., Dando, P. R., Meloni, R., Morri, C., ... & Ziebis, W. (1998). A map of seagrass meadows in Palaeochori Bay (Milos Island, Greece), a marine area with hydrothermal activity. Rapports et Proces-Verbaux des Réunions de la Commission Internationale pour l’Exploration Scientifique de la Mer Méditerranée, 35(2), 512-513.
Álvarez-Díaz and González-Fernández 1985	article	1985	0	0	Vegetación de estuarios gallegos. Marisma de Miño. Ria de Ares (La Coruña).	Díaz, R. A., & Fernández, E. G. (1985). Vegetación de estuarios gallegos. Marisma de Miño. Ría de Ares (La Coruña). Stvdia botanica, (4), 49-56.
Aragonés et al. 2015	article	2015	1	0	Beach nourishment impact on Posidonia oceanica: Case study of Poniente Beach (Benidorm, Spain).	Aragones, L., Garcia-Barba, J., García-Bleda, E., Lopez, I., & Serra, J. C. (2015). Beach nourishment impact on Posidonia oceanica: case study of Poniente Beach (Benidorm, Spain). Ocean Engineering, 107, 1-12.
Araújo et al. 2012	proceedings	2012	0	0	Seagrass meadow of Cymodocea nodosa at south coast of Madeira Island – a priority habitat in the EU Habitat Directive.	Araújo, R., Maranhão, M., Gonçalves-Silva, J. J., & Kaufmann, M. (2012). Seagrass meadow of Cymodocea nodosa at south coast of Madeira Island – a priority habitat in the EU Habitat Directive. In: Menezes de Sequeira, M. (Ed.), Scientific program - Abstract Book – Excursion guide - of the International Symposium FloraMac 2012 (Funchal, Portugal. September 2012) (pp. 91). Funchal, Portugal.
Arconada et al. 2013	article	2013	1	0	Minimizing environmental risks on constructing marine pipelines: Aguilas desalination plant.	Arconada, B., Delgado, P., & García, Á. (2013). Minimizing environmental risks on constructing marine pipelines: Aguilas desalination plant. Desalination and Water Treatment, 51(1-3), 246-261.
Ardizzone et al. 2006	article	2006	1	0	Long-term change in the structure of a Posidonia oceanica landscape and its reference for a monitoring plan.	Ardizzone, G., Belluscio, A., & Maiorano, L. (2006). Long‐term change in the structure of a Posidonia oceanica landscape and its reference for a monitoring plan. Marine Ecology, 27(4), 299-309.
Argyrou et al. 1999	article	1999	1	0	Expansion of the macroalga Caulerpa racemosa and changes in softbottom macrofaunal assemblages in Moni Bay, Cyprus.	Argyrou, M., Demetropoulos, A., & Hadjichristophorou, M. (1999). Expansion of the macroalga Caulerpa racemosa and changes in softbottom macrofaunal assemblages in Moni Bay, Cyprus. Oceanologica Acta, 22(5), 517-528.
Arroyo et al. 2015	book	2015	0	0	Atlas de las Praderas Marinas de España. Andalucía.	Arroyo, M. C., Barrajón, A., Brun, F. G., del Castillo, F., De la Rosa, J., Díaz-Almela, E., Fernández-Casado, M., Hernández, I., Moreno, D., Pérez-Lloréns, J. L., Otero, M. M., Remón, J. M., Vergara, J. J., Vivas, M. S. (2015). Andalucía In: Ruiz, J. M., Guillén, E., Ramos-Segura, A., Otero, M. M. (Eds.), Atlas de las praderas marinas de España (pp. 313-397). Murcia-Alicante-Málaga: Instituto …
Astier 1972	article	1972	0	0	Régression de l'herbier de posidonies en rade des Vignettes à Toulon.	Astier, J. M. (1972). Régression de l'herbier de posidonies en rade des Vignettes à Toulon. Annales de la Societé des Sciences Naturelles et d’Archéologie de Toulon et du Var, 24, 97-103.
Astier 1975	article	1975	0	0	Cartographie des fonds marins de la région de Toulon par le groupe ECOMAIR.	Astier, J. M. (1975). Cartographie des fonds marins de la région de Toulon par le groupe ECOMAIR. Annales de la Societé des Sciences Naturelles et d’Archéologie de Toulon et du Var 27, 120-132.
Astier 1984	proceedings	1984	0	0	Impacts des aménagements littoraux de la rade de Toulon, liés au techniques d'endigage, sur les herbiers à Posidonia oceanica.	Astier, J. M. (1984). Impact des aménagements littoraux de la rade de Toulon, liés aux techniques d'endigage, sur les herbiers à Posidonia oceanica. In: Boudouresque, C. F., de Grissac, A. J., & Olivier, J. (Eds.), First International Workshop on Posidonia oceanica beds (pp. 255-259). Marseille, France: GIS Posidonie.
Astruch et al. 2012	article	2012	0	0	Mapping and state of conservation of benthic marine habitats and assemblages of Port-Cros national Park (Provence, France, northwestern Mediterranean Sea).	Astruch, P., Boudouresque, C. F., Bonhomme, D., Goujard, A., Antonioli, P. A., Bonhomme, P., Perez, T., Ruitton, S., de Sanint-Martin, T., & Verlaque, M. (2012). Mapping and state of conservation of benthic marine habitats and assemblages of Port-Cros national Park (Provence, France, northwestern Mediterranean Sea). Scientific Reports of Port-Cros National Park, 26, 45-90.
Auby et al. 2010	report	2010	0	0	Angiospermes des côtes françaises Manche-Atlantique Propositions pour un indicateur DCE et premières estimations de la qualité.	Auby, I., Oger-Jeanneret, H., Sauriau, P. G., Hily, C., & Barille, L. (2010). Angiospermes des côtes françaises Manche-Atlantique. Propositions pour un indicateur DCE et premières estimations de la qualité.
Augier and Boudouresque 1970	article	1970	0	0	Végétaton marine de l'ile de Port-Cros. V. La baie de port-man et le problème de la régression de l'herbier de posidonies.	Augier, H., & Boudouresque, C. F. (1970). Végétation marine de l’île de Port-Cros (Parc national). V. La baie de Port-Man et le problème de la régression de l’herbier de Posidonies. Bulletin du Muséum d'Histoire Naturelle de Marseille, 30, 145-164.
Augier and Boudouresque 1975	article	1975	0	0	Dix ans de recherches dans la zone marine du Parc National de Port-Cros (France). Toisième partie.	Augier, H., & Boudouresque, C. F. (1975). Dix ans de recherches dans la zone marine du Parc national de Port-Cros (France). Troisième partie. Annales de la Societé des Sciences Naturelles et d’Archéologie de Toulon et du Var, 27, 133-170.
Azevedo et al. 2013	article	2013	1	0	Application of the generic DPSIR framework to seagrass communities of Ria de Aveiro: a better understanding of this coastal lagoon.	Azevedo, A., Sousa, A. I., Lencart e Silva, J. D., Dias, J. M., & Lillebø, A. I. (2013). Application of the generic DPSIR framework to seagrass communities of Ria de Aveiro: a better understanding of this coastal lagoon. Journal of Coastal Research, 65(sp1), 19-24.
Badalamenti et al. 2006	article	2006	1	0	Effects of dredging activities on population dynamics of Posidonia oceanica (L.) Delile in the Mediterranean sea: the case study of Capo Feto (SW Sicily, Italy).	Badalamenti, F., Di Carlo, G., D’Anna, G., Gristina, M., & Toccaceli, M. (2006). Effects of dredging activities on population dynamics of Posidonia oceanica (L.) Delile in the Mediterranean sea: the case study of Capo Feto (SW Sicily, Italy). Hydrobiologia, 555, 253-261.
Badalamenti et al. 2011	article	2011	1	0	The impact of dredge-fill on Posidonia oceanica seagrass meadows: Regression and patterns of recovery.	Badalamenti, F., Alagna, A., D’Anna, G., Terlizzi, A., & Di Carlo, G. (2011). The impact of dredge-fill on Posidonia oceanica seagrass meadows: Regression and patterns of recovery. Marine Pollution Bulletin, 62(3), 483-489.
Baden et al. 2003	article	2003	1	1	Vanishing Seagrass (Zostera marina, L.) in Swedish Coastal Waters.	Baden, S., Gullström, M., Lundén, B., Pihl, L., & Rosenberg, R. (2003). Vanishing seagrass (Zostera marina, L.) in Swedish coastal waters. AMBIO: a Journal of the Human Environment, 32(5), 374-377.
Balduzzi et al. 1984	proceedings	1984	0	0	Valutazione dello stato di alcune praterie di Posidonia del mare Ligure sottoposte a diverse condizioni di inquinamento.	Balduzzi, A., Bavestrello, G., Belloni, S., Boero, F., Cattaneo-Vietti, R., Pansini, M., & Pronzato, R. (1984). Valutazione dello stato di alcune praterie di Posidonia del ma re Ligure sottoposte a diverse condizioni di inquinamento. In: Boudouresque, C. F., de Grissac, A. J., & Olivier, J. (Eds.), First International Workshop on Posidonia oceanica beds (pp. 73-78). Marseille, France: GIS Posidon…
Balestri et al. 2004	article	2004	1	0	Variability in patterns of growth and morphology of Posidonia oceanica exposed to urban and industrial wastes: contrasts with two reference locations.	Balestri, E., Benedetti-Cecchi, L., & Lardicci, C. (2004). Variability in patterns of growth and morphology of Posidonia oceanica exposed to urban and industrial wastes: contrasts with two reference locations. Journal of Experimental Marine Biology and Ecology, 308(1), 1-21.
Ballesta et al. 2000	article	2000	1	0	Distribution and dynamics of Posidonia oceanica beds along the Albères coastline.	Ballesta, L., Pergent, G., Pasqualini, V., & Pergent-Martini, C. (2000). Distribution and dynamics of Posidonia oceanica beds along the Albères coastline. Comptes Rendus de l'Académie des Sciences-Series III-Sciences de la Vie, 323(4), 407-414.
Ballesteros et al. 2007	article	2007	1	0	Mortality of shoots of Posidonia oceanica following meadow invasion by the red alga Lophocladia lallemandii.	Ballesteros, E., Cebrian, E., & Alcoverro, T. (2007). Mortality of shoots of Posidonia oceanica following meadow invasion by the red alga Lophocladia lallemandii. Botanica Marina, 50(1), 8-13.
Barillé et al. 2010	article	2010	1	0	Increase in seagrass distribution at Bourgneuf Bay (France) detected by spatial remote sensing.	Barillé, L., Robin, M., Harin, N., Bargain, A., & Launeau, P. (2010). Increase in seagrass distribution at Bourgneuf Bay (France) detected by spatial remote sensing. Aquatic Botany, 92(3), 185-194.
Barsanti et al. 2007	article	2007	1	0	Measuring change of Mediterranean coastal biodiversity: diachronic mapping of the meadow of the seagrass Cymodocea nodosa (Ucria) Ascherson in the Gulf of Tigullio (Ligurian Sea, NW Mediterranean).	Barsanti, M., Delbono, I., Ferretti, O., Peirano, A., Bianchi, C. N., & Morri, C. (2007). Measuring change of Mediterranean coastal biodiversity: diachronic mapping of the meadow of the seagrass Cymodocea nodosa (Ucria) Ascherson in the Gulf of Tigullio (Ligurian Sea, NW Mediterranean). Hydrobiologia, 580(1), 35-41.
Bartsch and Tittley 2004	article	2004	1	0	The rocky intertidal biotopes of Helgoland: present and past.	Bartsch, I., & Tittley, I. (2004). The rocky intertidal biotopes of Helgoland: present and past. Helgoland Marine Research, 58(4), 289.
Beqiraj et al. 2008	article	2008	0	0	Benthic macrofauna of Posidonia oceanica meadows in the Albanian coast.	Beqiraj, S., Kashta, L., Kuci, M., Kasemi, D., Mato, X., & Gace, A. (2008). Benthic macrofauna of Posidonia oceanica meadows in the Albanian coast. Natura Montenegrina, 7(2), 55-69.
Bernard et al. 2005	article	2005	1	0	Recovery of the seagrass Zostera marina in a disturbed Mediterranean lagoon (Etang de Berre, Bouches-du-Rhône, Southern France).	Bernard, G., Bonhomme, P., & Boudouresque, C. F. (2005). Recovery of the seagrass Zostera marina in a disturbed Mediterranean lagoon (Etang de Berre, Bouches-du-Rhône, Southern France). Hydrobiologia, 539(1), 157-161.
Bernard et al. 2007	article	2007	1	0	Long term changes in Zostera meadows in the Berre lagoon (Provence, Mediterranean Sea).	Bernard, G., Boudouresque, C. F., & Picon, P. (2007). Long term changes in Zostera meadows in the Berre lagoon (Provence, Mediterranean Sea). Estuarine, Coastal and Shelf Science, 73(3), 617-629.
Bertelli et al. 2017	article	2017	1	0	Finding some seagrass optimism in Wales, the case of Zostera noltii.	Bertelli, C. M., Robinson, M. T., Mendzil, A. F., Pratt, L. R., & Unsworth, R. K. (2017). Finding some seagrass optimism in Wales, the case of Zostera noltii. Marine Pollution Bulletin. In press.
Bianchi and Peirano 1995	book	1995	0	0	Atlante delle fanerogame marine della Liguria: Posidonia oceanica e Cymodocea nodosa.	Bianchi, C. N., & Peirano, A. (1995). Atlante delle fanerogame marine della Liguria: Posidonia oceanica e Cymodocea nodosa. La Spieza: ENEA, Centro Ricerche Ambiente Marino.
Bianchi and Sandulli 1992	report	1992	0	0	Resoconto del sopraluogo effettuato sui fondali antistanti Noli (SV).	Bianchi, C.N., Sandulli, R. (1992). Resoconto del sopraluogo effettuato sui fondali antistanti Noli (SV). Teresa, La Spezia and Castalia, Genova: ENEA-Centro Ricerche Ambiente Marino S. Teresa.
Bianchi et al. 2009	report	2009	0	0	Monitoraggio delle praterie di Posidonia oceanica dell’Area Marina Protetta “Isola di Bergeggi”.	Bianchi C.N., Montefalcone M., Morri C., 2009. Monitoraggio delle praterie di Posidonia oceanica dell’Area Marina Protetta “Isola di Bergeggi”. Relazione Finale, Contratto di Ricerca Ente Gestore Area Marina Protetta Isola di Bergeggi-DipTeRis. Università di Genova.
Bianchi et al. 2014	article	2014	1	0	Thirty years after: dramatic change in the coastal marine ecosystems of Kos Island (Greece), 1981-2013.	Bianchi, C. N., Corsini-Foka, M., Morri, C., & Zenetos, A. (2014). Thirty years after-dramatic change in the coastal marine habitats of Kos Island (Greece), 1981-2013. Mediterranean Marine Science, 15(3), 482-497.
Bonacorsi et al. 2013	article	2013	1	0	Is Posidonia oceanica regression a general feature in the Mediterranean Sea?	Bonacorsi, M., Pergent-Martini, C., Breand, N., & Pergent, G. (2013). Is Posidonia oceanica regression a general feature in the Mediterranean Sea? Mediterranean Marine Science, 14(1), 193-203.
Bonhomme et al. 2010	article	2010	0	0	Decline of the Posidonia oceanica seagrass meadow at its lower limit in a pristine Mediterranean locality.	Bonhomme, P., Bonhomme, D., Boudouresque, C. F., Cadiou, G., Charbonnel, E., & Ruitton, S. (2010). Decline of the Posidonia oceanica seagrass meadow at its lower limit in a pristine Mediterranean locality. Rapports et Proces-Verbaux des Réunions de la Commission Internationale pour l’Exploration Scientifique de la Mer Méditerranée, 39, 457.
Boström et al. 2002	article	2002	1	0	Long-term Changes of a Brackish-water Eelgrass (Zostera marina L.) Community Indicate Effects of Coastal Eutrophication.	Boström, C., Bonsdorff, E., Kangas, P., & Norkko, A. (2002). Long-term changes of a brackish-water eelgrass (Zostera marina L.) community indicate effects of coastal eutrophication. Estuarine, Coastal and Shelf Science, 55(5), 795-804.
Boström et al. 2003	book	2003	0	1	The seagrasses of Scandinavia and the Baltic Sea.	Bostrom, C., Baden, S. P., & Krause-Jensen, D. (2003). The seagrasses of Scandinavia and the Baltic Sea In: Green, E. P., Short, F. T. (Eds.), World Atlas of seagrasses (pp. 27-37). Berkeley.
Boudouresque et al. 2000	article	2000	0	0	A monitoring network based on the seagrass Posidonia oceanica in the northwestern Mediterranean sea.	Boudouresque, C. F., Charbonel, E., Meinesz, A., Pergent, G., Pergent-Martini, C., Cadiou, G., Bertrandy, M. C., Foret, P., Ragazzo, M., & Rico-Raimondino, V. (2000). A monitoring network based on the seagrass Posidonia oceanica in the northwestern Mediterranean Sea. Biologia Marina Mediterranea, 7(2), 328-331.
Boudouresque et al. 2006	book	2006	0	1	Préservation et conservation des herbiers á Posidonia oceanica.	Boudouresque, C. F., Bernard, G., Bonhomme, P., Charbonnel, E., Diviacco, G., Meinesz, A., ... & Tunesi, L. (2006). Préservation et conservation des herbiers à Posidonia oceanica. Ramoge.
Bourcier 1982	article	1982	0	0	Evolution au cours des quinze dernieres annees, des biocoenoses benthiques et de leurs facies dans une baie mediterraneenne soumise a l'action lointaine de deux emissaires urbains.	Bourcier, M. (1982). Evolution au cours des quinze dernières années des biocoenoses benthiques et de leurs faciès dans une baie méditerranéenne soumise à l’action lointaine de deux émissaires urbains. Tethys, 10(4), 303-313.
Bourcier 1989	proceedings	1989	0	0	Regression des herbiers à Posidonia oceanica (L.) Delile, à L'est de Marseille, sous l'action conjuguée des activités humaines et des modifications climatiques.	Bourcier, M. (1989). Regression des herbiers à Posidonia oceanica (L.) Delile, à L'est de Marseille, sous l'action conjuguée des activités humaines et des modifications climatiques. In: Boudouresque, C. F., Meinesz, A., Fresi, E., & Gravez, V. (Eds.), Second International Workshop on Posidonia oceanica beds (pp. ). Marseille, France: GIS Posidonie.
Bourcier 1996	article	1996	0	0	Long-term changes (1954 to 1982) in the benthic macrofauna under the combined effects of anthropogenic and climatic action (example of one Mediterranean Bay).	Bourcier, M. (1996). Long-term changes (1954 to 1982) in the benthic macrofauna under the combined effects of anthropogenic and climatic action (example of one Mediterranean Bay). Oceanologica Acta, 19(1), 67-78.
Braster and Carrière 1976	report	1976	0	0	Een oecologisch studie van het zeegras van het Terschellinger wad in 1974.	Braster, B, & Carrière, C. (1974). Een oecologisch studie van het zeegras van het Terschellinger wad in 1974 (Report No. 30). Nijmegen: Laboratory of Aquatic Ecology, Catholic University Nijmegen.
Brown 1990	report	1990	0	0	Strangford Lough The Wildlife of an Irish Sea Lough.	Brown, R. (1990). Strangford Lough: the wildlife of an Irish Sea Lough. Belfast: Institute of Irish Studies, the Queen's University of Belfast.
Bull et al. 2010	article	2010	1	0	Recent loss of Gibraltar seagrasses.	Bull, J. C., Kenyon, E. J., Edmunds, D., & Cook, K. J. (2010). Recent loss of Gibraltar seagrasses. Botanica Marina, 53(1), 89-91.
Bull et al. 2012	article	2012	1	0	Wasting disease regulates long-term population dynamics in a threatened seagrass.	Bull, J. C., Kenyon, E. J., & Cook, K. J. (2012). Wasting disease regulates long-term population dynamics in a threatened seagrass. Oecologia, 169(1), 135-142.
Burton et al. 2010	report	2010	0	0	Skomer Marine Nature Reserve Distribution and Abundance of Zostera marina in North Haven 2010.	M. Burton, K. Lock, & Newman, P. (2010). Skomer Marine Nature Reserve distribution and abundance of Zostera marina in North Haven (Regional Report no. CCW/WW/10/10). Countryside Council of Wales.
Busturia-Cerezo et al. 2009	report	2009	0	0	Seguimiento de la pradera de Posidonia oceanica RNC Islas Chafarinas. Septiembre 2009.	Busturia-Cerezo, I., Díaz-Navarro, J., & Cuadrado, J. A. (2009). Seguimiento de la pradera de Posidonia oceanica RNC Islas Chafarinas. Quota.
Cabaço and Santos (unpublished)	dataset	2012	0	0	Unpublished data.	Cabaço, S., & Santos, R. (2012). Unpublished data.
Cabaço and Santos 2014	article	2014	1	0	Human-induced changes of the seagrass Cymodocea nodosa in Ria Formosa lagoon (Southern Portugal) after a decade.	Cabaco, S., & Santos, R. (2014). Human-induced changes of the seagrass Cymodocea nodosa in Ria Formosa lagoon (Southern Portugal) after a decade. Cahiers de Biologie Marine, 55, 101-108.
Cabaço et al. 2007	article	2007	1	0	Biomass-density relationships of the seagrass Zostera noltii: A tool for monitoring anthropogenic nutrient disturbance.	Cabaço, S., Machás, R., & Santos, R. (2007). Biomass–density relationships of the seagrass Zostera noltii: a tool for monitoring anthropogenic nutrient disturbance. Estuarine, Coastal and Shelf Science, 74(3), 557-564.
Cabaço et al. 2008	article	2008	1	0	Impacts of urban wastewater discharge on seagrass meadows (Zostera noltii).	Cabaço, S., Machás, R., Vieira, V., & Santos, R. (2008). Impacts of urban wastewater discharge on seagrass meadows (Zostera noltii). Estuarine, Coastal and Shelf Science, 78(1), 1-13.
Cabaço et al. 2010	article	2010	1	0	Population dynamics of the seagrass Cymodocea nodosa in Ria Formosa lagoon following inlet artificial relocation.	Cabaço, S., Ferreira, Ó., & Santos, R. (2010). Population dynamics of the seagrass Cymodocea nodosa in Ria Formosa lagoon following inlet artificial relocation. Estuarine, Coastal and Shelf Science, 87(4), 510-516.
Calleja et al. 2017	article	2017	1	0	Long-term analysis of Zostera noltei: a retrospective approach for understanding seagrasses’ dynamics.	Calleja, F., Galván, C., Silió-Calzada, A., Juanes, J. A., & Ondiviela, B. (2017). Long-term analysis of Zostera noltei: A retrospective approach for understanding seagrasses' dynamics. Marine Environmental Research, 130, 93-105.
Calvo et al. 1993	article	1993	1	0	The suitability of a topographical instrument for an integrated approach to the cartography of Posidonia oceanica meadows.	Calvo, S., Orestano, C., & Abbadessa, P. (1993). The suitability of a topographical instrument for an integrated approach to the cartography of posidonia-oceanica meadows. Oceanologica acta, 16(3), 273-278.
Cancemi et al. 1997	article	1997	0	0	Indagine cartografica sulla prateria a Posidonia oceanica (L.) delile di Capo S. Marco (golfo di Oristano), mediante elaborazione di immagini fotoaeree.	Cancemi, G., Pasqualini, G., Piergallini, G., Baroli, M., De Falco, G., & Pergent-Martini, C. (1997). Indagine cartografica sulla prateria a Posidonia oceanica (L.) Delile de Capo San Marco (Golfo di Oristano) mediante elaborazione di immagini fotoaeree. Biologia Marina Mediterranea, 4(1), 8-10.
Cancemi et al. 2003	article	2003	1	0	Effects of organic matter input from a fish farming facility on a Posidonia oceanica meadow.	Cancemi, G., De Falco, G., & Pergent, G. (2003). Effects of organic matter input from a fish farming facility on a Posidonia oceanica meadow. Estuarine, Coastal and Shelf Science, 56(5), 961-968.
Carstensen and Krause-Jensen 2012	report	2012	0	0	Udvikling i ålegræssets dybdeudbredelse i udvalgte områder.	Carstensen, Jacob; Krause-Jensen, Dorte. Udvikling i ålegræssets dybdeudbredelse i udvalgte områder. Marine områder 2011: NOVANA. red. / Jens Würgler Hansen. Aarhus Universitet, DCE - Nationalt Center for Miljø og Energi, 2012. s. 113-124 (Videnskabelig rapport fra DCE - Nationalt Center for Miljø og Energi; Nr. 34).
Carstensen et al. 2013	article	2013	1	0	Water clarity and eelgrass responses to nitrogen reductions in the eutrophic Skive Fjord, Denmark.	Carstensen, J., Krause-Jensen, D., Markager, S., Timmermann, K., & Windolf, J. (2013). Water clarity and eelgrass responses to nitrogen reductions in the eutrophic Skive Fjord, Denmark. Hydrobiologia, 704(1), 293-309.
Castellanos et al. 2003	article	2003	0	0	Cambios bentónicos en la ría de Foz (Lugo) (noroeste de España) tras la construcción de un espigón.	Castellanos, C., Hernández-Vega, S., & Junoy, J. (2003). Cambios bentónicos en la ría de Foz (Lugo)(noroeste de España) tras la construcción de un espigón. Boletín Instituto Español de Oceanografía, 19(1-4), 205-217.
Charpentier et al. 2005	article	2005	1	1	Spatio-temporal dynamics of a Zostera noltii dominated community over a period of fluctuating salinity in a shallow lagoon, Southern France.	Charpentier, A., Grillas, P., Lescuyer, F., Coulet, E., & Auby, I. (2005). Spatio-temporal dynamics of a Zostera noltii dominated community over a period of fluctuating salinity in a shallow lagoon, Southern France. Estuarine, Coastal and Shelf Science, 64(2), 307-315.
Cochón and Sánchez 2005	article	2005	0	0	Variations of seagrass beds in Pontevedra (North-Western Spain): 1947-2001.	Cochón, G., & Sánchez, J. M. (2005). Variations of Seagrass Beds in Pontevedra (North-Western Spain): 1947-2001. Thalassas, 21(2), 9-19.
Cole 2016	article	2016	0	0	Effects of dredging disturbance on seagrass coverage, sediment composition and infaunal assemblages within a SW England Zostera marina bed.	Cole, R. (2016). Effects of dredging disturbance on seagrass coverage, sediment composition and infaunal assemblages within a SW England Zostera marina bed. The Plymouth Student Scientist, 9(1), 83-104.
Coll et al. 1999	report	1999	0	0	Evaluación y control ambiental de algunos indicadores del estado de conservación del medio bentónico en aguas del Parque Nacional Marítimo-Terrestre del Archipiélago de Cabrera.	Coll, J., E. Álvarez, et al. (1999). Evaluación y control ambiental de algunos indicadores del estado de conservación del medio bentónico en aguas del Parque Nacional Marítimo-Terrestre del Archipiélago de Cabrera. Pandion Consultoria ambiental.
Colomer et al. 2017	article	2017	1	0	Impact of anthropogenically created canopy gaps on wave attenuation in a Posidonia oceanica seagrass meadow.	Colomer, J., Soler, M., Serra, T., Casamitjana, X., & Oldham, C. (2017). Impact of anthropogenically created canopy gaps on wave attenuation in a Posidonia oceanica seagrass meadow. Marine Ecology Progress Series, 569, 103-116.
Consejería de Medio Ambiente y Ordenación del Territorio 2016	report	2016	0	0	Programa de gestión sostenible del medio marino andaluz. Informe final de resultados 2016.	Consejería de Medio Ambiente y Ordenación del Territorio, Junta de Andalucía (2016). Programa de gestión sostenible del medio marino andaluz. Informe final de resultados 2016.
Cook (unpublished)	dataset	2012	0	0	Unpublished data.	Cook, K. (2012). Unpublished data.
Cunha et al. 2005	article	2005	0	1	Seagrass landscape-scale changes in response to disturbance created by the dynamics of barrier-islands: A case study from Ria Formosa (Southern Portugal).	Cunha, A. H., Santos, R. P., Gaspar, A. P., & Bairros, M. F. (2005). Seagrass landscape-scale changes in response to disturbance created by the dynamics of barrier-islands: a case study from Ria Formosa (Southern Portugal). Estuarine, Coastal and Shelf Science, 64(4), 636-644.
Cunha et al. 2013	article	2013	1	0	Seagrasses in Portugal: A most endangered marine habitat.	Cunha, A. H., Assis, J. F., & Serrão, E. A. (2013). Seagrasses in Portugal: a most endangered marine habitat. Aquatic Botany, 104, 193-203.
da Silva et al. 2004	article	2004	1	1	Seagrasses and sediment response to changing physical forcing in a coastal lagoon.	Silva, J. F., Duck, R. W., & Catarino, J. B. (2004). Seagrasses and sediment response to changing physical forcing in a coastal lagoon. Hydrology and Earth System Sciences, 8, 151-159.
Dando et al. 1995	article	1995	0	0	Preliminary observations on biological communities at shallow hydrothermal vents in the Aegean Sea.	Dando, P. R., Hughes, J. A., & Thiermann, F. (1995). Preliminary observations on biological communities at shallow hydrothermal vents in the Aegean Sea. Geological Society, London, Special Publications, 87(1), 303-317.
De Biasi and Aliani 1998	article	1998	0	0	The Posidonia oceanica (L.) Delile meadow of Portovenere (Gulf of La Spezia, Eastern Ligurian Sea).	De Biasi, A. M., & Aliani, S. (1998). The Posidonia Oceanica (L.) Delile Meadow of Portovenere (Gulf of La Spezia, Eastern Ligurian Sea). Atti della Società Toscana di Scienze Naturali, 105, 59-63.
de Falco et al. 2000	article	2000	0	0	Photo-aerial image processing and sediment analysis as indicators of environmental impact on Posidonia oceanica in the Mediterranean sea.	De Falco, G., Murru, E., Baroli, M., Piergallini, G., & Cancemi, G. (2000). Photo-aerial image processing and sediment analysis as indicators of environmental impact on Posidonia oceanica in the Mediterranean Sea. Biologia Marina Mediterranea, 7(2), 349-352.
de Falco et al. 2006	article	2006	1	0	Sediment analysis evidences two different depositional phenomena influencing seagrass distribution in the Gulf of Oristano (Sardinia, Western Mediterranean).	De Falco, G., Baroli, M., Murru, E., Piergallini, G., & Cancemi, G. (2006). Sediment analysis evidences two different depositional phenomena influencing seagrass distribution in the Gulf of Oristano (Sardinia, Western Mediterranean). Journal of coastal research, 1043-1050.
de Jong (unpublished)	dataset	2012	0	0	Unpublished data.	de Jong, D.J. (2012). Unpublished data.
de Paz et al. 2008	article	2008	1	0	Ecological status assessment in the lower Eo estuary (Spain). The challenge of habitat heterogeneity integration: A benthic perspective.	De Paz, L., Patrício, J., Marques, J. C., Borja, A., & Laborda, A. J. (2008). Ecological status assessment in the lower Eo estuary (Spain). The challenge of habitat heterogeneity integration: a benthic perspective. Marine Pollution Bulletin, 56(7), 1275-1283.
de Villèle and Verlaque 1995	article	1995	1	0	Changes and degradation in a Posidonia oceanica bed invaded by the introduced tropical alga Caulerpa taxifolia in the North Western Mediterranean.	De Villèle, X., & Verlaque, M. (1995). Changes and degradation in a Posidonia oceanica bed invaded by the introduced tropical alga Caulerpa taxifolia in the north western Mediterranean. Botanica Marina, 38(1-6), 79-88.
del Rei 2009	thesis	2009	0	0	Teledetección de hábitats bentónicos en la Bahía de Cádiz, España.	del Rei, D. (2009). Teledetección de hábitats bentónicos en la Bahía de Cádiz, España. Universidad de Cádiz. MSc. Thesis.
Delgado et al. 1997	article	1997	1	0	Seagrass regression caused by fish cultures· in Fornells Bay (Menorca, Western Mediterranean).	Delgado, O., Grau, A., Pou, S., Riera, F., Massuti, C., Zabala, M., & Ballesteros, E. (1997). Seagrass regression caused by fish cultures in Fornells Bay (Menorca, Western Mediterranean). Oceanolica Acta, 20(3), 557-563.
den Hartog 1994	article	1994	1	0	Suffocation of a littoral Zostera bed by Enteromorpha radiata.	Den Hartog, C. (1994). Suffocation of a littoral Zostera bed by Enteromorpha radiata. Aquatic Botany, 47(1), 21-28.
den Hartog and Jacobs 1980	article	1980	1	0	Effects of the "Amoco Cadiz" oil spill on an eelgrass community at Roscoff (France) with special reference to the mobile benthic fauna.	Den Hartog, C., & Jacobs, R. P. W. M. (1980). Effects of the Amoco Cadiz oil spill on an eelgrass community at Roscoff (France) with special reference to the mobile benthic fauna. Helgol. wiss. Meeresunters, 33, 182-191.
Díaz-Almela et al. 2009	article	2009	1	0	Seasonal dynamics of Posidonia oceanica in Magalluf Bay (Mallorca, Spain): Temperature effects on seagrass mortality.	Díaz-Almela, E., Marba, N., Martínez, R., Santiago, R., & Duarte, C. M. (2009). Seasonal dynamics of Posidonia oceanica in Magalluf Bay (Mallorca, Spain): temperature effects on seagrass mortality. Limnology and Oceanography, 54(6), 2170-2182.
Dimech et al. 2000	article	2000	0	0	Structural changes in a Posidonia oceanica meadow exposed to a pollution gradient from a marine fish-farm in Malta (Central Mediterranean).	Dimech, M., Borg, J. A., & Schembri, P. J. (2000). Structural changes in a Posidonia oceanica meadow exposed to a pollution gradient from a marine fish-farm in Malta (Central Mediterranean). Biologia Marina Mediterranea, 7(2), 361-364.
Dimech et al. 2002	article	2002	1	0	Changes in the structure of a Posidonia oceanica meadow and in the diversity of associated decapod, mollusc and echinoderm assemblages, resulting from inputs of waste from a marine fish farm (Malta, Central Mediterranean).	Dimech, M., Borg, J. A., & Schembri, P. J. (2002). Changes in the structure of a Posidonia oceanica meadow and in the diversity of associated decapod, mollusc and echinoderm assemblages, resulting from inputs of waste from a marine fish farm (Malta, Central Mediterranean). Bulletin of Marine Science, 71(3), 1309-1321.
Diviacco 2000	report	2000	0	0	Indagine sui popolamenti bentici marini del tratto costiero tra Punta Vescovado e Spotorno (SV), con particolare riferimento alle fanerogame marine. Regione Liguria, Genova.	Diviacco G. 2000. Indagine sui popolamenti bentici marini del tratto costiero tra Punta Vescovado e Spotorno (SV), con particolare riferimento alle fanerogame marine. Regione Liguria, Genova: 13 pp.
Dolbeth et al. 2011	article	2011	1	0	Long-term changes in the production by estuarine macrobenthos affected by multiple stressors.	Dolbeth, M., Cardoso, P. G., Grilo, T. F., Bordalo, M. D., Raffaelli, D., & Pardal, M. A. (2011). Long-term changes in the production by estuarine macrobenthos affected by multiple stressors. Estuarine, Coastal and Shelf Science, 92(1), 10-18.
Dolch et al. 2013	article	2013	1	0	Persisting intertidal seagrass beds in the northern Wadden Sea since 1930s.	Dolch, T., Buschbaum, C., & Reise, K. (2013). Persisting intertidal seagrass beds in the northern Wadden Sea since 1930s. Journal of Sea Research, 82, 134-141.
Dolch et al. 2017	report	2017	0	0	Seagrass.	Dolch T., Folmer E.O., Frederiksen M.S., Herlyn M., van Katwijk M.M., Kolbe K., Krause- Jensen D., Schmedes P. & Westerbeek E.P. (2017) Seagrass. In: Wadden Sea Quality Status Report 2017. Eds.: Kloepper S. et al., Common Wadden Sea Secretariat, Wilhelmshaven, Germany. Last updated 21.12.2017. qsr.waddensea-worldheritage.org/reports/seagrass
Duarte and Marbà (unpublished)	dataset	2012	0	0	Unpublished data.	Duarte, C.M. & Marbà, N. (2012). Unpublished data.
Dural et al. 2012	article	2012	0	0	The status of sensitive ecosystems along the Aegean coast of Turkey: Posidonia oceanica (L.) Delile meadows.	Dural, B., Aysel, V., Demir, N., & Erduğan, H. (2012). The status of sensitive ecosystems along the Aegean coast of Turkey: Posidonia oceanica (L.) Delile meadows. Journal of Black Sea/Mediterranean Environment, 18(3), 360-379.
Falconetti and Meinesz 1989	article	1989	1	0	Charting the seaward limit of Posidonia oceanica meadows and of circalittoral biocoenoses along the coast of Monaco.	Falconetti, C., & Meinesz, A. (1989). Charting the seaward limit of posidonia-oceanica meadows and of circalittoral biocoenoses along the coast of Monaco. Oceanologica Acta, 12(4), 443-447.
Fernández-Torquemada et al. 2005	article	2005	1	0	Preliminary results of the monitoring of the brine discharge produced by the SWRO desalination plant of Alicante (SE Spain).	Fernández-Torquemada, Y., Sánchez-Lizaso, J. L., & González-Correa, J. M. (2005). Preliminary results of the monitoring of the brine discharge produced by the SWRO desalination plant of Alicante (SE Spain). Desalination, 182(1-3), 395-402.
Ferre-Vera 2012	thesis	2012	0	0	Usos turístico - recreativos y alteracion de la Posidonia oceánica en un tramo de la costa de Calvia (Mallorca): Cala Fornells y Caló de Ses Llises.	Ferre-Vera, S. (2012). Usos turístico-recreativos y alteración de la posidonia oceánica en un tramo de la costa de Calvià (Mallorca): Cala Fornells y Caló de ses Llises. Universitat de les Illes Balears. MSc. Thesis.
Foden and Brazier 2007	article	2007	1	0	Angiosperms (seagrass) within the EU water framework directive: A UK perspective.	Foden, J., & Brazier, D. P. (2007). Angiosperms (seagrass) within the EU water framework directive: a UK perspective. Marine Pollution Bulletin, 55(1), 181-195.
Fournier 2002	article	2002	0	0	Analyse spatiale de l'impact d'une perturbation anthropique sur un herbier de zostères en baie de Locquirec (Bretagne nord).	Fournier, J. (2002). Analyse spatiale de l'impact d'une perturbation anthropique sur un herbier de zostères en baie de Locquirec (Bretagne nord). Norois, 189(1), 47-55.
Fournier 2003	report	2003	0	0	Cartographie des herbiers de phanérogames marines de l'archipel des îles Chausey (Manche).	Fournier J. Cartographie des herbiers de phanérogames marines de l'archipel des îles Chausey (Manche), Rapport DIREN, Caen, 35 p, 2003.
Fournier 2007	report	2007	0	0	Transcription de la Dépêche Ministérielle du 13 mars 1933 concernant l'état des herbiers de phanérogames marines à la suite de la maladie des années 1930.	Fournier J. Transcription de la Dépêche Ministérielle du 13 mars 1933 concernant l'état des herbiers de phanérogames marines à la suite de la maladie des années 1930, Rapport MNHN, Dinard, 64 p, 2007.
Fournier et al. 2006	proceedings	2006	0	0	Impact de la variabilité climatique sur l’évolution spatio-temporelle des biocénoses benthiques.	Fournier, J., Dubreuil, V., Olivier, F., & Dekindt, K. (2006). Impact de la variabilité climatique sur l’évolution spatio-temporelle des biocénoses benthiques. Le cas des herbiers médiolittoraux de phanérogames marines. In: Beltrando, G., Maelin, M., & Quénol, H. (Eds.), XIX Colloque de l’Association Internationale de Climatologie – Les risques liés au temps et au climat (pp. 255-260). Associatio…
Fraschetti et al. 2011	article	2011	1	0	Effects of unplanned development on marine biodiversity: a lesson from Albania (Central Mediterranean Sea).	Fraschetti, S., Terlizzi, A., Guarnieri, G., Pizzolante, F., D'Ambrosio, P., Maiorano, P., Beqiraj, S., & Boero, F. (2011). Effects of unplanned development on marine biodiversity: a lesson from Albania (central Mediterranean Sea). Journal of Coastal Research, 106-115.
Frederiksen et al. 2004	article	2004	1	1	Long-term changes in area distribution of eelgrass (Zostera marina) in Danish coastal waters.	Frederiksen, M., Krause-Jensen, D., Holmer, M., & Laursen, J. S. (2004). Long-term changes in area distribution of eelgrass (Zostera marina) in Danish coastal waters. Aquatic Botany, 78(2), 167-181.
Gambi et al. 2005	proceedings	2005	0	0	Chronicle of a death foretold’ – features of a Posidonia oceanica bed impacted by sand extraction.	Gambi, M. C., Dappiano, M., Lorenti, M., Iacono, B., Flagella, S., & Buia, M. C. (2005). ‘‘Chronicle of a death foretold’’ – features of a Posidonia oceanica bed impacted by sand extraction. In: Ozhan E. (Ed.), Proceedings of the Seventh International Conference on the Mediterranean Coastal Environment MEDCOAST 05 (25–29 October 2005, Kusadasi, Turkey) (pp. 441–450). Mediterranean Coastal Foundat…
Garmendia et al. 2013	article	2013	0	0	Cartografía de Zostera noltii en la costa vasca: cambios recientes en su distribución (2008-2012).	Garmendia, J. M., Valle, M., Borja, Á., Chust, G., & Franco, J. (2013). Cartografía de Zostera noltii en la costa vasca: cambios recientes en su distribución (2008-2012). Revista de Investigación Marina, 20, 1-22.
Garrido et al. 2013	article	2013	1	0	Resilience and stability of Cymodocea nodosa seagrass meadows over the last four decades in a Mediterranean lagoon.	Garrido, M., Lafabrie, C., Torre, F., Fernandez, C., & Pasqualini, V. (2013). Resilience and stability of Cymodocea nodosa seagrass meadows over the last four decades in a Mediterranean lagoon. Estuarine, Coastal and Shelf Science, 130, 89-98.
Gera et al. 2014	article	2014	1	0	The effect of a centenary storm on the long-lived seagrass Posidonia oceanica.	Gera A, Pagès JF, Arthur R, Farina S, Roca G, Romero J, Alcoverro T (2014) The effect of a centenary storm on the long‐lived seagrass Posidonia oceanica. Limnology and Oceanography 59(6):1910–1918.
Giardina and de Rubeis 2012	article	2012	0	0	Analysis of the Posidonia oceanica (L.) Delile (Najadales, Potamogetonaceae) meadow of the Marine Protected Area “Isole Pelagie” (Straits of Sicily).	Giardina, F., & De Rubis, P. (2012) Analysis of the Posidonia oceanica (L.) Delile (Najadales, Potamogetonaceae) meadow of the Marine Protected Area “Isole Pelagie” (Straits of Sicily). Bolletino Accademia Gioenia di Scienze Naturali di Catania, 45, 651-664.
Gic-Grusza et al. 2009	book	2009	0	0	Atlas of Polish marine area bottom habitats: Environmental valorization of marine habitats.	Gic-Grusza, G., Kryla-Straszewska, L., Urbański, J., Warzocha, J., & Węsławski, J. M. (2009). Atlas of polish marine area bottom habitats: environmental valorization of marine habitats. Gdynia: Broker-Inowacji.
Gil-Rodríguez et al. 2012	article	2012	0	0	Las praderas de Nanozostera noltii (Hornemann) Tomlinson & Posluszny en Canarias: redescubrimiento de poblaciones y su evolución en los últimos veinticinco años (Zosteraceae).	Gil-Rodríguez, M.C., Machín-Sánchez, M., Pérez, M.C., Bacallado-Aránega, J.J., Moro-Abad, L., & Tejera, J.M.A. (2012). Las praderas de Nanozostera noltii (Hornemann) Tomlinson & Posluszny en Canarias: redescubrimiento de poblaciones y su evolución en los últimos veinticinco años (Zosteraceae). Vieraea, 40, 45-64.
Giovani et al. 2010	article	2010	0	0	Factors affecting changes in phanerogam distribution patterns of Orbetello laggon, Italy.	Giovani, A., Mari, E., Specchiulli, A., Cilenti, L., Scirocco, T., Breber, P., Renzi, M., Focardi, S. E., & Lenzi, M. (2010). Factors affecting changes in phanerogam distriburion patterns of Orbetello lagoon, Italy. Transitional Waters Bulletin, 4(1), 35-52.
Glemarec et al. 1997	article	1997	1	1	Long-term changes of seagrass beds in the Glenan Archipelago (South Brittany).	Glemarec, M., Lefaou, Y., & Cuq, F. (1997). Long-term changes of seagrass beds in the Glenan Archipelago (South Brittany). Oceanolica Acta, 20(1), 217-227.
Godet et al. 2008	article	2008	1	0	Before and after wasting disease in common eelgrass Zostera marina along the French Atlantic coasts: a general overview and first accurate mapping.	Godet, L., Fournier, J., van Katwijk, M. M., Olivier, F., & Mao, P. L. (2008). Before and after wasting disease in common eelgrass Zostera marina along the French Atlantic coasts: a general overview and first accurate mapping. Diseases of Aquatic Organisms, 79, 249-255.
González-Correa et al. 2005	article	2005	1	0	Recovery of deep Posidonia oceanica meadows degraded by trawling.	González-Correa, J. M., Bayle, J. T., Sánchez-Lizaso, J. L., Valle, C., Sánchez-Jerez, P., & Ruiz, J. M. (2005). Recovery of deep Posidonia oceanica meadows degraded by trawling. Journal of Experimental Marine Biology and Ecology, 320(1), 65-76.
González-Correa et al. 2007	article	2007	1	0	Posidonia oceanica meadows are not declining globally. Analysis of population dynamics in marine protected areas of the Mediterranean Sea.	González-Correa, J. M., Sempere, J. T. B., Sánchez-Jerez, P., & Valle, C. (2007). Posidonia oceanica meadows are not declining globally. Analysis of population dynamics in marine protected areas of the Mediterranean Sea. Marine Ecology Progress Series, 336, 111-119.
González-Correa et al. 2008	article	2008	1	0	Long-term effect of beach replenishment on natural recovery of shallow Posidonia oceanica meadows.	González-Correa, J. M., Torquemada, Y. F., & Lizaso, J. L. S. (2008). Long-term effect of beach replenishment on natural recovery of shallow Posidonia oceanica meadows. Estuarine, Coastal and Shelf Science, 76(4), 834-844.
González-Correa et al. 2015	article	2015	1	0	Long-term population dynamics in a healthy Posidonia oceanica meadow.	González-Correa, J. M., Sánchez-Lizaso, J. L., Fernández-Torquemada, Y., & Forcada, A. (2015). Long-term population dynamics in a healthy Posidonia oceanica meadow. Thalassas, 31(1), 63-72.
Guidetti 2001	article	2001	1	0	Detecting environmental impacts on the Mediterranean seagrass Posidonia oceanica (L.) Delile: the use of reconstructive methods on combination with “beyond BACI” designs.	Guidetti, P. (2001). Detecting environmental impacts on the Mediterranean seagrass Posidonia oceanica (L.) Delile: the use of reconstructive methods in combination with ‘beyond BACI’designs. Journal of Experimental Marine Biology and Ecology, 260(1), 27-39.
Guidetti 2004	article	2004	0	0	Population dynamics of the seagrass Posidonia oceanica for evaluating meadow health status: a study case using reconstruction techniques.	Guidetti, P. (2004). Population dynamics of the seagrass Posidonia oceanica for evaluating meadow health status: a study case using reconstruction techniques. Thalassia Salentina, 27, 33-46.
Guillén et al. 1994	article	1994	1	0	Antitrawling reefs and the protection of Posidonia oceanica (l.) Delile meadows in the Western Mediterranean sea: demand and aims.	Guillen, J. E., Ramos, A. A., Martinez, L., & Sánchez Lizaso, J. L. (1994). Antitrawling reefs and the protection of Posidonia oceanica (L.) Delile meadows in the western Mediterranean Sea: demand and aims. Bulletin of Marine Science, 55(2-3), 645-650.
Guillén et al. 2013	article	2013	1	0	Evolution of Posidonia oceanica seagrass meadows and its implications for management.	Guillén, J. E., Lizaso, J. L. S., Jiménez, S., Martínez, J., Codina, A., Montero, M., Triviño, A., Soler, G., & Zubcoff, J. J. (2013). Evolution of Posidonia oceanica seagrass meadows and its implications for management. Journal of Sea Research, 83, 65-71.
Haritonidis and Diapoulis 1990	article	1990	0	0	Evolution of Greek marine phanerogam meadows over the last 20 years.	Haritonidis, S., & Diapoulis, A. (1990). Evolution of Greek marine phanerogam meadows over the last 20 years. Posidonia Newsletter, 3(2), 5-10.
Haritonidis et al. 1990 (in Haritonidis 1996)	article	1990	0	0	First results on the localistation of the herbiers of marine phanerogams in the Gulf of Termaikos.	Haritonidis, S., Diapoulis, A., & Nikolaidis, G. (1990). First results on the localisation of the herbiers of marine phanerogams in the Gulf of Thermaikos. Posidonia Newsletter, 3(2), 11-18.
Herman et al. 1996	article	1996	1	0	Wax and wane of eelgrass Zostera marina and water column silicon levels.	Herman, P. M. J., Hemminga, M. A., Nienhuis, P. H., Verschuure, J. M., & Wessel, E. G. J. (1996). Wax and wane of eelgrass Zostera marina and water column silicon levels. Marine Ecology Progress Series, 144(1), 303-307.
Hily et al. 2003	book	2003	0	1	The seagrasses of western Europe.	Hily, C., van Katwijk, M. M., & den Hartog, C. (2003). The seagrasses of western Europe In: Green, E. P., Short, F. T. (Eds.), World Atlas of seagrasses (pp. 38-47). Berkeley.
Hughes and Paramor 2004	article	2004	1	0	On the loss of saltmarshes in south-east England and methods for their restoration.	Hughes, R. G., & Paramor, O. A. L. (2004). On the loss of saltmarshes in south‐east England and methods for their restoration. Journal of Applied Ecology, 41(3), 440-448.
Jakl et al. 2015	article	2015	0	0	Monitoring of Posidonia oceanica meadows in the Telašćica Nature Park (Croatia).	Jakl, Z., Šijan, M., Prvan, M., Sertic, M., Čavrak, V., Derezanin, L., ... & Guala, I. (2015). Monitoring of Posidonia oceanica meadows in the Telašćica Nature Park (Croatia) (No. e1417). PeerJ PrePrints.
Jaubert et al. 1999	article	1999	1	0	No deleterious alterations in Posidonia beds in the Bay of Menton (France) eight years after Caulerpa taxifolia colonization.	Jaubert, J. M., Chisholm, J. R., Ducrot, D., Ripley, H. T., Roy, L., & Passeron‐Seitre, G. (1999). No deleterious alterations in Posidonia beds in the Bay of Menton (France) eight years after Caulerpa taxifolia colonization. Journal of Phycology, 35(6), 1113-1119.
Josefson et al. 2009	report	2009	0	0	Udvikling af indikatorer og tilstandsvurderingsværktøj for marine Natura 2000-områder	Josefson, A.B., Krause-Jensen, D., Rasmussen, M.B., Andersen, J.H. & Henriksen, P. 2009: Udvikling af indikatorer og tilstandsvurderingsværktøj for marine Natura 2000-områder. Lav- vandede bugter og vige. Danmarks Miljøundersøgelser, Aarhus Universitet. 76 s. - Faglig rapport fra DMU nr. 701. http://www.dmu.dk/Pub/FR701.pdf
Kastler and Michaelis 1999	article	1999	0	0	The decline of seagrasses, Zostera marina and Zostera noltii, in the Wadden Sea of Lower Saxony.	Kastler, T., & Michaelis, H. (1999). The decline of Seagrasses, Zostera marina andZostera noltii, in the Wadden Sea of Lower Saxony. Marine Biodiversity, 29, 77-80.
Kaufmann and Maranhão 2017	proceedings	2017	0	0	Environmental monitoring of a seagrass bed at the south coast of Madeira Island.	Kaufmann, M., & Maranhão, M. (2017). Environmental monitoring of a seagrass bed at the south coast of Madeira island. In: Proceedings of the Third European Conference on Scientific Diving.
Kiparissis et al. 2011	article	2011	1	0	Illegal trawling and induced invasive algal spread as collaborative factors in a Posidonia oceanica meadow degradation.	Kiparissis, S., Fakiris, E., Papatheodorou, G., Geraga, M., Kornaros, M., Kapareliotis, A., & Ferentinos, G. (2011). Illegal trawling and induced invasive algal spread as collaborative factors in a Posidonia oceanica meadow degradation. Biological invasions, 13(3), 669-678.
Krause-Jensen and Rasmussen 2009	report	2009	0	0	Historisk udbredelse af ålegræs i danske kystområder.	Krause-Jensen, D. & Rasmussen, M.B. 2009: Historisk udbredelse af ålegræs i danske kystom- råder. Danmarks Miljøundersøgelser, Aarhus Universitet. 38 s. – Faglig rapport fra DMU nr. 755. http://www.dmu.dk/Pub/FR755.pdf
Krause-Jensen et al. 2000	report	2000	0	0	The Authorities' control and monitoring programme for the fixed link across Øresund.	Krause-Jensen et al. 2000. The Authorities' control and monitoring programme for the fixed link across Øresund. Benthic vegetation. Status report 2000.
Kruk-Dowgiallo 1991	article	1991	0	0	Long-term changes in the structure of underwater meadows of the Puck Lagoon.	Kruk-Dowgiałło, L. (1991). Long-term changes in the structure of underwater meadows of the Puck Lagoon. Acta Ichthyologica et Piscatoria, 21, 77-84.
Kruk-Dowgiallo and Szaniawska 2008	book	2008	0	0	Gulf of Gdask and Puck Bay.	Kruk-Dowgiałło, L., & Szaniawska, A. (2008). Gulf of Gdask and Puck Bay In: Schiewer, U. (Ed.), Ecology of Baltic Coastal Waters. Ecological Studies, 197 (pp. 139-165). Berlin Heidelberg: Springer-Verlag.
Kruzic 2008	article	2008	1	0	Variations in Posidonia oceanica meadow structure along the coast of the Dugi Otok Island (eastern Adriatic Sea).	Kruzic, P. (2008). Variations in Posidonia oceanica meadow structure along the coast of the Dugi Otok Island (eastern Adriatic Sea). Journal of the Marine Biological Association of the United Kingdom, 88(5), 883-892.
La Manna et al. 2015	article	2015	1	0	The detrimental consequences for seagrass of ineffective marine park management related to boat anchoring.	La Manna, G., Donno, Y., Sarà, G., & Ceccherelli, G. (2015). The detrimental consequences for seagrass of ineffective marine park management related to boat anchoring. Marine Pollution Bulletin, 90(1), 160-166.
Laursen (unpublished)	dataset	2012	0	0	Unpublished data.	Laursen, J.S. (2012). Unpublished data.
Leriche et al. 2006	article	2006	1	0	Spatial, temporal and structural variations of a Posidonia oceanica seagrass meadow facing human activities.	Leriche, A., Pasqualini, V., Boudouresque, C. F., Bernard, G., Bonhomme, P., Clabaut, P., & Denis, J. (2006). Spatial, temporal and structural variations of a Posidonia oceanica seagrass meadow facing human activities. Aquatic Botany, 84(4), 287-293.
Loquès 1995	article	1995	0	0	La limite inférieure de l'herbier de posidonies des iles de Lérins (Baie de Cannes, France) traitement cartographique sur S.I.G. (systemes d'informations geographiques).	Loquès, F. (1995). La limite inférieure de l'herbier de posidonies des Iles de Lérins (Baie de Cannes, France) Traitement cartographique sur SIG (Systemes d'Informations Géographiques). Mésogée, 54, 29-33.
Lorenti et al. 2005	article	2005	1	0	Occurrence of mucous aggregates and their impact on Posidonia oceanica beds.	Lorenti, M., Buia, M. C., Di Martino, V., & Modigh, M. (2005). Occurrence of mucous aggregates and their impact on Posidonia oceanica beds. Science of the Total Environment, 353(1), 369-379.
Maggi 1972	article	1972	0	0	Les herbiers à Posidonies et la pollution urbaine dans le golfe de Giens (Var).	Maggi, P. (1972). Les herbiers à Posidonies et la pollution urbaine dans le golfe de Giens (VAR). Annals de l'Institut Michel Pacha, 5, 1-11.
Maggi 1973	article	1973	0	0	Les probleme de la disparition des herbiers a posidonies dans le Golfe de Giens (Var).	Maggi, P. (1973). Le problème de la disparition des herbiers à Posidonies dans le golfe de Giens (Var). Science et Pêche, 221, 7-20.
Maggi et al. 1977	article	1977	0	0	Influence de la pollution urbaine sur la vitalite des herbiers a posidonies dans le golfe de Giens (Var).	Maggi, P., Gruet, Y., Lassus, P., & Kalifa, F. (1977). Influence de la pollution urbaine sur la vitalité des herbiers à Posidonies dans le golfe de Giens (Var). Science et Pêche, 269, 5-13.
Mancusi et al. 2011	article	2011	0	0	Posidonia oceanica mapping in two areas of the Tuscany coast.	Manacusi, C., Cecchi, E., Galloni, F., Padovani., S., & Serena, F. (2011). Posidonia oceanica mapping in two areas of the Tuscany coast. Biologia Marine Mediterranea, 18(1), 314-315.
Marbà and Duarte 2010	article	2010	1	0	Mediterranean warming triggers seagrass (Posidonia oceanica) shoot mortality.	Marbà, N., & Duarte, C. M. (2010). Mediterranean warming triggers seagrass (Posidonia oceanica) shoot mortality. Global Change Biology, 16(8), 2366-2375.
Marbà et al. 2015	report	2015	0	0	Estudio demográfico de Posidonia oceanica. Proyecto Life09NAT/ES/000534. Conservación de las praderas de Posidonia oceanica en el Mediterráneo andaluz.	Marbà, N. et al. (2015). Estudio demográfico de Posidonia oceanica. Proyecto Life09NAT/ES/000534. Conservación de las praderas de Posidonia oceanica en el Mediterráneo andaluz. Life+ posidonia andalucía. 114 pp.
Martín et al. 1997	article	1997	0	0	Cuantificación del impacto de las artes de arrastre sobre la pradera de Posidonia oceanica (L.) Delile, 1813.	Martín, M. A., Sánchez-Lizaso, J. L., & Ramos-Esplá, A. A. (1997). Cuantificación del impacto de las artes de arrastre sobre la pradera de Posidonia oceanica (L.) Delile, 1813. Publicaciones Especiales - Instituto Español de Oceanografía, 23, 243-253.
Martínez-Samper et al. 2011	thesis	2011	0	0	Análisis espacio-temporal de las praderas de Cymodocea nodosa (Ucria) Ascherson en la isla de Gran Canaria.	Martínez-Samper, J. (2011). Análisis espacio-temporal de las praderas de Cymodocea nodosa (Ucria) Ascherson en la isla de Gran Canaria. Universidad de Las Palmas de Gran Canaria. MSc. Thesis.
Mascaró 2011	thesis	2011	0	0	From the physiology to the seascape: a multi-scale approach to the ecology of the seagrass Cymodocea nodosa.	Mascaró, O. (2011). From the physiology to the seascape: a multi-scale approach to the ecology of the seagrass Cymodocea nodosa. Universitat de Barcelona. PhD. Thesis.
Meinesz and Laurent 1978	article	1978	0	0	Cartographie et état de la limite inférieure de l'herbier de Posidonia oceanica dans les Alpes-maritimes (France).	Meinesz, A., & Laurent, R. (1978). Cartographie et état de la limite inferieure de l’herbier de Posidonia oceanica dans les Alpes-maritimes (France). Botanica Marina, 21(8), 513-526.
Meinesz et al. 2002	report	2002	0	0	Quatorzième suivi de la limite inférieure de Posidonia oceanica dans la baie d'Elbo (Réserve Naturelle de Scandola).	MEINESZ, A., et al. "Quatorzième suivi de la limite inférieure de Posidonia oceanica dans la baie d'Elbo (Réserve Naturelle de Scandola)." Travaux scientifiques du Parc naturel régional et des réserves naturelles de Corse 60 (2002): 53-94.
Milchakova 1999	article	1999	1	0	On the status of seagrass communities in the Black Sea.	Milchakova, N. A. (1999). On the status of seagrass communities in the Black Sea. Aquatic Botany, 65(1), 21-31.
Milchakova 2003	book	2003	0	0	The seagrasses of the Black, Azov, Caspian and Aral Seas.	Milchakova, N.A. (2003). The seagrasses of the Black, Azov, Caspian and Aral Seas. In: Green, E. P., Short, F. T. (Eds.), World Atlas of seagrasses (pp. 59-64). Berkeley.
Milchakova and Phillips 2003	article	2003	1	0	Black sea seagrasses.	Milchakova, N. A., & Phillips, R. C. (2003). Black sea seagrasses. Marine Pollution Bulletin, 46(6), 695-699.
Molenaar et al. 2006	article	2006	0	0	Competition between native Posidonia oceanica and invasive Caulerpa taxifolia.	Molenaar, H., Meinesz, A., & Thibaut, T. (2006). Competition between native Posidonia oceanica and invasive Caulerpa taxifolia. Biologia Marina Mediterranea, 13(4), 68-71.
Molenaar et al. 2009	article	2009	1	0	Alterations of the structure of Posidonia oceanica beds due to the introduced alga Caulerpa taxifolia.	Molenaar, H., Meinesz, A., & Thibaut, T. (2009). Alterations of the structure of Posidonia oceanica beds due to the introduced alga Caulerpa taxifolia. Scientia Marina, 73(2), 329-335.
Molinier and Picard 1953 (in Calvo et al. 2010)	article	1953	0	0	Notes biologiques a propos d'un voyage d'étude sur les côtes de Sicile.	Molinier, R., & Picard, J. (1953). Notes biologiques a propos d'un voyage d'etude sur les coates de Sicile. Annales de l'Institut Oceanographique, 28, 163-188.
Montefalcone (unpublished)	dataset	2012	0	0	Unpublished data.	Montefalcone, M. (2012). Unpublished data.
Montefalcone et al. 2007 (a)	article	2007	1	0	Substitution and phase-shift in Posidonia oceanica meadows of NW Mediterranean Sea.	Montefalcone, M., Morri, C., Peirano, A., Albertelli, G., & Bianchi, C. N. (2007). Substitution and phase shift within the Posidonia oceanica seagrass meadows of NW Mediterranean Sea. Estuarine, Coastal and Shelf Science, 75(1), 63-71.
Montefalcone et al. 2007 (b)	article	2007	0	0	Diachronic analysis of a Posidonia oceanica meadow in the marine protected area of Bergeggi.	Montefalcone, M., Giovannetti, E., Lasagna, R., Parravicini, V., Morri, C., & Albertelli, G. (2007). Diachronic analysis of a Posidonia oceanica meadow in the marine protected area of Bergeggi. Biologia Marina Mediterranea, 14(2), 82-83.
Montefalcone et al. 2013	article	2013	1	0	Evaluating change in seagrass meadows: A time-framed comparison of Side Scan Sonar maps.	Montefalcone, M., Rovere, A., Parravicini, V., Albertelli, G., Morri, C., & Bianchi, C. N. (2013). Evaluating change in seagrass meadows: A time-framed comparison of Side Scan Sonar maps. Aquatic Botany, 104, 204-212.
Moreno et al. 1999	book	1999	0	0	Valoración del impacto de los vertidos hídricos industriales en el litoral: aproximación metodológica al estudio de la pradera de Posidonia oceanica (L.) Delile.	Moreno, D., Aguilera, P.A., Castro, H., Martínez-Vidal, J.L., Martínez-Sola, F., Sanz., F. (1999). Valoración de impacto de los vertidos hídricos industriales en el litoral: aproximación metodológica al estudio de la pradera de posidonia aceanica (L.) Delile. In: Navarro-Flores, A., Sánchez-Garrido, J. A., & Collado-Fernández, D. M. (Eds.), Minería, Industria y Medio Ambiente en la Cuenca Mediter…
Moreno et al. 2001	article	2010	1	0	Assessment of the conservation status of seagrass (Posidonia oceanica) meadows: implications for monitoring strategy and the decision-making process.	Moreno, D., Aguilera, P. A., & Castro, H. (2001). Assessment of the conservation status of seagrass (Posidonia oceanica) meadows: implications for monitoring strategy and the decision-making process. Biological Conservation, 102(3), 325-332.
Moy (unpublished)	dataset	2012	0	0	Unpublished data.	Moy, F.E. (2012). Unpublished data.
Munkes 2005	article	2005	1	0	Eutrophication, phase shift, the delay and the potential return in the Greifswalder Bodden, Baltic Sea.	Munkes, B. (2005). Eutrophication, phase shift, the delay and the potential return in the Greifswalder Bodden, Baltic Sea. Aquatic Sciences-Research Across Boundaries, 67(3), 372-381.
Muñoz-Ramos and Seglar (unpublished)	dataset	2012	0	0	Unpublished data.	Muñoz-Ramos, G. and Seglar, X. (2012). Unpublished data.
Muñoz-Ramos and Seglar 2015	report	2015	0	0	Estudi de l’alguer de Mataró. Campanya 2015.	Muñoz-Ramos, G. and Seglar, X. (2015). Estudi de l'Alguer de Mataró. Campanya 2015. Escola del Mar, Ajuntament de Badalona. 33 pp.
Nebout et al. 2008	report	2008	0	0	Inventaire cartographique des herbiers de phanérogames marines de la Côte d'Emeraude et de Chausey. Etat en 2002 (d'Erquy à Granville).	Nebout, T., Godet L., Fournier J. (2008). Inventaire cartographique des herbiers de phanérogames marines de la Côte d'Emeraude et de Chausey. Etat en 2002 (d'Erquy à Granville). Rapport CNRS/CRESCO Dinard, 10 p.
Neto et al. 2013	article	2013	1	0	Seagrass Quality Index (SQI), a Water Framework Directive compliant tool for the assessment of transitional and coastal intertidal areas.	Neto, J. M., Barroso, D. V., & Barría, P. (2013). Seagrass Quality Index (SQI), a Water Framework Directive compliant tool for the assessment of transitional and coastal intertidal areas. Ecological indicators, 30, 130-137.
Nienhuis et al. 1996	article	1996	0	0	Twenty-five years of changes in the distribution and biomass of eelgrass, Zostera marina, in Grevelingen lagoon, The Netherlands.	Nienhuis, P. H., De Bree, B. H. H., Herman, P. M. J., Holland, A. M. B., Verschuure, J. M., & Wessel, E. G. J. (1996). Twentyfive years of changes in the distribution and biomass of eelgrass, Zostera marina, in Grevelingen lagoon, The Netherlands. Netherland Journal of Aquatic Ecology, 30(2-3), 107-117.
Nodot et al. 1978	article	1978	0	0	Etude d’impact des aménagements littoraux du Mourillon sur l’herbier de Posidonia oceanica de la rade des Vignettes (Toulon, Var).	Nodot, C., Astier, J. M., Taillez, P., & Tine, J. (1978). Etude d’impact des aménagements littoraux du Mourillon sur l’herbier de Posidonia oceanica de la rade des Vignettes (Toulon-Var). Annales de la Societé des Sciences Naturelles et d’Archéologie de Toulon et du Var, 30, 118-133.
Nyqvist et al. 2009	article	2009	1	0	Dynamics of Seagrass Meadows on the Swedish Skagerrak Coast.	Nyqvist, A., André, C., Gullström, M., Baden, S. P., & Åberg, P. (2009). Dynamics of seagrass meadows on the Swedish Skagerrak coast. AMBIO: A Journal of the Human Environment, 38(2), 85-88.
Oprandi et al. 2014	proceedings	2014	0	0	Combining modelling and historical data to define the status of Posidonia oceanica meadows	Oprandi, A., Montefalcone, M., Vacchi, M., Coppo, S., Diviacco, G., Morri, C., Ferrari, M., and Bianchi, C.N. (2014). Combining modelling and historical data to define the status of Posidonia oceanica meadows. 5th Symposium on Marine Vegetation (pp. 119-124). Portorož, Slovenia, 27-28 October 2014.
Peirano et al. 2011	article	2011	1	0	Phenology of the Mediterranean seagrass Posidonia oceanica (L.) Delile: Medium and long-term cycles and climate inferences.	Peirano, A., Cocito, S., Banfi, V., Cupido, R., Damasso, V., Farina, G., Lombardi, C., Mauro, R., Morri, C., Roncarolo, I., Saldaña, S., Savini, D., Sgorbini, S., Silvestri, C., Stoppelli, N., Torricelli, L., & Bianchi, C. N. (2011). Phenology of the Mediterranean seagrass Posidonia oceanica (L.) Delile: Medium and long-term cycles and climate inferences. Aquatic Botany, 94(2), 77-92
Peralta et al. (unpublished)	dataset	2012	0	0	Cymodocea nodosa monitoring in Cádiz Bay (FAMAR) (2004-2012).	Peralta, G., Vergara, J.J., Hernández, I., Brun, F., Pérez-Lloréns, J.L. (2012) [Cymodocea nodosa monitoring in Cádiz Bay (FAMAR) (2004-2012)]. Unpublished data.
Pérez-Ruzafa et al. 2012	article	2012	1	0	Cymodocea nodosa vs. Caulerpa prolifera: Causes and consequences of a long term history of interaction in macrophyte meadows in the Mar Menor coastal lagoon (Spain, southwestern Mediterranean).	Pérez-Ruzafa, A., Marcos, C., Bernal, C. M., Quintino, V., Freitas, R., Rodrigues, A. M., García-Sánchez, M., & Pérez-Ruzafa, I. M. (2012). Cymodocea nodosa vs. Caulerpa prolifera: Causes and consequences of a long term history of interaction in macrophyte meadows in the mar Menor coastal lagoon (Spain, Southwestern Mediterranean). Estuarine, Coastal and Shelf Science, 110, 101-115.
Pergent (unpublished)	dataset	2012	0	0	Unpublished data.	Pergent, G. (2012). Unpublished data.
Pergent and Pergent-Martini 1985	article	1985	0	0	Cartographie de l'herbier à Posidonia oceanica (L.) de la baie d'Urla-Iskele (Turquie).	Pergent, G. and C. Pergent (1985). Cartographie de l'herbier à Posidonia oceanica de la baie d'Urla-Iskele (Turquie). Rapports et Proces-Verbaux des Réunions de la Commission Internationale pour l’Exploration Scientifique de la Mer Méditerranée, 29(6), 231-234.
Pergent et al. 1983	article	1983	0	0	Quelques observations sur les herbiers à Posidonia oceanica des Pyrenées-Orientales (Méditerranée, France).	Pergent, G., Boudouresque, C. F., et al. (1983). Quelques observations sur les herbiers à Posidonia oceanica des Pyrenées-Orientales (Méditerranée, France). Rapports et Proces-Verbaux des Réunions de la Commission Internationale pour l’Exploration Scientifique de la Mer Méditerranée, 28(3): 169-170.
Pergent et al. 1999	article	1999	1	0	Preliminary data on the impact of fish farming facilities on Posidonia oceanica meadows in the Mediterranean.	Pergent, G., Mendez, S., Pergent-Martini, C., & Pasqualini, V. (1999). Preliminary data on the impact of fish farming facilities on Posidonia oceanica meadows in the Mediterranean. Oceanologica Acta, 22(1), 95-107.
Pergent et al. 2015	article	2015	1	0	Dynamic of Posidonia oceanica seagrass meadows in the northwestern Mediterranean: Could climate change be to blame?	Pergent, G., Pergent-Martini, C., Bein, A., Dedeken, M., Oberti, P., Orsini, A., Santucci, J.-F., & Short, F. (2015). Dynamic of Posidonia oceanica seagrass meadows in the northwestern Mediterranean: Could climate change be to blame? Comptes Rendus Biologies, 338(7), 484-493.
Pergent-Martini and Pergent 1996	proceedings	1996	0	0	Spatio-temporal dynamics of Posidonia oceanica beds near a sewage outfall (Mediterranean-France).	Pergent-Martini, C., & Pergent, G. (1996). Spatio-temporal dynamics of Posidonia oceanica beds near a sewage outfall (Mediterranean-France). In: Kuo, J., Phillips, R. C., Walker, D. I., & Kirkman, H. (Eds). Seagrass Biology: Proceedings of an International Workshop (pp. 299-306). Nedlands: The University of Western Australia.
Pergent-Martini et al. 2002	article	2002	1	1	Effect of a newly set up wastewater-treatment plant on a marine phanerogam seagrass bed – a medium-term monitoring program.	Pergent-Martini, C., Pasqualini, V., Pergent, G., & Ferrat, L. (2002). Effect of a newly set up wastewater-treatment plant on a marine phanerogam seagrass bed—a medium-term monitoring program. Bulletin of Marine Science, 71(3), 1227-1236.
Pessani et al. 1984	proceedings	1984	0	0	Premières données sur la distribution de Posidonia oceanica Delile autour de l'île de Saligna (îles Eoliennes, Sicilie).	Pessani, D., Poncini, F., & Vetere, M. (1984). Premières données sur la distribution de Posidonia oceanica Delile autour de l’île de Salina (îles Éoliennes, Sicile). In: Boudouresque, C. F., de Grissac, A. J., & Olivier, J. (Eds.), First International Workshop on Posidonia oceanica beds (pp. 129-135). Marseille, France: GIS Posidonie.
Philippart and Dijkema 1995	article	1995	1	1	Wax and wane of Zostera noltii Hornem. In the Dutch Wadden Sea.	Philippart, C. J., & Dijkema, K. S. (1995). Wax and wane of Zostera noltii Hornem. in the Dutch Wadden Sea. Aquatic Botany, 49(4), 255-268.
Piazzi et al. 1996	article	1996	0	0	Mapping and survey of a Posidonia oceanica (L.) Delile bed sited south of Livorno (Tuscany, Italy).	Piazzi, L., Balestri, E., & Cinelli, F. (1996). Mapping and survey of a Posidonia oceanica (L.) Delile bed sited south of Livorno (Tuscany, Italy). Infomatore Botanico Italiano, 28(1), 67-77.
Piazzi et al. 2000	article	2000	1	0	Mapping of Posidonia oceanica beds around Elba island (Western Mediterranean) with integration of direct and indirect methods.	Piazzi, L., Acunto, S., & Cinelli, F. (2000). Mapping of Posidonia oceanica beds around Elba Island (western Mediterranean) with integration of direct and indirect methods. Oceanologica Acta, 23(3), 339-346.
Picard 1978	article	1978	0	0	Impact sur le benthos marin de quelques grands types de nuissances liées à l'évolution de complexes urbains et industriels de la province occidentale.	Picard, J. (1978). Impact sur le benthos marin de quelques grands types de nuisances liées à l'évolution des complexes urbains et industriels de la Provence occidentale. Oceanis, 4, 214.
Picard and Bourcier 1976	article	1976	0	0	Evolution sous influences humaines des peuplements benthiques des parages de la Ciotat entre 1954 et 1972.	Picard, J., & Bourcier, M. (1976). Evolution sous influences humaines des peuplements benthiques des parages de la Ciotat entre 1954 et 1972. Téthys, 7, 213.
Plus et al. 2003	article	2003	1	0	Seagrass (Zostera marina L.) bed recolonisation after anoxia-induced full mortality.	Plus, M., Deslous-Paoli, J. M., & Dagault, F. (2003). Seagrass (Zostera marina L.) bed recolonisation after anoxia-induced full mortality. Aquatic Botany, 77(2), 121-134.
Plus et al. 2010	article	2010	1	0	Long-term evolution (1988–2008) of Zostera spp. meadows in Arcachon Bay (Bay of Biscay).	Plus, M.., Sébastien, D., Gilles, T., Isabelle, A., de Montaudouin, X., Emery, É., Claire, N., & Christophe, V. (2010). Long-term evolution (1988–2008) of Zostera spp. meadows in Arcachon Bay (Bay of Biscay). Estuarine, Coastal and Shelf Science, 87(2), 357-366.
Polderman and den Hartog 1975	article	1975	0	0	Zeegrassen in de Waddenzee.	Polderman, P. J. G., & den Hartog, C. (1975). De zeegrassen in de Waddenzee. Wetenschappelijke Mededelingen (Koninklijke Nederlandse Natuurhistorische Vereniging), 107, 1-32.
Portig 2006	report	2006	0	0	The distribution of intertidal Zostera spp. in Northern Ireland.	Alex Portig 2006. The distribution of intertidal Zostera spp. in Northern Ireland. Environment and Heritage Service Research and Development Series. No. 06/22.
Procaccini et al. 2003	book	2003	0	1	The seagrasses of western Mediterranean.	Procaccini, G., Buia, M.C., Gambi, M.C., Perez, M., Pergent, G., Pergent-Martini, C., Romero, J. (2003). The seagrasses of the western Mediterranean. In: Green, E. P., Short, F. T. (Eds.), World Atlas of seagrasses (pp. 48-58). Berkeley.
Ramos-Esplá et al. 2006	report	2006	0	0	Estudio de la franja litoral de la Comunidad Valenciana dentro de la Directiva Marco del Agua. Macrófitos: macroalgas y Posidonia oceanica.	Ramos Esplá, A.; Díaz-Valdés, M.; Fernández Torquemada, Y.; Giménez, F.; Abellán Gallardo, E.; Izquierdo, A.; Vázquez, T.; Sánchez Lizaso, J.L.; Colilla, F.; González Correa, J.M.; Torráz, X. 2006. Estudio de la franja litoral de la Comunidad Valenciana dentro de la Directiva Marco del Agua. Macrófitos: macroalgas y Posidonia oceanica. 171 pp
Ramos-Esplá et al. 2007	report	2007	0	0	Estudio de la franja litoral de la Comunidad Valenciana dentro de la Directiva Marco del Agua. Macrófitos: macroalgas y Posidonia oceanica.	Ramos Esplá, A.; Díaz-Valdés Farray, M.; Fernández Torquemada, Y.; Giménez Casalduero, F.; Abellán Gallardo, E.; Izquierdo Muñoz, A.; Vázquez Luis, T.; Sánchez Lizaso, J.L.; Colilla, F.; Torras, X. 2007. Estudio de la franja litoral de la Comunidad Valenciana dentro de la Directiva Marco del Agua. Macrófitos: macroalgas y Posidonia oceanica. 201 pp.
Ramos-Esplá et al. 2008	report	2008	0	0	Estudio de la franja litoral de la Comunidad Valenciana dentro de la Directiva Marco del Agua. Macrófitos: macroalgas y Posidonia oceanica.	Ramos Esplá, A.; Díaz-Valdés, M.; Fernández Torquemada, Y.; Abellán Gallardo, E.; Izquierdo, A.; Sánchez Lizaso, J.L.; Torrás Boldú, X.; Rubio, E. 2008. Estudio de la franja litoral de la Comunidad Valenciana dentro de la Directiva Marco del Agua. Macrófitos: macroalgas y Posidonia oceanica. 200 pp.
Ramos-Esplá et al. 2009	report	2009	0	0	Estudio del estado de conservación de las comunidades bentónicas de substrato duro en la franja litoral, así como, determinación del estado de conservación de las praderas de Posidonia oceanica en el litoral de la Comunidad Valenciana, en aplicación de la Directiva Marco del Agua.	Ramos Esplá, A.; Izquierdo Muñoz, A.; Vázquez Luis, M.T.; Fernández Torquemada, Y.; Sánchez Lizaso, J.L.; Abellán Gallardo, E.; Mariona Castillo, G.I.; Díaz-Valdés Farray, M.; Torrás Boldú, X. 2009. Estudio del estado de conservación de las comunidades bentónicas de substrato duro en la franja litoral, así como, determinación del estado de conservación de las praderas de Posidonia oceanica en el …
Ramos-Esplá et al. 2010	report	2010	0	0	Estudio de la franja litoral de la Comunidad Valenciana dentro de la Directiva Marco del Agua. Macrófitos: macroalgas y Posidonia oceanica.	Ramos Esplá, A.A.; Izquierdo Muñoz, A.; Fernández Torquemada, Y.; Vázquez Luiz, M.T.; Sánchez Lizaso, J.L.; Rubio Portillo, E.; Torrás Boldú, X. 2010. Estudio de la franja litoral de la Comunidad Valenciana dentro de la Directiva Marco del Agua. Macrófitos: macroalgas y Posidonia oceanica. 109 pp.
Ramos-Esplá et al. 2011	report	2011	0	0	Estudio de la franja litoral de la Comunidad Valenciana dentro de la Directiva Marco del Agua. Macrófitos: macroalgas y Posidonia oceanica.	Ramos Esplá, A.A.; Izquierdo Muñoz, A.; Fernández Torquemada, Y.; Vázquez Luis, M.T.; Rubio Portillo, E.; Sánchez Lizaso, J.L.; Torrás Boldú, X. 2011. Estudio de la franja litoral de la Comunidad Valenciana dentro de la Directiva Marco del Agua. Macrófitos: Macroalgas y Posidonia oceanica. 95 pp
Rask et al. 1999	article	1999	1	0	Response to lowered nutrient discharges in the coastal waters around the island of Funen, Denmark.	Rask, N., Pedersen, S. E., & Jensen, M. H. (1999). Response to lowered nutrient discharges in the coastal waters around the island of Funen, Denmark. Hydrobiologia, 393, 69-81.
Rismondo and Mion 2008	article	2008	0	0	Variability in Venice Lagoon marine seagrasses populations: natural dynamics or induced modifications?	Rismondo, A., & Mion, D. (2008). Variability in Venice lagoon marine seagrasses populations: natural dynamics or induced modifications. Biologia Marina Mediterranea, 15, 130-133.
Roca et al. 2014	article	2014	1	0	Detecting the impacts of harbour construction on a seagrass habitat and its subsequent recovery.	Roca, G., Romero, J., Columbu, S., Farina, S., Pagès, J. F., Gera, A., Inglis, G., & Alcoverro, T. (2014). Detecting the impacts of harbour construction on a seagrass habitat and its subsequent recovery. Ecological Indicators, 45, 9-17.
Romero et al. 2010 (a)	report	2010	0	0	Control d’una Xarxa de vigilancia dels herbeis de Posidonia oceanica a Catalunya, com a indicadors de la Qualitat de les aigües litorals.	Romero, J., Pérez, M., Alcoverro, T., Farina, S., Roca, G. 2010. Control d’una Xarxa de vigilancia dels herbeis de Posidonia oceanica a Catalunya, com a indicadors de la Qualitat de les aigües litorals. Agència Catalana de l’Aigua, Generalitat de Catalunya.
Romero et al. 2010 (b)	report	2010	0	0	Vigilancia y seguimiento de la calidad de las masas de agua de las bahías del delta del Ebro en función de las comunidades de Cymodocea nodosa durante los años 2006 y 2010.	Romero, J., Pérez, M., Llagostera, I., Sanmartí, N. (2010). Vigilancia y seguimiento de la calidad de las masas de agua de las bahías del delta del Ebro en función de las comunidades de Cymodocea nodosa durante los años 2006 y 2010. Informe técnico. Universidad de Barcelona.
Romero et al. 2012	book	2012	0	0	L’alguer de Posidonia oceanica de les illes Medes: més de trenta anys d’estudi.	Romero, J., Pérez, M., & Alcoverro, T. (2012). L’alguer de Posidonia oceanica de les illes Medes: més de trenta anys d’estudi. Catedra d’Ecosistems Marins Mediterranis, 81-100. Barcelona.
Rueda et al. 2009	article	2009	1	0	Changes in the composition and structure of a molluscan assemblage due to eelgrass loss in southern Spain (Alboran Sea).	Rueda, J. L., Marina, P., Urra, J., & Salas, C. (2009). Changes in the composition and structure of a molluscan assemblage due to eelgrass loss in southern Spain (Alboran Sea). Journal of the Marine Biological Association of the United Kingdom, 89(7), 1319-1330.
Ruiz and Romero 2003	article	2003	1	0	Effects of disturbances caused by coastal constructions on spatial structure, growth dynamics and photosynthesis of the seagrass Posidonia oceanica.	Ruiz, J. M., & Romero, J. (2003). Effects of disturbances caused by coastal constructions on spatial structure, growth dynamics and photosynthesis of the seagrass Posidonia oceanica. Marine Pollution Bulletin, 46(12), 1523-1533.
Ruiz et al. 1993	article	1993	1	0	Interactions between a floodway and coastal constructions in Aguilas Bay (Southeastern Spain).	Ruiz, J. M., Marín, A., Calvo, J. F., & Ramírez-Diaz, L. (1993). Interactions between a floodway and coastal constructions in Aguila bay (Southeastern Spain). Ocean & coastal management, 19(3), 241-262.
Ruiz et al. 2001	article	2001	1	1	Effects of fish farm loadings on seagrass Posidonia oceanica: distribution, growth and photosynthesis.	Ruiz, J. M., Pérez, M., & Romero, J. (2001). Effects of fish farm loadings on seagrass (Posidonia oceanica) distribution, growth and photosynthesis. Marine Pollution Bulletin, 42(9), 749-760.
Ruiz et al. 2013	report	2013	0	0	Informe anual del proyecto: red de seguimiento Posidonia oceanica de la Región de Murcia (2004-2013).	Ruiz, J.M., Belando Torrentes, M.D., García Muñoz, R., Baulaz, Y., Ramos Segura, A. (2013). Informe anual del proyecto: red de seguimiento Posidonia oceanica de la Región de Murcia (2004-2013). Instituto Español de Oceanografía, Centro Oceanográfico de Murcia, Murcia, 122 pp.
Sala et al. 1994	article	1994	0	0	Cartografia de l’herbei de Posidonia oceanica (L.) Delile de la platja de Castell (Palamós, Costa Brava).	Sala, E., Vilanova, J., & Polo L. (1994). Cartografia de l'herbei de Posidonia oceanica (L.) Delile de la platja de Castell (Palamós, Costa Brava). Scientia Gerundensis, 20, 67-75.
Sánchez-Camacho 2003	thesis	2003	0	1	Study of the spatio-temporal changes in the distribution of the seagrass Posidonia oceanica in Mallorca (Balearic Islands, Spain) between 1956 and 2001 by remote sensing and GIS methods.	Sánchez-Camacho, M. (2003). Study of the spatio-temporal changes in the distribution of the seagrass Posidonia oceanica in Mallorca (Balearic Islands, Spain) between 1956 and 2001 by remote sensing and GIS methods. University of Wales-Bangor. MSc. Thesis.
Sánchez-Jerez and Ramos-Esplá 1996	article	1996	0	0	Detection of environmental impacts by bottom trawling on Posidonia oceanica (L.) Delile meadows: sensitivity of fish and macrobenthic communities.	Sánchez-Jerez, P., & Esplá, A. R. (1996). Detection of environmental impacts by bottom trawling onPosidonia oceanica (L.) Delile meadows: sensitivity of fish and macroinvertebrate communities. Journal of Aquatic Ecosystem Health, 5(4), 239-253.
Sánchez-Jerez et al. 2000	article	2000	1	0	Influence of the structure of Posidonia oceanica meadows modified by bottom trawling on crustacean assemblages: comparison of amphipods and decapods.	Sánchez-Jerez, P., Barberá-Cebrian, C., & Ramos-Esplá, A. A. (2000). Influence of the structure of Posidonia oceanica meadows modified by bottom trawling on crustacean assemblages: comparison of amphipods and decapods. Scientia Marina, 64(3), 319-326.
Sánchez-Lizaso et al. 1990	article	1990	0	0	The regression of Posidonia oceanica meadows in El Campello (Spain).	Sánchez-Lizaso, J. L., Guillén Nieto, J. E., & Ramos Esplá, A. A. (1990). The regression of Posidonia oceanica meadows in El Campello (Spain). Rapports et Proces-Verbaux des Réunions de la Commission Internationale pour l’Exploration Scientifique de la Mer Méditerranée, 32(7).
Sánchez-Lizaso et al. 2013	report	2013	0	0	Programa de vigilancia ambiental del vertido de las desalinizadoras I y II del Nuevo Canal de Cartagena en San Pedro del Pinatar. Informe Anual 2012.	Sánchez Lizaso, J. L., Giménez, F., del Pilar, Y., Fernández-Torquemada, Y., Loya, A. Ferrero, L. M. de la Ossa, J. A., Martínez, E., Marco, C., Carratalá, A., Prats, D., & Domínguez, L. (2013). Programa de vigilancia ambiental del vertido de las desalinizadoras I y II del Nuevo Canal de Cartagena en San Pedro del Pinatar. Informe Anual 2012. 142 pp.
Sandulli et al. 1994	proceedings	1994	0	0	Status of some Posidonia oceanica meadows on the Ligurian coast influenced by the “Haven” oil spill.	Sandulli, R., Bianchi, C. N., Cocito, S., Morgigni, M., Peirano, A., Sgorbini, S., Silvestri, C., & Morri, C. (1994). Status of some Posidonia oceanica meadows on the Ligurian coast influenced by the Haven oil spill. In: Albertelli, G. et al. (Eds), Atti Del 10 Congresso AIOL (Associazione Italiana Oceanologia e Linmologia) (pp. 277-286). Genova, Italy: Associazione Italiana Oceanologia e Linmolo…
Schultz et al. 2011	article	2011	1	0	Boat-based videographic monitoring of an Adriatic lagoon indicates increase in seagrass cover associated with sediment deposition.	Schultz, S. T., Kruschel, C., & Mokos, M. (2011). Boat-based videographic monitoring of an Adriatic lagoon indicates increase in seagrass cover associated with sediment deposition. Aquatic Botany, 95(2), 117-123.
Tagliapietra et al. 1998	article	1998	1	0	Macrobenthic community changes related to eutrophication in Palude della Rosa (Venetian Lagoon, Italy).	Tagliapietra, D., Pavan, M., & Wagner, C. (1998). Macrobenthic community changes related to eutrophication in Palude della Rosa (Venetian Lagoon, Italy). Estuarine, Coastal and Shelf Science, 47(2), 217-226.
Terrados and Medina-Pons 2011	article	2011	1	0	Inter-annual variation of shoot density and biomass, nitrogen and phosphorus content of the leaves, and epiphyte load of the seagrass Posidonia oceanica (L.) Delile off Mallorca, western Mediterranean.	Terrados, J., & Medina-Pons, F. J. (2010). Inter-annual variation of shoot density and biomass, nitrogen and phosphorus content of the leaves, and epiphyte load of the seagrass Posidonia oceanica (L.) Delile off Mallorca, western Mediterranean. Scientia Marina, 75(1), 61-70.
Turk 2000	proceedings	2000	0	0	Main phenological characteristics of Posidonia oceanica (L.) Delile in the gulf of Koper (Gulf of Trieste), North Adriatic.	Turk, R. (2000). Main phenological characteristics of Posidonia oceanica (L.) Delile in the gulf of Koper (Gulf of Trieste), North Adriatic. Fourth International Seagrass Biology Workshop, Corsica, Biologia Marina Mediterranea (SIBM).
Turk and Vukovic 1998	article	1998	0	0	Phenology of Posidonia oceanica (L.) Delile in the Gulf of Koper (Gulf of Trieste), north Adriatic.	Turk, R., & Vukovič, A. (1998). Phenology of Posidonia oceanica (L.) delile in the Gulf of Koper (Gulf of Trieste), the north Adriatic. Rapports et Proces-Verbaux des Réunions de la Commission Internationale pour l’Exploration Scientifique de la Mer Méditerranée, 35, 592.
Tuya et al. 2002	article	2002	0	0	Impact of a marina construction on a seagrass bed at Lanzarote (Canary Islands).	Tuya, F., Martín, J. A., & Luque, A. (2002). Impact of a marina construction on a seagrass bed at Lanzarote (Canary Islands). Journal of Coastal Conservation, 8(2), 157-162.
Tuya et al. 2013	article	2013	1	0	Drastic decadal decline of the seagrass Cymodocea nodosa at Gran Canaria (eastern Atlantic): Interactions with the green algae Caulerpa prolifera.	Tuya, F., Hernandez-Zerpa, H., Espino, F., & Haroun, R. (2013). Drastic decadal decline of the seagrass Cymodocea nodosa at Gran Canaria (eastern Atlantic): interactions with the green algae Caulerpa prolifera. Aquatic Botany, 105, 1-6.
Unsworth et al. 2017	article	2017	1	0	Rocking the boat: damage to eelgrass by swinging boat moorings	Unsworth, R. K., Williams, B., Jones, B. L., & Cullen-Unsworth, L. C. (2017). Rocking the Boat: Damage to Eelgrass by Swinging Boat Moorings. Frontiers in plant science, 8, 1309.
Uzunova 2010	article	2010	1	0	The zoobenthos of eelgrass populations from Sozopol Bay (Black Sea).	Uzunova, S. (2010). The zoobenthos of eelgrass populations from Sozopol Bay (Black Sea). Bulgarian Journal of Agricultural Science, 16(3), 358-363.
Vadineanu et al. 1997	article	1997	0	0	Changes and opportunities for integrated management of the Razim-Sinoe lagoon system.	Vadineanu, A., Cristofor, S., Ignat, G. H., Romanca, G., Ciubuc, C., & Florescu, C. (1997). Changes and opportunities for integrated management of the Razim-Sinoe Lagoon System. International Journal of Salt Lake Research, 6(2), 135-144.
Valle et al. 2013	article	2013	1	0	Comparing the performance of species distribution models of Zostera marina: Implications for conservation.	Valle, M., van Katwijk, M. M., de Jong, D. J., Bouma, T. J., Schipper, A. M., Chust, G., Benito, B. M., Garmendia, J. M., & Borja, Á. (2013). Comparing the performance of species distribution models of Zostera marina: implications for conservation. Journal of sea research, 83, 56-64.
van der Graaf et al. 2009	report	2009	0	0	Seagrass. Thematic Report No. 12.	Sandra van der Graaf, Ilse Jonker, Marc Herlyn, Jörn Kohlus, Hanne Fogh Vinther, Karsten Reise, Dick de Jong, Tobias Dolch, Grethe Bruntse, Jaap de Vlas, 2009. Seagrass. Thematic Report No. 12. In: Marencic, H. & Vlas, J. de (Eds.), 2009. Quality Status Report 2009. WaddenSea Ecosystem No. 25. Common Wadden Sea Secretariat, Trilateral Monitoring and Assessment Group, Wilhelmshaven, Germany.
van Katwijk et al. 2010	article	2010	1	0	Vulnerability to eutrophication of a semi-annual life history: A lesson learnt from an extinct eelgrass (Zostera marina) population.	van Katwijk, M. M., Bos, A. R., Kennis, P., & de Vries, R. (2010). Vulnerability to eutrophication of a semi-annual life history: A lesson learnt from an extinct eelgrass (Zostera marina) population. Biological Conservation, 143(1), 248-254.
Verneau et al. 1995	article	1995	0	0	Modifications de l’herbier de posidonies et des populations de poissons dans l’ombre porteé sur le fond par des radeaux aquacoles installés dans le golfe d’Ajaccio (Corse-du-Sud, Méditerraée Nord-Occidentale).	Verneau, N., Thomassin, B., & Viale, D. (1995). Modifications de l’herbier de posidonies et des populations de poissons dans l’ombre portée sur le fond par des radeaux aquacoles installés dans le golfe d’Ajaccio (Corse-du-Sud, Méditerranée Nord-Occidentale). Journal de Recherche Océanographique, 20(1-2), 33-41.
Vetere and Pessani 1989	article	1989	0	0	Morfologia e fruttificazione della prateria di Posidonia oceanica di Bergeggi (Liguria).	Vetere, M., & Pessani, D. (1989). Morfologia e fruttificazione della prateria di Posidonia oceanica di Bergeggi (Liguria). Oebalia, 15(1), 351-354.
Vinther (unpublished)	dataset	2012	0	0	Unpublished data.	Vinther, H.F. (2012). Unpublished data.
Whelan 1986 (in Hily et al. 2003)	thesis	1986	0	0	The Genus Zostera in Ireland	Whelan, P.M. (1986). The Genus Zostera in Ireland. PhD thesis, University of College Cork, Ireland. 215 pp.
Wilkes et al. 2017	article	2017	1	0	Intertidal seagrass in Ireland: Pressures, WFD status and an assessment of trace elements contamination in intertidal habitats using Zostera noltei.	Wilkes, R., Bennion, M., McQuaid, N., Beer, C., McCullough-Annett, G., Colhoun, K., Inger, R., & Morrison, L. (2017). Intertidal seagrass in Ireland: Pressures, WFD status and an assessment of trace element contamination in intertidal habitats using Zostera noltei. Ecological Indicators, 82, 117-130.
Wirtz 1995	article	1995	0	0	One vascular plant and then invertebrate species new to the marine flora and fauna of Madeira.	Wirtz, P. (1995). One vascular plant and ten invertebrate species new to the marine flora and fauna of Madeira. Arquipélago - Life and Marine Sciences, 13, 119-123.
Zapata et al. 2015	book	2015	0	0	Atlas de las Praderas Marinas de España.Territrorios Transfretanos	Zapata, F.J., Martínez-Medina, F.J., Orozco-Rodríguez, Á., Villalón-Arias, J.J., Bernardeau-Esteller, J. (2015). Territorios Transfretanos In: Ruiz, J. M., Guillén, E., Ramos-Segura, A., Otero, M. M. (Eds.), Atlas de las praderas marinas de España (pp. 399-422). Murcia-Alicante-Málaga: Instituto Español de Oceanografía, Instituto de Ecología Litoral, International Union for Conservation of Natu…
Zavodnik and Jaklin 1990	article	1990	0	0	Long-term changes in the Northern Adriatic marine phanerogam beds.	Zavodnik, N., & Jaklin, A. (1990). Long-term changes in the Northern Adriatic marine phanerogam beds. Rapports et Proces-Verbaux des Réunions de la Commission Internationale pour l’Exploration Scientifique de la Mer Méditerranée, 32, 15.
Zupo et al. 2006	article	2006	1	0	Temporal variations in the spatial distribution of shoot density in a Posidonia oceanica meadow and patterns of genetic diversity.	Zupo, V., Buia, M. C., Gambi, M. C., Lorenti, M., & Procaccini, G. (2006). Temporal variations in the spatial distribution of shoot density in a Posidonia oceanica meadow and patterns of genetic diversity. Marine Ecology, 27(4), 328-338.

## Sheet: sites
SITE ID	SOURCE	Included in Waycott et al. 2009	Site reference number in Waycott et al. 2009	Updated since Waycott’s paper? (yes 1, no 0)	SITE INFO	SITE NAME	Latitude	Longitude	Accuracy coordinates	Region	Regional sea	Country	SPECIES	Secondary species	Posidonia oceanica	Zostera marina	Cymodocea nodosa	Zostera noltei	TIDAL CATEGORY	Upper limit (m)	Lower limit (m)	Average depth (m)	METRICS	Time-point or only presence data	Time-series	Included in decadal analysis	Only_presence	Only_extent	Only_density	Both_extent_and_density	PRESENCE	Presence_timeseries	Year0_presence	Year1_presence	Span_presence	Presence0	Presence1	Seagrass_site_gained	Seagrass_site_lost	Trajectory_PRESENCE	AREA	Area_timeseries	Area_decadal	Year0_area	Year1_area	Span_area	Presence0_area	Presence1_area	Value0_area
1	Alami et al. 2014	0			-	Biguglia - Golo	42.5861	9.53212	good	Mediterranean	Western Mediterranean Sea	France	Po	none	1	0	0	0	subtidal	-20	-40	NA	-	1	0	0	0	1	0	0	1	0	NA	2013	NA	1	1	0	0	persists	1	0	0	NA	2013	NA	1	1	NA
2	Brown 1990	0			-	Strangford Lough	54.5543	-5.66081	bad	Atlantic	Celtic Seas	United Kingdom	Zm	none	0	1	0	0	subtidal	NA	NA	NA	-	1	0	0	1	0	0	0	1	0	NA	1930	NA	1	0	0	1	lost	0	0	0	NA	NA	NA	NA	NA	NA
3	Cochón and Sánchez 2005	0			-	Ría de Pontevedra	42.4163	-8.6966	good	Atlantic	Bay of Biscay and Atlantic Iberian Coast	Spain	Zn	none	0	0	0	1	intertidal	NA	NA	NA	-	0	1	1	0	1	0	0	1	0	1947	2001	54	1	1	0	0	persists	1	1	1	1947	2001	54	1	1	247.98
4	Álvarez-Díaz and González-Fernández 1985	0			-	Marisma del Miño	43.358	-8.20603	fair	Atlantic	Bay of Biscay and Atlantic Iberian Coast	Spain	Zn	Zm	0	1	0	1	intertidal	NA	NA	NA	-	1	0	0	1	0	0	0	1	0	1967	1982	15	1	0	0	1	lost	0	0	0	NA	NA	NA	NA	NA	NA
5	Castellanos et al. 2003	0			-	Ría de Foz	43.5521	-7.25024	good	Atlantic	Bay of Biscay and Atlantic Iberian Coast	Spain	Zn	none	0	0	0	1	intertidal	NA	NA	NA	-	0	1	1	0	1	0	0	1	0	1984	2002	18	1	1	0	0	persists	1	1	1	1984	2002	18	1	1	76.9
6	Boström et al. 2003	0			-	Curonian Spit	55.4133	21.168	bad	Baltic	Baltic Sea	Lithuania	Zm	none	0	1	0	0	unknown	NA	NA	NA	-	1	0	0	1	0	0	0	1	0	NA	1997	NA	1	0	0	1	lost	0	0	0	NA	NA	NA	NA	NA	NA
7	Whelan 1986 (in Hily et al. 2003)	0			-	Ventry Bay	52.1242	-10.3658	bad	Atlantic	Celtic Seas	Ireland	Zm	none	0	1	0	0	subtidal	NA	NA	-13	-	0	1	0	0	1	0	0	1	0	1978	1980	2	1	1	0	0	persists	0	0	0	NA	NA	NA	NA	NA	NA
8	Tagliapietra et al. 1998, Rismonto and Mion 2008	0			-	Venice Lagoon	45.3945	12.304	good	Mediterranean	Adriatic Sea	Italy	Zn	none	0	0	0	1	unknown	NA	NA	NA	-	0	1	0	0	1	0	0	1	0	2002	2004	2	1	1	0	0	persists	1	1	0	2002	2004	2	1	1	42
9	Arconada et al. 2013	0			-	Águilas (desalination plant)	37.4016	-1.575	good	Mediterranean	Western Mediterranean Sea	Spain	Po	Cn	1	0	1	0	subtidal	0	-25	NA	-	0	1	0	0	1	0	0	1	0	2004	2011	7	1	1	0	0	persists	1	1	0	2004	2011	7	1	1	111.55
10	Argyrou et al. 1999	0			-	Moni Bay	34.6965	33.2566	good	Mediterranean	Aegean-Levantine Sea	Cyprus	Po	none	1	0	0	0	subtidal	NA	NA	-20	-	1	0	0	0	0	0	1	1	0	1992	1997	5	1	1	0	0	persists	1	0	0	1992	1997	5	1	1	NA
11	Ardizzone et al. 2006	0			-	Cape Circeo and Sperlonga	41.2653	13.1654	good	Mediterranean	Western Mediterranean Sea	Italy	Po	none	1	0	0	0	subtidal	-14.4	-35.5	NA	-	0	1	1	0	1	0	0	1	0	1959	2005	46	1	1	0	0	persists	1	1	1	1959	2005	46	1	1	7301.1
12	Marbà et al. 2015	0			-	Agua Amarga (POS_08)	36.9374	-1.93353	bad	Mediterranean	Western Mediterranean Sea	Spain	Po	none	1	0	0	0	subtidal	NA	NA	-13	-	0	1	0	0	0	1	0	1	0	2012	2014	2	1	1	0	0	persists	0	0	0	NA	NA	NA	NA	NA	NA
13	Marbà et al. 2015	0			-	Carnaje (POS_10)	36.8348	-2.01298	bad	Mediterranean	Western Mediterranean Sea	Spain	Po	none	1	0	0	0	subtidal	NA	NA	-13	-	0	1	0	0	0	1	0	1	0	2012	2014	2	1	1	0	0	persists	0	0	0	NA	NA	NA	NA	NA	NA
14	Marbà et al. 2015	0			-	Las Negras (POS_09)	36.8786	-2.00292	bad	Mediterranean	Western Mediterranean Sea	Spain	Po	none	1	0	0	0	subtidal	NA	NA	-11	-	0	1	0	0	0	1	0	1	0	2012	2014	2	1	1	0	0	persists	0	0	0	NA	NA	NA	NA	NA	NA
15	Marbà et al. 2015	0			-	Los Escullos (POS_11)	36.8126	-2.05335	bad	Mediterranean	Western Mediterranean Sea	Spain	Po	none	1	0	0	0	subtidal	NA	NA	-12	-	0	1	0	0	0	1	0	1	0	2012	2014	2	1	1	0	0	persists	0	0	0	NA	NA	NA	NA	NA	NA
16	Marbà et al. 2015	0			-	Bajos de Roquetas (POS_12)	36.7794	-2.59288	fair	Mediterranean	Western Mediterranean Sea	Spain	Po	none	1	0	0	0	subtidal	NA	NA	-11.5	-	0	1	0	0	0	1	0	1	0	2012	2014	2	1	1	0	0	persists	0	0	0	NA	NA	NA	NA	NA	NA
17	Marbà et al. 2015	0			-	Punta Entinas (POS_14)	36.687	-2.68973	fair	Mediterranean	Western Mediterranean Sea	Spain	Po	none	1	0	0	0	subtidal	NA	NA	-11	-	0	1	0	0	0	1	0	1	0	2012	2014	2	1	1	0	0	persists	0	0	0	NA	NA	NA	NA	NA	NA
18	Marbà et al. 2015	0			-	Cocedores (POS_01)	37.3747	-1.63024	bad	Mediterranean	Western Mediterranean Sea	Spain	Po	none	1	0	0	0	subtidal	NA	NA	-11	-	0	1	0	0	0	1	0	1	0	2012	2014	2	1	1	0	0	persists	0	0	0	NA	NA	NA	NA	NA	NA
19	Marbà et al. 2015	0			-	Isla de Terreros (POS_02)	37.3466	-1.6522	bad	Mediterranean	Western Mediterranean Sea	Spain	Po	none	1	0	0	0	subtidal	NA	NA	-11	-	0	1	0	0	0	1	0	1	0	2012	2014	2	1	1	0	0	persists	0	0	0	NA	NA	NA	NA	NA	NA
20	Marbà et al. 2015	0			-	Pozo de Esparto (POS_03)	37.3327	-1.69147	bad	Mediterranean	Western Mediterranean Sea	Spain	Po	none	1	0	0	0	subtidal	NA	NA	-12.5	-	0	1	0	0	0	1	0	1	0	2011	2014	3	1	1	0	0	persists	0	0	0	NA	NA	NA	NA	NA	NA
21	Marbà et al. 2015	0			-	El Calón (POS_04)	37.31	-1.7052	bad	Mediterranean	Western Mediterranean Sea	Spain	Po	none	1	0	0	0	subtidal	NA	NA	-12	-	0	1	0	0	0	1	0	1	0	2011	2014	3	1	1	0	0	persists	0	0	0	NA	NA	NA	NA	NA	NA
22	Marbà et al. 2015	0			-	Loza del Payo (POS_05)	37.2975	-1.71554	bad	Mediterranean	Western Mediterranean Sea	Spain	Po	none	1	0	0	0	subtidal	NA	NA	-13	-	0	1	0	0	0	1	0	1	0	2011	2014	3	1	1	0	0	persists	0	0	0	NA	NA	NA	NA	NA	NA
23	Marbà et al. 2015	0			-	Deretil (POS_06)	37.2584	-1.76046	bad	Mediterranean	Western Mediterranean Sea	Spain	Po	none	1	0	0	0	subtidal	NA	NA	-12	-	0	1	0	0	0	1	0	1	0	2012	2014	2	1	1	0	0	persists	0	0	0	NA	NA	NA	NA	NA	NA
24	Marbà et al. 2015	0			-	Isla de San Andrés (POS_07)	36.9917	-1.88561	bad	Mediterranean	Western Mediterranean Sea	Spain	Po	none	1	0	0	0	subtidal	NA	NA	-12	-	0	1	0	0	0	1	0	1	0	2012	2014	2	1	1	0	0	persists	0	0	0	NA	NA	NA	NA	NA	NA
25	Boström et al. 2002	0			-	Hangö Peninsula (dense)	59.84	23.2517	good	Baltic	Baltic Sea	Finland	Zm	none	0	1	0	0	subtidal	NA	NA	-4	-	0	1	1	0	0	1	0	1	0	1968	1993	25	1	1	0	0	persists	0	0	0	NA	NA	NA	NA	NA	NA
26	Boström et al. 2002	0			-	Hangö Peninsula (sparce)	59.8402	23.2515	good	Baltic	Baltic Sea	Finland	Zm	none	0	1	0	0	subtidal	NA	NA	-4	-	0	1	1	0	0	1	0	1	0	1968	1993	25	1	1	0	0	persists	0	0	0	NA	NA	NA	NA	NA	NA
27	Bull et al. 2010	0			-	Gibraltar	36.1498	-5.35741	good	Mediterranean	Western Mediterranean Sea	United Kingdom	Zm	none	0	1	0	0	subtidal	NA	NA	NA	-	0	1	1	0	1	0	0	1	0	1993	2008	15	1	0	0	1	lost	1	1	1	1993	2008	15	1	0	121.05
28	Bull et al. 2010	0			-	Gibraltar	36.1498	-5.35741	good	Mediterranean	Western Mediterranean Sea	United Kingdom	Po	none	1	0	0	0	subtidal	NA	NA	NA	-	0	1	1	0	1	0	0	1	0	1993	2008	15	1	0	0	1	lost	1	1	1	1993	2008	15	1	0	152.41
29	Bull et al. 2012	0			-	Broad Ledges	49.9416	-6.32841	good	Atlantic	Celtic Seas	United Kingdom	Zm	none	0	1	0	0	subtidal	NA	NA	-0.2	-	0	1	1	0	0	1	0	1	0	1997	2010	13	1	1	0	0	persists	0	0	0	NA	NA	NA	NA	NA	NA
30	Bull et al. 2012	0			-	Higher Town Bay	49.958	-6.27607	good	Atlantic	Celtic Seas	United Kingdom	Zm	none	0	1	0	0	intertidal	NA	NA	0.5	-	0	1	1	0	0	1	0	1	0	1997	2010	13	1	1	0	0	persists	0	0	0	NA	NA	NA	NA	NA	NA
31	Bull et al. 2012	0			-	Little Arthur	49.9487	-6.26499	good	Atlantic	Celtic Seas	United Kingdom	Zm	none	0	1	0	0	subtidal	NA	NA	-1	-	0	1	1	0	0	1	0	1	0	1998	2010	12	1	1	0	0	persists	0	0	0	NA	NA	NA	NA	NA	NA
32	Bull et al. 2012	0			-	Old Grimsby Harbour	49.9614	-6.33229	good	Atlantic	Celtic Seas	United Kingdom	Zm	none	0	1	0	0	subtidal	NA	NA	-0.6	-	0	1	1	0	0	1	0	1	0	1997	2010	13	1	1	0	0	persists	0	0	0	NA	NA	NA	NA	NA	NA
33	Bull et al. 2012	0			-	West Broad Ledges	49.9651	-6.30715	good	Atlantic	Celtic Seas	United Kingdom	Zm	none	0	1	0	0	subtidal	NA	NA	-0.6	-	0	1	1	0	0	1	0	1	0	1997	2010	13	1	1	0	0	persists	0	0	0	NA	NA	NA	NA	NA	NA
34	Burton et al. 2010	0			-	North Haven (Skomer)	51.7374	-5.28081	good	Atlantic	Celtic Seas	United Kingdom	Zm	none	0	1	0	0	subtidal	-3.7	-8.7	NA	-	0	1	1	0	0	0	1	1	0	1982	2010	28	1	1	0	0	persists	1	1	1	1982	2010	28	1	1	0.55
35	Rismondo and Mion 2008	0			-	Venice Lagoon	45.3945	12.304	fair	Mediterranean	Adriatic Sea	Italy	Zm	none	0	1	0	0	intertidal	NA	NA	-1	-	0	1	0	0	1	0	0	1	0	2002	2004	2	1	1	0	0	persists	1	1	0	2002	2004	2	1	1	1594
36	Munkes 2005	0			-	Bay of Greifswald	54.2249	13.5212	bad	Baltic	Baltic Sea	Germany	Zm	none	0	1	0	0	subtidal	NA	-14	NA	-	1	0	0	0	1	0	0	1	0	1938	1990	52	1	1	0	0	persists	1	0	0	1938	1990	52	1	1	NA
37	Rask et al. 1999	0			-	South Funen Archipelago	55.5958	10.4788	bad	Baltic	Baltic Sea	Denmark	Zm	none	0	1	0	0	subtidal	NA	-6	NA	-	0	1	1	0	1	0	0	1	0	1979	1996	17	1	1	0	0	persists	0	0	0	NA	NA	NA	NA	NA	NA
38	Zavodnik and Jaklin 1990	0			-	Istrian coast	45.0504	13.6721	bad	Mediterranean	Adriatic Sea	Croatia	Po	none	1	0	0	0	subtidal	NA	NA	NA	-	1	0	0	0	1	0	0	1	0	1938	1988	50	1	1	0	0	persists	1	0	0	1938	1988	50	1	1	NA
39	Zavodnik and Jaklin 1990	0			-	Istrian coast	45.0504	13.6721	bad	Mediterranean	Adriatic Sea	Croatia	Cn	none	0	0	1	0	subtidal	NA	NA	NA	-	1	0	0	0	1	0	0	1	0	1938	1988	50	1	1	0	0	persists	1	0	0	1938	1988	50	1	1	NA
40	Zavodnik and Jaklin 1990	0			-	Istrian coast	45.0504	13.6721	bad	Mediterranean	Adriatic Sea	Croatia	Zm	none	0	1	0	0	subtidal	NA	NA	NA	-	1	0	0	0	1	0	0	1	0	1938	1988	50	1	1	0	0	persists	1	0	0	1938	1988	50	1	1	NA
41	Zavodnik and Jaklin 1990	0			-	Istrian coast	45.0504	13.6721	bad	Mediterranean	Adriatic Sea	Croatia	Zn	none	0	0	0	1	intertidal	NA	NA	NA	-	1	0	0	0	1	0	0	1	0	1938	1988	50	1	1	0	0	persists	1	0	0	1938	1988	50	1	1	NA
42	Vadineanu et al. 1997	0			-	Razim-Sinoe Complex	44.7193	28.9154	bad	Mediterranean	Black Sea	Romania	Zm	none	0	1	0	0	subtidal	NA	NA	NA	-	1	0	0	1	0	0	0	1	0	1980	1990	10	1	0	0	1	lost	0	0	0	NA	NA	NA	NA	NA	NA
43	Uzunova 2010	0			-	Sozopol Bay	42.4249	27.664	fair	Mediterranean	Black Sea	Bulgaria	Zm	Zn	0	1	0	1	subtidal	-1	-3	NA	-	1	0	0	0	0	0	1	1	0	NA	2000	NA	1	1	0	0	persists	0	0	0	NA	NA	NA	NA	NA	NA
44	Uzunova 2010	0			-	Varna Bay	43.1892	27.9383	bad	Mediterranean	Black Sea	Bulgaria	Zm	none	0	1	0	0	subtidal	NA	NA	NA	-	1	0	0	0	0	1	0	1	0	NA	2000	NA	1	0	0	1	lost	0	0	0	NA	NA	NA	NA	NA	NA
45	Plus et al. 2003	0			-	Thau Lagoon	43.3997	3.59588	good	Mediterranean	Western Mediterranean Sea	France	Zm	none	0	1	0	0	subtidal	NA	NA	-4.2	-	0	1	0	0	0	1	0	1	0	1997	1999	2	0	1	1	0	gained	0	0	0	NA	NA	NA	NA	NA	NA
46	Ballesta et al. 2000	0			-	Pin Parasol Cove	42.4626	3.16144	fair	Mediterranean	Western Mediterranean Sea	France	Po	none	1	0	0	0	subtidal	NA	-20	NA	-	0	1	1	0	1	0	0	1	0	1989	1997	8	1	1	0	0	persists	1	1	1	1989	1997	8	1	1	0.02
47	Rismondo and Mion 2008	0			-	Venice Lagoon	45.3945	12.304	good	Mediterranean	Adriatic Sea	Italy	Cn	none	0	0	1	0	unknown	NA	NA	NA	-	0	1	0	0	1	0	0	1	0	2002	2004	2	1	1	0	0	persists	1	1	0	2002	2004	2	1	1	145
48	Charpentier et al. 2005	1	38/78	0	-	Vaccarès Lagoon	43.5401	4.56635	good	Mediterranean	Western Mediterranean Sea	France	Zn	none	0	0	0	1	intertidal	NA	-1.6	NA	-	0	1	1	0	1	0	0	1	0	1993	2003	10	1	1	0	0	persists	1	1	1	1993	2003	10	1	1	4753.6
49	Nyqvist et al. 2009, Baden et al. 2003	1	29/335	1	-	Kungälv	57.895	11.7061	bad	Baltic	Baltic Sea	Sweden	Zm	none	0	1	0	0	subtidal	NA	NA	NA	-	0	1	1	0	1	0	0	1	0	1980	2004	24	1	1	0	0	persists	1	1	1	1980	2004	24	1	1	650.58
50	Nyqvist et al. 2009	1	26/335	1	-	Lysekil	58.1783	11.4118	bad	Baltic	Baltic Sea	Sweden	Zm	none	0	1	0	0	subtidal	NA	NA	NA	-	0	1	1	0	1	0	0	1	0	1980	2004	24	1	1	0	0	persists	1	1	1	1980	2004	24	1	1	144.8
51	Nyqvist et al. 2009	1	28/335	1	-	Stenungsund	58.1385	11.8366	bad	Baltic	Baltic Sea	Sweden	Zm	none	0	1	0	0	subtidal	NA	NA	NA	-	0	1	1	0	0	0	1	1	0	1980	2004	24	1	1	0	0	persists	1	1	1	1980	2004	24	1	1	294.46
52	Nyqvist et al. 2009	1	25/335	1	-	Strömstad	59.0728	11.1385	bad	Baltic	Baltic Sea	Sweden	Zm	none	0	1	0	0	subtidal	NA	NA	NA	-	0	1	1	0	1	0	0	1	0	1980	2004	24	1	1	0	0	persists	1	1	1	1980	2004	24	1	1	190.27
53	Nyqvist et al. 2009	1	27/335	1	-	Uddevalla	58.3327	11.8699	bad	Baltic	Baltic Sea	Sweden	Zm	none	0	1	0	0	subtidal	NA	NA	NA	-	0	1	1	0	0	0	1	1	0	1980	2004	24	1	1	0	0	persists	1	1	1	1980	2004	24	1	1	387.37
54	Garrido et al. 2013	1	82	1	-	Urbino Lagoon	42.0448	9.48956	good	Mediterranean	Western Mediterranean Sea	France	Cn	none	0	0	1	0	subtidal	0	-5	NA	-	0	1	1	0	0	0	1	1	0	1973	2011	38	1	1	0	0	persists	1	1	1	1973	2011	38	1	1	224
55	Martínez-Samper et al. 2011	0			-	Bahía de Confital	28.1608	-15.4415	good	Atlantic	Macaronesia	Spain	Cn	none	0	0	1	0	subtidal	0	-2	NA	-	0	1	1	0	1	0	0	1	0	1984	2006	22	1	0	0	1	lost	1	1	1	1984	2006	22	1	0	10.45
56	Martínez-Samper et al. 2011	0			-	Franja Las Palmas de Gran Canaria	28.0795	-15.4127	good	Atlantic	Macaronesia	Spain	Cn	none	0	0	1	0	subtidal	NA	NA	-16	-	0	1	0	0	1	0	0	1	0	2006	2011	5	1	0	0	1	lost	1	1	0	2006	2011	5	1	0	11.89
57	Martínez-Samper et al. 2011	0			-	Franja Marina del Telde	27.9725	-15.3751	good	Atlantic	Macaronesia	Spain	Cn	none	0	0	1	0	subtidal	NA	NA	-11.685	-	0	1	1	0	0	0	1	1	0	1984	2011	27	1	1	0	0	persists	1	1	1	1984	2011	27	1	1	25.35
58	Martínez-Samper et al. 2011	0			-	Bahía de Gando	27.9292	-15.3757	good	Atlantic	Macaronesia	Spain	Cn	none	0	0	1	0	subtidal	NA	NA	-7.21	-	0	1	1	0	0	0	1	1	0	1984	2011	27	1	0	0	1	lost	1	1	1	1984	2011	27	1	0	66.1
59	Martínez-Samper et al. 2011	0			-	Playa de Vargas	27.886	-15.3921	good	Atlantic	Macaronesia	Spain	Cn	none	0	0	1	0	subtidal	NA	NA	-12.9333	-	0	1	1	0	0	0	1	1	0	2002	2011	9	1	1	0	0	persists	1	1	1	2002	2011	9	1	1	25.02
60	Martínez-Samper et al. 2011	0			-	Playa del Cabrón	27.869	-15.3846	good	Atlantic	Macaronesia	Spain	Cn	none	0	0	1	0	subtidal	NA	NA	-9.04	-	0	1	1	0	1	0	0	1	0	1984	2011	27	1	1	0	0	persists	1	1	1	1984	2011	27	1	1	8.46
61	Martínez-Samper et al. 2011	0			-	Arinaga	27.8418	-15.411	good	Atlantic	Macaronesia	Spain	Cn	none	0	0	1	0	subtidal	NA	NA	-6.62	-	0	1	1	0	0	0	1	1	0	1984	2011	27	1	1	0	0	persists	1	1	1	1984	2011	27	1	1	66.67
62	Martínez-Samper et al. 2011	0			-	Juan Grande	27.7982	-15.4418	good	Atlantic	Macaronesia	Spain	Cn	none	0	0	1	0	subtidal	NA	NA	-11.3	-	0	1	1	0	0	0	1	1	0	2002	2011	9	1	1	0	0	persists	1	1	1	2002	2011	9	1	1	7.01
63	Martínez-Samper et al. 2011	0			-	Juncalillo del Sur	27.785	-15.4997	good	Atlantic	Macaronesia	Spain	Cn	none	0	0	1	0	subtidal	NA	NA	-6.75667	-	0	1	1	0	0	0	1	1	0	2002	2011	9	1	1	0	0	persists	1	1	1	2002	2011	9	1	1	68.44
64	Martínez-Samper et al. 2011	0			-	Playa del Inglés	27.7577	-15.5635	good	Atlantic	Macaronesia	Spain	Cn	none	0	0	1	0	subtidal	NA	NA	-5.286	-	0	1	1	0	0	0	1	1	0	1984	2011	27	1	1	0	0	persists	1	1	1	1984	2011	27	1	1	75.67
65	Martínez-Samper et al. 2011	0			-	Bahía Feliz - San Agustín	27.7785	-15.5209	good	Atlantic	Macaronesia	Spain	Cn	none	0	0	1	0	subtidal	NA	NA	-4.568	-	0	1	1	0	1	0	0	1	0	1984	2011	27	1	1	0	0	persists	1	1	1	1984	2011	27	1	1	16.91
66	Martínez-Samper et al. 2011	0			-	Franja Marina de Mogán	27.748	-15.6428	good	Atlantic	Macaronesia	Spain	Cn	none	0	0	1	0	subtidal	NA	NA	-5.506	-	0	1	1	0	1	0	0	1	0	1984	2011	27	1	1	0	0	persists	1	1	1	1984	2011	27	1	1	115.71
67	Boudouresque et al. 2006	1	96	0	-	Mourillion	43.1059	5.93929	fair	Mediterranean	Western Mediterranean Sea	France	Po	none	1	0	0	0	subtidal	NA	NA	NA	-	0	1	1	0	1	0	0	1	0	1964	1979	15	1	1	0	0	persists	1	1	1	1964	1979	15	1	1	147
68	Philippart and Dijkema 1995	1	289	0	-	De Keeg - De Ans	53.3812	5.3392	bad	Atlantic	Wadden Sea	The Netherlands	Zn	none	0	0	0	1	intertidal	NA	NA	NA	-	0	1	1	0	1	0	0	1	0	1972	1988	16	1	1	0	0	persists	1	1	1	1972	1988	16	1	1	15
69	Philippart and Dijkema 1995	1	292	0	-	Emmapolder	53.4613	6.68155	bad	Atlantic	Wadden Sea	The Netherlands	Zn	none	0	0	0	1	intertidal	NA	NA	NA	-	0	1	1	0	1	0	0	1	0	1972	1987	15	0	1	1	0	gained	1	1	1	1972	1987	15	0	1	0
71	Philippart and Dijkema 1995	1	291	0	-	Linthorst Homanpolder	53.4305	6.52868	bad	Atlantic	Wadden Sea	The Netherlands	Zn	none	0	0	0	1	intertidal	NA	NA	NA	-	0	1	1	0	1	0	0	1	0	1971	1987	16	0	1	1	0	gained	1	1	1	1971	1987	16	0	1	0
72	Philippart and Dijkema 1995	0			-	Stryp	53.3748	5.29748	bad	Atlantic	Wadden Sea	The Netherlands	Zn	none	0	0	0	1	intertidal	NA	NA	NA	-	1	0	0	1	0	0	0	1	0	1930	1987	57	1	0	0	1	lost	0	0	0	NA	NA	NA	NA	NA	NA
73	Philippart and Dijkema 1995	0			-	Sehaal	53.379	5.31403	bad	Atlantic	Wadden Sea	The Netherlands	Zn	none	0	0	0	1	intertidal	NA	NA	NA	-	1	0	0	1	0	0	0	1	0	1930	1987	57	1	0	0	1	lost	0	0	0	NA	NA	NA	NA	NA	NA
74	Portig 2006	0			-	Belfast Lough	54.648	-5.89313	bad	Atlantic	Celtic Seas	United Kingdom	Zm	none	0	1	0	0	unknown	NA	NA	NA	-	1	0	0	1	0	0	0	1	0	1935	2003	68	1	0	0	1	lost	0	0	0	NA	NA	NA	NA	NA	NA
75	Portig 2006	0			-	Killough Harbour	54.254	-5.63915	bad	Atlantic	Celtic Seas	United Kingdom	Zm	Zn	0	1	0	1	unknown	NA	NA	NA	-	1	0	0	1	0	0	0	1	0	1930	2003	73	1	0	0	1	lost	0	0	0	NA	NA	NA	NA	NA	NA
76	Portig 2006	0			-	Lough Foyle	55.099	-7.02806	bad	Atlantic	Celtic Seas	United Kingdom	Zm	Zn	0	1	0	1	unknown	NA	NA	NA	-	0	1	1	0	1	0	0	1	0	1991	2003	12	1	1	0	0	persists	1	1	1	1991	2003	12	1	1	400
77	Portig 2006	0			-	Strangford Lough	54.5543	-5.66081	bad	Atlantic	Celtic Seas	United Kingdom	Zm	Zn	0	1	0	1	unknown	NA	NA	NA	-	0	1	1	0	1	0	0	1	0	1970	2003	33	1	1	0	0	persists	1	1	1	1970	2003	33	1	1	1570.8
78	Cook (unpublished)	0			-	Carrick Roads	50.1871	-5.04044	fair	Atlantic	Celtic Seas	United Kingdom	Zn	none	0	0	0	1	intertidal	NA	NA	NA	-	0	1	0	0	0	1	0	1	0	2009	2011	2	1	1	0	0	persists	0	0	0	NA	NA	NA	NA	NA	NA
79	Cook (unpublished)	0			-	Conwy Estuary	53.2884	-3.82884	fair	Atlantic	Celtic Seas	United Kingdom	Zn	none	0	0	0	1	intertidal	NA	NA	NA	-	0	1	0	0	0	1	0	1	0	2007	2011	4	1	1	0	0	persists	0	0	0	NA	NA	NA	NA	NA	NA
80	Cook (unpublished)	0			-	Exe Estuary	50.6153	-3.43999	fair	Atlantic	Greater North Sea	United Kingdom	Zn	none	0	0	0	1	intertidal	NA	NA	NA	-	0	1	0	0	0	1	0	1	0	2008	2011	3	1	1	0	0	persists	0	0	0	NA	NA	NA	NA	NA	NA
81	Cook (unpublished)	0			-	Foryd bay	53.1117	-4.3206	fair	Atlantic	Celtic Seas	United Kingdom	Zn	none	0	0	0	1	intertidal	NA	NA	NA	-	0	1	0	0	0	1	0	1	0	2007	2011	4	1	1	0	0	persists	0	0	0	NA	NA	NA	NA	NA	NA
82	Cook (unpublished)	0			-	Milford Haven	51.7017	-5.04977	fair	Atlantic	Celtic Seas	United Kingdom	Zn	none	0	0	0	1	intertidal	NA	NA	NA	-	0	1	0	0	0	1	0	1	0	2008	2011	3	1	1	0	0	persists	0	0	0	NA	NA	NA	NA	NA	NA
83	Cook (unpublished)	0			-	Milford Haven (coastal)	51.6902	-5.13932	fair	Atlantic	Celtic Seas	United Kingdom	Zn	none	0	0	0	1	intertidal	NA	NA	NA	-	0	1	0	0	0	1	0	1	0	2008	2010	2	1	1	0	0	persists	0	0	0	NA	NA	NA	NA	NA	NA
84	Cook (unpublished)	0			-	Pagham Harbour (coastal)	50.7571	-0.76292	fair	Atlantic	Greater North Sea	United Kingdom	Zm	none	0	1	0	0	intertidal	NA	NA	NA	-	0	1	0	0	0	1	0	1	0	2009	2012	3	1	1	0	0	persists	0	0	0	NA	NA	NA	NA	NA	NA
85	Cook (unpublished)	0			-	Portsmouth Harbour (coastal)	50.8296	-1.12816	fair	Atlantic	Greater North Sea	United Kingdom	Zn	none	0	0	0	1	intertidal	NA	NA	NA	-	0	1	0	0	0	1	0	1	0	2009	2011	2	1	1	0	0	persists	0	0	0	NA	NA	NA	NA	NA	NA
86	Cook (unpublished)	0			-	Solent	50.7357	-1.15525	fair	Atlantic	Greater North Sea	United Kingdom	Zn	none	0	0	0	1	intertidal	NA	NA	NA	-	0	1	0	0	0	1	0	1	0	2009	2011	2	1	1	0	0	persists	0	0	0	NA	NA	NA	NA	NA	NA
87	Cook (unpublished)	0			-	Solent	50.7357	-1.15525	fair	Atlantic	Greater North Sea	United Kingdom	Zm	none	0	1	0	0	intertidal	NA	NA	NA	-	0	1	0	0	0	1	0	1	0	2009	2011	2	1	1	0	0	persists	0	0	0	NA	NA	NA	NA	NA	NA
88	Cook (unpublished)	0			-	Thames Estuary	51.5434	0.83216	good	Atlantic	Greater North Sea	United Kingdom	Zn	none	0	0	0	1	intertidal	NA	NA	NA	-	0	1	0	0	0	1	0	1	0	2007	2011	4	1	1	0	0	persists	0	0	0	NA	NA	NA	NA	NA	NA
89	Cook (unpublished)	0			-	Thames Estuary	51.5428	0.83006	fair	Atlantic	Greater North Sea	United Kingdom	Zm	none	0	1	0	0	intertidal	NA	NA	NA	-	0	1	0	0	0	1	0	1	0	2009	2011	2	1	1	0	0	persists	0	0	0	NA	NA	NA	NA	NA	NA
90	Den Hartog 1994	0			-	Langstone Harbour	50.7966	-1.02381	bad	Atlantic	Greater North Sea	United Kingdom	Zm	Zn	0	1	0	1	intertidal	NA	NA	NA	-	0	1	0	0	1	0	0	1	0	1986	1992	6	1	0	0	1	lost	1	1	0	1986	1992	6	1	0	10
91	Milchakova and Phillips 2003	0			-	Holland Bay	44.6231	33.5608	fair	Mediterranean	Black Sea	Ukraine	Zm	none	0	1	0	0	subtidal	NA	NA	-2	-	0	1	1	0	0	1	0	1	0	1981	1999	18	1	1	0	0	persists	0	0	0	NA	NA	NA	NA	NA	NA
92	Milchakova and Phillips 2003	0			-	Kazachaya Bay	44.5742	33.4035	fair	Mediterranean	Black Sea	Ukraine	Zm	none	0	1	0	0	subtidal	NA	NA	-1	-	0	1	1	0	0	1	0	1	0	1981	1999	18	1	1	0	0	persists	0	0	0	NA	NA	NA	NA	NA	NA
93	Milchakova and Phillips 2003	0			-	Kazachaya Bay	44.5757	33.404	fair	Mediterranean	Black Sea	Ukraine	Zm	none	0	1	0	0	subtidal	NA	NA	-3	-	0	1	1	0	0	1	0	1	0	1981	1999	18	1	1	0	0	persists	0	0	0	NA	NA	NA	NA	NA	NA
94	Milchakova and Phillips 2003	0			-	Kerch Bay	45.3565	36.4918	fair	Mediterranean	Black Sea	Ukraine	Zm	none	0	1	0	0	subtidal	NA	NA	-3	-	0	1	1	0	0	1	0	1	0	1981	1999	18	1	1	0	0	persists	0	0	0	NA	NA	NA	NA	NA	NA
95	Milchakova and Phillips 2003	0			-	Kerch Strait	45.1669	36.5037	fair	Mediterranean	Black Sea	Ukraine	Zm	none	0	1	0	0	subtidal	NA	NA	-3	-	0	1	1	0	0	1	0	1	0	1981	1999	18	1	1	0	0	persists	0	0	0	NA	NA	NA	NA	NA	NA
96	Cook (unpublished)	0			-	Portsmouth Harbour (coastal)	50.8296	-1.12816	fair	Atlantic	Greater North Sea	United Kingdom	Zm	none	0	1	0	0	intertidal	NA	NA	NA	-	0	1	0	0	0	1	0	1	0	2009	2011	2	1	1	0	0	persists	0	0	0	NA	NA	NA	NA	NA	NA
97	Milchakova and Phillips 2003	0			-	Laspi Bay	44.4199	33.7061	fair	Mediterranean	Black Sea	Ukraine	Zm	none	0	1	0	0	subtidal	NA	NA	-5	-	0	1	1	0	0	1	0	1	0	1981	1999	18	1	1	0	0	persists	0	0	0	NA	NA	NA	NA	NA	NA
98	Milchakova and Phillips 2003	0			-	Severnaya Bay	44.6253	33.5349	fair	Mediterranean	Black Sea	Ukraine	Zm	none	0	1	0	0	subtidal	NA	NA	-2	-	0	1	1	0	0	1	0	1	0	1981	1999	18	1	1	0	0	persists	0	0	0	NA	NA	NA	NA	NA	NA
99	Milchakova and Phillips 2003	0			-	Streletskaya Bay	44.6014	33.4686	fair	Mediterranean	Black Sea	Ukraine	Zm	none	0	1	0	0	subtidal	NA	NA	-2	-	0	1	1	0	0	1	0	1	0	1981	1999	18	1	1	0	0	persists	0	0	0	NA	NA	NA	NA	NA	NA
100	Dural et al. 2012	0			-	Hekim Island	38.4333	26.76	good	Mediterranean	Aegean-Levantine Sea	Turkey	Po	none	1	0	0	0	subtidal	-26	-28	NA	-	0	1	1	0	1	0	0	1	0	1987	1998	11	1	1	0	0	persists	0	0	0	NA	NA	NA	NA	NA	NA
101	de Jong (unpublished)	0			-	Eastern Scheldt	51.5605	4.00061	good	Atlantic	Greater North Sea	The Netherlands	Zn	none	0	0	0	1	intertidal	NA	NA	0.4	-	0	1	1	0	1	0	0	1	0	1977	2009	32	1	1	0	0	persists	1	1	1	1977	2009	32	1	1	945
102	de Jong (unpublished)	0			-	Eastern Scheldt Galgeplaat	51.5762	3.9412	good	Atlantic	Greater North Sea	The Netherlands	Zm	none	0	1	0	0	subtidal	NA	NA	-0.2	-	0	1	1	0	1	0	0	1	0	1984	1992	8	1	0	0	1	lost	1	1	1	1984	1992	8	1	0	1
103	de Jong (unpublished)	0			-	Eastern Scheldt Roggenplaat	51.6616	3.79688	good	Atlantic	Greater North Sea	The Netherlands	Zm	none	0	1	0	0	intertidal	NA	NA	-0.1	-	0	1	1	0	1	0	0	1	0	1984	2006	22	1	0	0	1	lost	1	1	1	1984	2006	22	1	0	1
104	de Jong (unpublished)	0			-	Groningen kwelderwerken	53.4603	6.87597	good	Atlantic	Wadden Sea	The Netherlands	Zn	none	0	0	0	1	intertidal	NA	NA	0	-	0	1	1	0	1	0	0	1	0	1983	2006	23	1	1	0	0	persists	1	1	1	1983	2006	23	1	1	14.7
105	de Jong (unpublished)	0			-	Groningen kwelderwerken	53.4603	6.87597	good	Atlantic	Wadden Sea	The Netherlands	Zm	none	0	1	0	0	intertidal	NA	NA	0	-	0	1	1	0	1	0	0	1	0	1975	1987	12	1	1	0	0	persists	1	1	1	1975	1987	12	1	1	3.1
106	de Jong (unpublished)	0			-	Lake Veere	51.5488	3.83447	good	Atlantic	Greater North Sea	The Netherlands	Zm	none	0	1	0	0	subtidal	NA	NA	-2	-	0	1	1	0	1	0	0	1	0	1987	2005	18	1	0	0	1	lost	1	1	1	1987	2005	18	1	0	64.7
107	de Jong (unpublished)	0			-	Westerschelde Sloehaven	51.4552	3.65813	good	Atlantic	Greater North Sea	The Netherlands	Zn	none	0	0	0	1	intertidal	NA	NA	0.8	-	0	1	1	0	1	0	0	1	0	1987	2010	23	1	1	0	0	persists	1	1	1	1987	2010	23	1	1	5
108	de Jong (unpublished)	0			-	Voolhok	53.4086	6.87597	good	Atlantic	Wadden Sea	The Netherlands	Zm	none	0	1	0	0	intertidal	NA	NA	0	-	0	1	0	0	1	0	0	1	0	2003	2006	3	1	1	0	0	persists	1	1	0	2003	2006	3	1	1	2.1
109	Nienhuis et al. 1996, Herman et al. 1996, de Jong (unpublished)	0			-	Lake Grevelingen	51.7008	4.07625	good	Atlantic	Greater North Sea	The Netherlands	Zm	none	0	1	0	0	subtidal	NA	NA	-2	-	0	1	1	0	0	0	1	1	0	1968	1999	31	1	0	0	1	lost	1	1	1	1968	1999	31	1	0	1357.9
110	Valle et al. 2013	1	24	1	-	Hond Paap	53.3753	6.91668	good	Atlantic	Wadden Sea	The Netherlands	Zm	none	0	1	0	0	intertidal	NA	NA	0	-	0	1	1	0	1	0	0	1	0	1988	2008	20	1	0	0	1	lost	1	1	1	1988	2008	20	1	0	13.1
111	van Katwijk et al. 2010	1	23	1	-	Terschelling Haven	53.356	5.2207	good	Atlantic	Wadden Sea	The Netherlands	Zm	none	0	1	0	0	subtidal	NA	NA	-0.3	-	0	1	1	0	1	0	0	1	0	1988	2001	13	1	0	0	1	lost	1	1	1	1988	2001	13	1	0	8.2
112	Polderman and den Hartog 1975, Braster and Carrière 1976, de Jong (unpublished)	1	290	1	-	Terschelling Hoorn	53.3998	5.37962	good	Atlantic	Wadden Sea	The Netherlands	Zn	none	0	0	0	1	intertidal	NA	NA	0.1	-	0	1	1	0	1	0	0	1	0	1972	2006	34	1	1	0	0	persists	1	1	1	1972	2006	34	1	1	16.4
113	Marbà and Duarte 2010, Duarte and Marbà (unpublished)	0			-	El Castell	39.1527	2.93	good	Mediterranean	Western Mediterranean Sea	Spain	Po	none	1	0	0	0	subtidal	NA	NA	-15	-	0	1	1	0	0	1	0	1	0	2000	2011	11	1	1	0	0	persists	0	0	0	NA	NA	NA	NA	NA	NA
114	de Jong (unpublished)	0			-	Terschelling Keeg Ans	53.3831	5.34574	good	Atlantic	Wadden Sea	The Netherlands	Zn	none	0	0	0	1	intertidal	NA	NA	0.1	-	0	1	0	0	1	0	0	1	0	1985	1990	5	1	0	0	1	lost	1	1	0	1985	1990	5	1	0	2.7
115	Marbà and Duarte 2010, Duarte and Marbà (unpublished)	0			-	El Castell	39.1527	2.9305	good	Mediterranean	Western Mediterranean Sea	Spain	Po	none	1	0	0	0	subtidal	NA	NA	-10	-	0	1	1	0	0	1	0	1	0	2000	2011	11	1	1	0	0	persists	0	0	0	NA	NA	NA	NA	NA	NA
116	Peralta et al. (unpublished)	0			-	Santibañez	36.4696	-6.25259	good	Atlantic	Bay of Biscay and Atlantic Iberian Coast	Spain	Cn	none	0	0	1	0	subtidal	NA	NA	-0.08	-	0	1	0	0	0	1	0	1	0	2005	2012	7	1	1	0	0	persists	0	0	0	NA	NA	NA	NA	NA	NA
117	Peralta et al. (unpublished)	0			-	Santibañez	36.4701	-6.25217	good	Atlantic	Bay of Biscay and Atlantic Iberian Coast	Spain	Cn	none	0	0	1	0	subtidal	NA	NA	-0.5	-	0	1	0	0	0	1	0	1	0	2005	2012	7	1	1	0	0	persists	0	0	0	NA	NA	NA	NA	NA	NA
118	Peralta et al. (unpublished)	0			-	Santibañez	36.4688	-6.25309	good	Atlantic	Bay of Biscay and Atlantic Iberian Coast	Spain	Cn	none	0	0	1	0	intertidal	NA	NA	0.4	-	0	1	0	0	0	1	0	1	0	2005	2012	7	1	1	0	0	persists	0	0	0	NA	NA	NA	NA	NA	NA
119	del Rei 2009	0			-	Inner Cádiz Bay	36.5059	-6.21664	good	Atlantic	Bay of Biscay and Atlantic Iberian Coast	Spain	Zn	none	0	0	0	1	intertidal	NA	NA	NA	-	0	1	0	0	1	0	0	1	0	2005	2007	2	1	1	0	0	persists	1	1	0	2005	2007	2	1	1	513.72
120	Muñoz-Ramos and Seglar (unpublished)	0			-	Mataró	41.5408	2.46058	good	Mediterranean	Western Mediterranean Sea	Spain	Po	none	1	0	0	0	subtidal	NA	NA	-16.1667	-	0	1	1	0	1	0	0	1	0	2002	2010	8	1	1	0	0	persists	1	1	1	2002	2010	8	1	1	599
121	Muñoz-Ramos and Seglar (unpublished)	0			-	Mataró	41.5408	2.46058	good	Mediterranean	Western Mediterranean Sea	Spain	Cn	none	0	0	1	0	subtidal	NA	NA	-16.1667	-	0	1	1	0	1	0	0	1	0	2002	2010	8	1	1	0	0	persists	1	1	1	2002	2010	8	1	1	133
122	Muñoz-Ramos and Seglar 2015	0			-	Estació Mataró I	41.5408	2.46058	good	Mediterranean	Western Mediterranean Sea	Spain	Po	none	1	0	0	0	subtidal	NA	NA	-12.5	-	0	1	1	0	0	1	0	1	0	1997	2015	18	1	1	0	0	persists	0	0	0	NA	NA	NA	NA	NA	NA
123	Muñoz-Ramos and Seglar 2015	0			-	Estació Mataró III	41.5408	2.46058	good	Mediterranean	Western Mediterranean Sea	Spain	Po	none	1	0	0	0	subtidal	NA	NA	-17	-	0	1	0	0	0	1	0	1	0	2010	2015	5	1	1	0	0	persists	0	0	0	NA	NA	NA	NA	NA	NA
124	Muñoz-Ramos and Seglar 2015	0			-	Estació Mataró III	41.5408	2.46058	good	Mediterranean	Western Mediterranean Sea	Spain	Po	none	1	0	0	0	subtidal	NA	NA	-19	-	0	1	1	0	0	1	0	1	0	1998	2015	17	1	1	0	0	persists	0	0	0	NA	NA	NA	NA	NA	NA
125	Roca et al. 2014	0			-	Marimurtra (control)	41.6752	2.80522	good	Mediterranean	Western Mediterranean Sea	Spain	Po	none	1	0	0	0	subtidal	NA	NA	-13	-	0	1	0	0	0	1	0	1	0	2008	2010	2	1	1	0	0	persists	0	0	0	NA	NA	NA	NA	NA	NA
126	Roca et al. 2014	0			-	Port Blanes (impacted)	41.6722	2.80113	good	Mediterranean	Western Mediterranean Sea	Spain	Po	none	1	0	0	0	subtidal	NA	NA	-14	-	0	1	0	0	0	1	0	1	0	2008	2010	2	1	1	0	0	persists	0	0	0	NA	NA	NA	NA	NA	NA
127	Mascaró 2011	0			-	Alfacs Bay	40.6044	0.63572	good	Mediterranean	Western Mediterranean Sea	Spain	Cn	none	0	0	1	0	subtidal	NA	NA	-1	-	0	1	1	0	1	0	0	1	0	1964	2003	39	0	1	1	0	gained	1	1	1	1964	2003	39	0	1	0
128	Mascaró 2011	0			-	Fangar Bay	40.7877	0.71556	good	Mediterranean	Western Mediterranean Sea	Spain	Cn	none	0	0	1	0	subtidal	NA	NA	-1	-	0	1	1	0	1	0	0	1	0	1964	2000	36	0	1	1	0	gained	1	1	1	1964	2000	36	0	1	0
129	Romero et al. 2010 (b)	0			-	Alfacs (eutrophic)	40.61	0.7	good	Mediterranean	Western Mediterranean Sea	Spain	Cn	none	0	0	1	0	subtidal	NA	NA	-1	-	0	1	0	0	0	1	0	1	0	2006	2011	5	1	1	0	0	persists	0	0	0	NA	NA	NA	NA	NA	NA
130	Romero et al. 2010 (b)	0			-	Alfacs (marine)	40.575	0.57368	good	Mediterranean	Western Mediterranean Sea	Spain	Cn	none	0	0	1	0	subtidal	NA	NA	-1	-	0	1	0	0	0	1	0	1	0	2006	2011	5	1	1	0	0	persists	0	0	0	NA	NA	NA	NA	NA	NA
131	Romero et al. 2010 (b)	0			-	Fangar (eutrophic)	40.7747	0.74469	good	Mediterranean	Western Mediterranean Sea	Spain	Cn	none	0	0	1	0	subtidal	NA	NA	-1	-	0	1	0	0	0	1	0	1	0	2006	2011	5	1	1	0	0	persists	0	0	0	NA	NA	NA	NA	NA	NA
132	Romero et al. 2010 (b)	0			-	Fangar (marine)	40.807	0.72305	good	Mediterranean	Western Mediterranean Sea	Spain	Cn	none	0	0	1	0	subtidal	NA	NA	-1	-	0	1	0	0	0	1	0	1	0	2006	2011	5	1	1	0	0	persists	0	0	0	NA	NA	NA	NA	NA	NA
133	Romero et al. 2012	0			-	Islas Medas (station)	42.0458	3.2197	fair	Mediterranean	Western Mediterranean Sea	Spain	Po	none	1	0	0	0	subtidal	NA	NA	-14	-	0	1	1	0	0	1	0	1	0	1984	2012	28	1	1	0	0	persists	0	0	0	NA	NA	NA	NA	NA	NA
134	Romero et al. 2012	0			-	Islas Medas (station)	42.0458	3.2197	fair	Mediterranean	Western Mediterranean Sea	Spain	Po	none	1	0	0	0	subtidal	NA	NA	-5	-	0	1	1	0	0	1	0	1	0	1984	2012	28	1	1	0	0	persists	0	0	0	NA	NA	NA	NA	NA	NA
135	Romero et al. 2012	0			-	Islas Medas (station)	42.0458	3.2197	fair	Mediterranean	Western Mediterranean Sea	Spain	Po	none	1	0	0	0	subtidal	NA	NA	-6.5	-	0	1	1	0	0	1	0	1	0	1984	2012	28	1	1	0	0	persists	0	0	0	NA	NA	NA	NA	NA	NA
136	Romero et al. 2012	0			-	Islas Medas (station)	42.0458	3.2197	fair	Mediterranean	Western Mediterranean Sea	Spain	Po	none	1	0	0	0	subtidal	NA	NA	-8.5	-	0	1	1	0	0	1	0	1	0	1984	2012	28	1	1	0	0	persists	0	0	0	NA	NA	NA	NA	NA	NA
137	Romero et al. 2010 (a)	0			-	Balís	41.5508	2.52117	good	Mediterranean	Western Mediterranean Sea	Spain	Po	none	1	0	0	0	subtidal	NA	NA	-15	-	0	1	0	0	0	1	0	1	0	2003	2010	7	1	1	0	0	persists	0	0	0	NA	NA	NA	NA	NA	NA
138	Romero et al. 2010 (a)	0			-	Calafat	40.9303	0.86027	good	Mediterranean	Western Mediterranean Sea	Spain	Po	none	1	0	0	0	subtidal	NA	NA	-15	-	0	1	0	0	0	1	0	1	0	2003	2010	7	1	1	0	0	persists	0	0	0	NA	NA	NA	NA	NA	NA
139	Romero et al. 2010 (a), Gera et al. 2014	0			-	Canyelles	41.701	2.8892	good	Mediterranean	Western Mediterranean Sea	Spain	Po	none	1	0	0	0	subtidal	NA	NA	-15	-	0	1	0	0	0	1	0	1	0	2004	2010	6	1	1	0	0	persists	0	0	0	NA	NA	NA	NA	NA	NA
140	Romero et al. 2010 (a)	0			-	Cap Roig	40.8388	0.75057	good	Mediterranean	Western Mediterranean Sea	Spain	Po	none	1	0	0	0	subtidal	NA	NA	-9	-	0	1	0	0	0	1	0	1	0	2004	2010	6	1	1	0	0	persists	0	0	0	NA	NA	NA	NA	NA	NA
141	Romero et al. 2010 (a)	0			-	Coma-ruga	41.1626	1.48695	good	Mediterranean	Western Mediterranean Sea	Spain	Po	none	1	0	0	0	subtidal	NA	NA	-15	-	0	1	1	0	0	1	0	1	0	2002	2010	8	1	1	0	0	persists	0	0	0	NA	NA	NA	NA	NA	NA
142	Romero et al. 2010 (a)	0			-	Culip	42.3223	3.31015	good	Mediterranean	Western Mediterranean Sea	Spain	Po	none	1	0	0	0	subtidal	NA	NA	-15	-	0	1	0	0	0	1	0	1	0	2003	2010	7	1	1	0	0	persists	0	0	0	NA	NA	NA	NA	NA	NA
143	Romero et al. 2010 (a), Gera et al. 2014	0			-	Fenals	41.6885	2.83537	good	Mediterranean	Western Mediterranean Sea	Spain	Po	none	1	0	0	0	subtidal	NA	NA	-16.2	-	0	1	1	0	0	1	0	1	0	2002	2010	8	1	1	0	0	persists	0	0	0	NA	NA	NA	NA	NA	NA
144	Romero et al. 2010 (a)	0			-	Jugadora	42.3156	3.31353	good	Mediterranean	Western Mediterranean Sea	Spain	Po	none	1	0	0	0	subtidal	NA	NA	-16	-	0	1	1	0	0	1	0	1	0	2002	2010	8	1	1	0	0	persists	0	0	0	NA	NA	NA	NA	NA	NA
145	Romero et al. 2010 (a)	0			-	L’Ametlla de Mar	40.8863	0.81508	good	Mediterranean	Western Mediterranean Sea	Spain	Po	none	1	0	0	0	subtidal	NA	NA	-14.8	-	0	1	0	0	0	1	0	1	0	2003	2010	7	1	1	0	0	persists	0	0	0	NA	NA	NA	NA	NA	NA
146	Romero et al. 2010 (a)	0			-	L’Hospitalet	40.9899	0.94065	good	Mediterranean	Western Mediterranean Sea	Spain	Po	none	1	0	0	0	subtidal	NA	NA	-15	-	0	1	0	0	0	1	0	1	0	2003	2010	7	1	1	0	0	persists	0	0	0	NA	NA	NA	NA	NA	NA
147	Romero et al. 2010 (a)	0			-	Llafranc	41.8912	3.19887	good	Mediterranean	Western Mediterranean Sea	Spain	Po	none	1	0	0	0	subtidal	NA	NA	-15.5	-	0	1	0	0	0	1	0	1	0	2003	2010	7	1	1	0	0	persists	0	0	0	NA	NA	NA	NA	NA	NA
148	Milchakova 2003	0			-	Utlyuk Salt Lake	46.2142	35.0706	fair	Mediterranean	Black Sea	Ukraine	Zn	none	0	0	0	1	unknown	NA	NA	NA	-	0	1	1	0	0	1	0	1	0	1970	2003	33	1	1	0	0	persists	0	0	0	NA	NA	NA	NA	NA	NA
149	Romero et al. 2010 (a)	0			-	Montgó	42.1068	3.17292	good	Mediterranean	Western Mediterranean Sea	Spain	Po	none	1	0	0	0	subtidal	NA	NA	-12.5	-	0	1	1	0	0	1	0	1	0	2002	2010	8	1	1	0	0	persists	0	0	0	NA	NA	NA	NA	NA	NA
150	Romero et al. 2010 (a)	0			-	Montjoi	42.2482	3.23248	good	Mediterranean	Western Mediterranean Sea	Spain	Po	none	1	0	0	0	subtidal	NA	NA	-14	-	0	1	1	0	0	1	0	1	0	2002	2010	8	1	1	0	0	persists	0	0	0	NA	NA	NA	NA	NA	NA
151	Romero et al. 2010 (a)	0			-	Montroig del Camp	41.0348	1.00813	good	Mediterranean	Western Mediterranean Sea	Spain	Po	none	1	0	0	0	subtidal	NA	NA	-15	-	0	1	1	0	0	1	0	1	0	2002	2010	8	1	1	0	0	persists	0	0	0	NA	NA	NA	NA	NA	NA
152	Romero et al. 2010 (a), Gera et al. 2014	0			-	Palamós	41.8447	3.11675	good	Mediterranean	Western Mediterranean Sea	Spain	Po	none	1	0	0	0	subtidal	NA	NA	-14.2	-	0	1	0	0	0	1	0	1	0	2003	2010	7	1	1	0	0	persists	0	0	0	NA	NA	NA	NA	NA	NA
153	Romero et al. 2010 (a)	0			-	Port de la Selva	42.34	3.1973	good	Mediterranean	Western Mediterranean Sea	Spain	Po	none	1	0	0	0	subtidal	NA	NA	-14	-	0	1	0	0	0	1	0	1	0	2006	2010	4	1	1	0	0	persists	0	0	0	NA	NA	NA	NA	NA	NA
154	Romero et al. 2010 (a)	0			-	Roses (near port)	42.2505	3.17885	good	Mediterranean	Western Mediterranean Sea	Spain	Po	none	1	0	0	0	subtidal	NA	NA	-13	-	0	1	0	0	0	1	0	1	0	2003	2010	7	1	1	0	0	persists	0	0	0	NA	NA	NA	NA	NA	NA
155	Romero et al. 2010 (a)	0			-	Roses (Playa Almadraba)	42.2384	3.206	good	Mediterranean	Western Mediterranean Sea	Spain	Po	none	1	0	0	0	subtidal	NA	NA	-13	-	0	1	0	0	0	1	0	1	0	2007	2010	3	1	1	0	0	persists	0	0	0	NA	NA	NA	NA	NA	NA
156	Romero et al. 2010 (a)	0			-	Rovellada	42.4099	3.16372	good	Mediterranean	Western Mediterranean Sea	Spain	Po	none	1	0	0	0	subtidal	NA	NA	-14	-	0	1	0	0	0	1	0	1	0	2004	2010	6	1	1	0	0	persists	0	0	0	NA	NA	NA	NA	NA	NA
157	Romero et al. 2010 (a)	0			-	Sa Tuna	41.9611	3.23193	good	Mediterranean	Western Mediterranean Sea	Spain	Po	none	1	0	0	0	subtidal	NA	NA	-14	-	0	1	0	0	0	1	0	1	0	2003	2010	7	1	1	0	0	persists	0	0	0	NA	NA	NA	NA	NA	NA
158	Romero et al. 2010 (a)	0			-	Salou	41.0629	1.11702	good	Mediterranean	Western Mediterranean Sea	Spain	Po	none	1	0	0	0	subtidal	NA	NA	-14.5	-	0	1	0	0	0	1	0	1	0	2003	2010	7	1	1	0	0	persists	0	0	0	NA	NA	NA	NA	NA	NA
159	Romero et al. 2010 (a)	0			-	Sant Feliu	41.7712	3.02605	good	Mediterranean	Western Mediterranean Sea	Spain	Po	none	1	0	0	0	subtidal	NA	NA	-14.5	-	0	1	0	0	0	1	0	1	0	2003	2010	7	1	1	0	0	persists	0	0	0	NA	NA	NA	NA	NA	NA
160	Romero et al. 2010 (a)	0			-	Sitges	41.2142	1.82485	good	Mediterranean	Western Mediterranean Sea	Spain	Po	none	1	0	0	0	subtidal	NA	NA	-16.5	-	0	1	1	0	0	1	0	1	0	2002	2010	8	1	1	0	0	persists	0	0	0	NA	NA	NA	NA	NA	NA
161	Romero et al. 2010 (a)	0			-	Tamariua	42.3468	3.2091	good	Mediterranean	Western Mediterranean Sea	Spain	Po	none	1	0	0	0	subtidal	NA	NA	-15	-	0	1	0	0	0	1	0	1	0	2004	2010	6	1	1	0	0	persists	0	0	0	NA	NA	NA	NA	NA	NA
162	Romero et al. 2010 (a)	0			-	Torredembarra	41.15	1.4456	good	Mediterranean	Western Mediterranean Sea	Spain	Po	none	1	0	0	0	subtidal	NA	NA	-15	-	0	1	0	0	0	1	0	1	0	2003	2010	7	1	1	0	0	persists	0	0	0	NA	NA	NA	NA	NA	NA
163	Romero et al. 2010 (a)	0			-	Tossa de Mar	41.7252	2.94527	good	Mediterranean	Western Mediterranean Sea	Spain	Po	none	1	0	0	0	subtidal	NA	NA	-14	-	0	1	0	0	0	1	0	1	0	2003	2010	7	1	1	0	0	persists	0	0	0	NA	NA	NA	NA	NA	NA
164	Romero et al. 2010 (a)	0			-	Vilanova	41.1855	1.74497	good	Mediterranean	Western Mediterranean Sea	Spain	Po	none	1	0	0	0	subtidal	NA	NA	-17.5	-	0	1	0	0	0	1	0	1	0	2004	2010	6	1	1	0	0	persists	0	0	0	NA	NA	NA	NA	NA	NA
165	Romero et al. 2010 (a)	0			-	Cadaqués	42.2831	3.28065	good	Mediterranean	Western Mediterranean Sea	Spain	Po	none	1	0	0	0	subtidal	NA	NA	-13.8	-	0	1	0	0	0	1	0	1	0	2008	2010	2	1	1	0	0	persists	0	0	0	NA	NA	NA	NA	NA	NA
166	den Hartog and Polderman 1975	0			-	Western Dutch Wadden Sea	53.1843	5.23937	good	Atlantic	Wadden Sea	The Netherlands	Zm	none	0	1	0	0	subtidal	-0.2	-3	-2	-	0	1	1	0	1	0	0	1	0	1869	1972	103	1	0	0	1	lost	1	1	1	1869	1972	103	1	0	7190
167	Ruiz et al. 2013	0			-	Cala Túnez	37.6375	-0.69359	good	Mediterranean	Western Mediterranean Sea	Spain	Po	none	1	0	0	0	subtidal	NA	NA	-7	-	0	1	1	0	0	1	0	1	0	2004	2013	9	1	1	0	0	persists	0	0	0	NA	NA	NA	NA	NA	NA
168	Ruiz et al. 2013	0			-	Cala Escalera	37.6303	-0.68954	good	Mediterranean	Western Mediterranean Sea	Spain	Po	none	1	0	0	0	subtidal	NA	NA	-17	-	0	1	1	0	0	1	0	1	0	2005	2013	8	1	1	0	0	persists	0	0	0	NA	NA	NA	NA	NA	NA
169	Ruiz et al. 2013	0			-	Cala Escalera	37.6312	-0.69002	good	Mediterranean	Western Mediterranean Sea	Spain	Po	none	1	0	0	0	subtidal	NA	NA	-7	-	0	1	1	0	0	1	0	1	0	2004	2013	9	1	1	0	0	persists	0	0	0	NA	NA	NA	NA	NA	NA
170	Ruiz et al. 2013	0			-	Cala Cerrada	37.5405	-1.1542	good	Mediterranean	Western Mediterranean Sea	Spain	Po	none	1	0	0	0	subtidal	NA	NA	-22	-	0	1	1	0	0	1	0	1	0	2004	2013	9	1	1	0	0	persists	0	0	0	NA	NA	NA	NA	NA	NA
171	Ruiz et al. 2013	0			-	Cala Cerrada	37.5413	-1.15456	good	Mediterranean	Western Mediterranean Sea	Spain	Po	none	1	0	0	0	subtidal	NA	NA	-12	-	0	1	1	0	0	1	0	1	0	2004	2013	9	1	1	0	0	persists	0	0	0	NA	NA	NA	NA	NA	NA
172	Ruiz et al. 2013	0			-	La Azohía	37.5543	-1.17653	good	Mediterranean	Western Mediterranean Sea	Spain	Po	none	1	0	0	0	subtidal	NA	NA	-17	-	0	1	1	0	0	1	0	1	0	2004	2013	9	1	1	0	0	persists	0	0	0	NA	NA	NA	NA	NA	NA
173	Ruiz et al. 2013	0			-	Isla Plana (levante)	37.5713	-1.20487	good	Mediterranean	Western Mediterranean Sea	Spain	Po	none	1	0	0	0	subtidal	NA	NA	-6	-	0	1	1	0	0	1	0	1	0	2004	2013	9	1	1	0	0	persists	0	0	0	NA	NA	NA	NA	NA	NA
174	Ruiz et al. 2013	0			-	Calabardina (Cueva de la Virgen)	37.4225	-1.50001	good	Mediterranean	Western Mediterranean Sea	Spain	Po	none	1	0	0	0	subtidal	NA	NA	-14	-	0	1	1	0	0	1	0	1	0	2004	2013	9	1	1	0	0	persists	0	0	0	NA	NA	NA	NA	NA	NA
175	Ruiz et al. 2013	0			-	Isla del Fraile	37.4114	-1.54181	good	Mediterranean	Western Mediterranean Sea	Spain	Po	none	1	0	0	0	subtidal	NA	NA	-14	-	0	1	1	0	0	1	0	1	0	2004	2013	9	1	1	0	0	persists	0	0	0	NA	NA	NA	NA	NA	NA
176	Ruiz et al. 2013	0			-	Isla Plana (poniente)	37.572	-1.2086	good	Mediterranean	Western Mediterranean Sea	Spain	Po	none	1	0	0	0	subtidal	NA	NA	-2	-	0	1	1	0	0	1	0	1	0	2004	2013	9	1	1	0	0	persists	0	0	0	NA	NA	NA	NA	NA	NA
177	Ruiz et al. 2013	0			-	Isla Grosa	37.7289	-0.71134	good	Mediterranean	Western Mediterranean Sea	Spain	Po	none	1	0	0	0	subtidal	NA	NA	-4	-	0	1	1	0	0	1	0	1	0	2005	2013	8	1	1	0	0	persists	0	0	0	NA	NA	NA	NA	NA	NA
178	Ruiz et al. 2013	0			-	Isla Grosa	37.7263	-0.7047	good	Mediterranean	Western Mediterranean Sea	Spain	Po	none	1	0	0	0	subtidal	NA	NA	-12	-	0	1	0	0	0	1	0	1	0	2007	2013	6	1	1	0	0	persists	0	0	0	NA	NA	NA	NA	NA	NA
179	Ruiz et al. 2013	0			-	Puerto de Tomás Maestre	37.739	-0.72208	good	Mediterranean	Western Mediterranean Sea	Spain	Po	none	1	0	0	0	subtidal	NA	NA	-4	-	0	1	1	0	0	1	0	1	0	2005	2013	8	1	1	0	0	persists	0	0	0	NA	NA	NA	NA	NA	NA
180	Ruiz et al. 2013	0			-	Isla de las Palomas	37.5772	-1.0395	good	Mediterranean	Western Mediterranean Sea	Spain	Po	none	1	0	0	0	subtidal	NA	NA	-17	-	0	1	0	0	0	1	0	1	0	2005	2012	7	1	1	0	0	persists	0	0	0	NA	NA	NA	NA	NA	NA
181	Ruiz et al. 2013	0			-	Cala Reona	37.6166	-0.71286	good	Mediterranean	Western Mediterranean Sea	Spain	Po	none	1	0	0	0	subtidal	NA	NA	-6	-	0	1	0	0	0	1	0	1	0	2006	2013	7	1	1	0	0	persists	0	0	0	NA	NA	NA	NA	NA	NA
182	Ruiz et al. 2013	0			-	Calblanque	37.5817	-0.73463	good	Mediterranean	Western Mediterranean Sea	Spain	Po	none	1	0	0	0	subtidal	NA	NA	-26	-	0	1	0	0	0	1	0	1	0	2007	2013	6	1	1	0	0	persists	0	0	0	NA	NA	NA	NA	NA	NA
183	Ruiz et al. 2013	0			-	El Muellecico (Cabo Tiñoso)	37.5389	-1.14029	good	Mediterranean	Western Mediterranean Sea	Spain	Po	none	1	0	0	0	subtidal	NA	NA	-22	-	0	1	0	0	0	1	0	1	0	2007	2013	6	1	1	0	0	persists	0	0	0	NA	NA	NA	NA	NA	NA
184	Marbà and Duarte 2010, Duarte and Marbà (unpublished)	0			-	El Castell	39.1527	2.9305	good	Mediterranean	Western Mediterranean Sea	Spain	Po	none	1	0	0	0	subtidal	NA	NA	-5	-	0	1	1	0	0	1	0	1	0	2000	2011	11	1	1	0	0	persists	0	0	0	NA	NA	NA	NA	NA	NA
185	Marbà and Duarte 2010, Duarte and Marbà (unpublished)	0			-	Cala Santa María	39.15	2.94933	good	Mediterranean	Western Mediterranean Sea	Spain	Po	none	1	0	0	0	subtidal	NA	NA	-13.1	-	0	1	1	0	0	1	0	1	0	2000	2011	11	1	1	0	0	persists	0	0	0	NA	NA	NA	NA	NA	NA
186	Duarte and Marbà (unpublished)	0			-	Mooring 22	39.1468	2.931	good	Mediterranean	Western Mediterranean Sea	Spain	Po	none	1	0	0	0	subtidal	NA	NA	-17	-	0	1	1	0	0	1	0	1	0	2000	2011	11	1	1	0	0	persists	0	0	0	NA	NA	NA	NA	NA	NA
187	Duarte and Marbà (unpublished)	0			-	Porto Colom	39.4175	3.26972	good	Mediterranean	Western Mediterranean Sea	Spain	Po	none	1	0	0	0	subtidal	NA	NA	-6.4	-	0	1	1	0	0	1	0	1	0	2001	2011	10	1	1	0	0	persists	0	0	0	NA	NA	NA	NA	NA	NA
188	Duarte and Marbà (unpublished)	0			-	Pollença	39.8965	3.09205	good	Mediterranean	Western Mediterranean Sea	Spain	Po	none	1	0	0	0	subtidal	NA	NA	-4.1	-	0	1	1	0	0	1	0	1	0	2001	2011	10	1	1	0	0	persists	0	0	0	NA	NA	NA	NA	NA	NA
189	Duarte and Marbà (unpublished)	0			-	Cap Salines	39.2616	3.05747	good	Mediterranean	Western Mediterranean Sea	Spain	Po	none	1	0	0	0	subtidal	NA	NA	-25.5	-	0	1	1	0	0	1	0	1	0	2002	2012	10	1	1	0	0	persists	0	0	0	NA	NA	NA	NA	NA	NA
190	Duarte and Marbà (unpublished)	0			-	Cala Millor	39.6006	3.39017	good	Mediterranean	Western Mediterranean Sea	Spain	Po	none	1	0	0	0	subtidal	NA	NA	-6.5	-	0	1	1	0	0	1	0	1	0	2002	2011	9	1	1	0	0	persists	0	0	0	NA	NA	NA	NA	NA	NA
191	Duarte and Marbà (unpublished)	0			-	Can Picafort	39.7716	3.16648	good	Mediterranean	Western Mediterranean Sea	Spain	Po	none	1	0	0	0	subtidal	NA	NA	-10	-	0	1	1	0	0	1	0	1	0	2002	2011	9	1	1	0	0	persists	0	0	0	NA	NA	NA	NA	NA	NA
192	Duarte and Marbà (unpublished)	0			-	Es Cargol	39.2732	3.04127	good	Mediterranean	Western Mediterranean Sea	Spain	Po	none	1	0	0	0	subtidal	NA	NA	-6	-	0	1	0	0	0	1	0	1	0	2006	2012	6	1	1	0	0	persists	0	0	0	NA	NA	NA	NA	NA	NA
193	Duarte and Marbà (unpublished)	0			-	Fornells	40.0565	4.13773	good	Mediterranean	Western Mediterranean Sea	Spain	Po	none	1	0	0	0	subtidal	NA	NA	-6.8	-	0	1	1	0	0	1	0	1	0	2002	2010	8	1	1	0	0	persists	0	0	0	NA	NA	NA	NA	NA	NA
194	Duarte and Marbà (unpublished)	0			-	Cala d’Or	39.3694	3.23145	good	Mediterranean	Western Mediterranean Sea	Spain	Po	none	1	0	0	0	subtidal	NA	NA	-7	-	0	1	1	0	0	1	0	1	0	2003	2011	8	1	1	0	0	persists	0	0	0	NA	NA	NA	NA	NA	NA
195	Duarte and Marbà (unpublished)	0			-	Cala Torreta	38.7909	1.41965	good	Mediterranean	Western Mediterranean Sea	Spain	Po	none	1	0	0	0	subtidal	NA	NA	-7.6	-	0	1	1	0	0	1	0	1	0	2001	2011	10	1	1	0	0	persists	0	0	0	NA	NA	NA	NA	NA	NA
196	Duarte and Marbà (unpublished)	0			-	Illetes	38.7561	1.43047	good	Mediterranean	Western Mediterranean Sea	Spain	Po	none	1	0	0	0	subtidal	NA	NA	-5	-	0	1	1	0	0	1	0	1	0	2001	2011	10	1	1	0	0	persists	0	0	0	NA	NA	NA	NA	NA	NA
197	Duarte and Marbà (unpublished)	0			-	Els Pujols	38.7285	1.45478	good	Mediterranean	Western Mediterranean Sea	Spain	Po	none	1	0	0	0	subtidal	NA	NA	-4	-	0	1	1	0	0	1	0	1	0	2001	2011	10	1	1	0	0	persists	0	0	0	NA	NA	NA	NA	NA	NA
198	González-Correa et al. 2015	0			-	Isla de Tabarca	38.1625	-0.47567	good	Mediterranean	Western Mediterranean Sea	Spain	Po	none	1	0	0	0	subtidal	NA	NA	-4	-	0	1	1	0	0	1	0	1	0	1988	2010	22	1	1	0	0	persists	0	0	0	NA	NA	NA	NA	NA	NA
199	González-Correa et al. 2015	0			-	Isla de Tabarca	38.1611	-0.47731	good	Mediterranean	Western Mediterranean Sea	Spain	Po	none	1	0	0	0	subtidal	NA	NA	-12	-	0	1	1	0	0	1	0	1	0	1988	2010	22	1	1	0	0	persists	0	0	0	NA	NA	NA	NA	NA	NA
200	González-Correa et al. 2015	0			-	Isla de Tabarca	38.1582	-0.47544	good	Mediterranean	Western Mediterranean Sea	Spain	Po	none	1	0	0	0	subtidal	NA	NA	-20	-	0	1	1	0	0	1	0	1	0	1988	2010	22	1	1	0	0	persists	0	0	0	NA	NA	NA	NA	NA	NA
201	Guillén et al. 2013	0			-	Altea	38.6282	0.02287	good	Mediterranean	Western Mediterranean Sea	Spain	Po	none	1	0	0	0	subtidal	NA	NA	-15	-	0	1	1	0	0	1	0	1	0	2002	2011	9	1	1	0	0	persists	0	0	0	NA	NA	NA	NA	NA	NA
202	Guillén et al. 2013	0			-	Altea	38.6159	-0.02027	good	Mediterranean	Western Mediterranean Sea	Spain	Po	none	1	0	0	0	subtidal	NA	NA	-7	-	0	1	1	0	0	1	0	1	0	2002	2011	9	1	1	0	0	persists	0	0	0	NA	NA	NA	NA	NA	NA
203	Guillén et al. 2013	0			-	Benidorm	38.5296	-0.15361	good	Mediterranean	Western Mediterranean Sea	Spain	Po	none	1	0	0	0	subtidal	NA	NA	-11	-	0	1	1	0	0	1	0	1	0	2002	2011	9	1	1	0	0	persists	0	0	0	NA	NA	NA	NA	NA	NA
204	Guillén et al. 2013	0			-	Benidorm	38.5242	-0.15973	good	Mediterranean	Western Mediterranean Sea	Spain	Po	none	1	0	0	0	subtidal	NA	NA	-5	-	0	1	1	0	0	1	0	1	0	2002	2011	9	1	1	0	0	persists	0	0	0	NA	NA	NA	NA	NA	NA
205	Guillén et al. 2013	0			-	Cabo Huertas	38.355	-0.39588	good	Mediterranean	Western Mediterranean Sea	Spain	Po	none	1	0	0	0	subtidal	NA	NA	-13	-	0	1	1	0	0	1	0	1	0	2003	2011	8	1	1	0	0	persists	0	0	0	NA	NA	NA	NA	NA	NA
206	Guillén et al. 2013	0			-	Cabo Huertas	38.3546	-0.4015	good	Mediterranean	Western Mediterranean Sea	Spain	Po	none	1	0	0	0	subtidal	NA	NA	-6	-	0	1	1	0	0	1	0	1	0	2003	2011	8	1	1	0	0	persists	0	0	0	NA	NA	NA	NA	NA	NA
207	Guillén et al. 2013	0			-	Cala Mina	38.5669	-0.05279	good	Mediterranean	Western Mediterranean Sea	Spain	Po	none	1	0	0	0	subtidal	NA	NA	-10	-	0	1	0	0	0	1	0	1	0	2004	2011	7	1	1	0	0	persists	0	0	0	NA	NA	NA	NA	NA	NA
208	Guillén et al. 2013	0			-	Cala Mina	38.5658	-0.05317	good	Mediterranean	Western Mediterranean Sea	Spain	Po	none	1	0	0	0	subtidal	NA	NA	-5	-	0	1	0	0	0	1	0	1	0	2004	2011	7	1	1	0	0	persists	0	0	0	NA	NA	NA	NA	NA	NA
209	Guillén et al. 2013	0			-	Calpe	38.6325	0.07208	good	Mediterranean	Western Mediterranean Sea	Spain	Po	none	1	0	0	0	subtidal	NA	NA	-12	-	0	1	1	0	0	1	0	1	0	2002	2011	9	1	1	0	0	persists	0	0	0	NA	NA	NA	NA	NA	NA
210	Guillén et al. 2013	0			-	Calpe	38.6544	0.08656	good	Mediterranean	Western Mediterranean Sea	Spain	Po	none	1	0	0	0	subtidal	NA	NA	-6	-	0	1	1	0	0	1	0	1	0	2002	2011	9	1	1	0	0	persists	0	0	0	NA	NA	NA	NA	NA	NA
211	Guillén et al. 2013	0			-	El Campello	38.4534	-0.33785	good	Mediterranean	Western Mediterranean Sea	Spain	Po	none	1	0	0	0	subtidal	NA	NA	-13	-	0	1	1	0	0	1	0	1	0	2002	2011	9	1	1	0	0	persists	0	0	0	NA	NA	NA	NA	NA	NA
212	Guillén et al. 2013	0			-	El Campello	38.4563	-0.33873	good	Mediterranean	Western Mediterranean Sea	Spain	Po	none	1	0	0	0	subtidal	NA	NA	-7	-	0	1	1	0	0	1	0	1	0	2002	2011	9	1	1	0	0	persists	0	0	0	NA	NA	NA	NA	NA	NA
213	Guillén et al. 2013	0			-	Carabassí	38.224	-0.50005	good	Mediterranean	Western Mediterranean Sea	Spain	Po	none	1	0	0	0	subtidal	NA	NA	-12	-	0	1	1	0	0	1	0	1	0	2002	2011	9	1	1	0	0	persists	0	0	0	NA	NA	NA	NA	NA	NA
214	Guillén et al. 2013	0			-	Carabassí	38.2223	-0.50248	good	Mediterranean	Western Mediterranean Sea	Spain	Po	none	1	0	0	0	subtidal	NA	NA	-6	-	0	1	1	0	0	1	0	1	0	2002	2011	9	1	1	0	0	persists	0	0	0	NA	NA	NA	NA	NA	NA
215	Guillén et al. 2013	0			-	Denia	38.8731	0.09378	good	Mediterranean	Western Mediterranean Sea	Spain	Po	none	1	0	0	0	subtidal	NA	NA	-13	-	0	1	0	0	0	1	0	1	0	2002	2009	7	1	1	0	0	persists	0	0	0	NA	NA	NA	NA	NA	NA
216	Guillén et al. 2013	0			-	Denia	38.8647	0.08842	good	Mediterranean	Western Mediterranean Sea	Spain	Po	none	1	0	0	0	subtidal	NA	NA	-5	-	0	1	0	0	0	1	0	1	0	2002	2009	7	1	1	0	0	persists	0	0	0	NA	NA	NA	NA	NA	NA
217	Guillén et al. 2013	0			-	Moraira	38.6824	0.14505	good	Mediterranean	Western Mediterranean Sea	Spain	Po	none	1	0	0	0	subtidal	NA	NA	-14	-	0	1	0	0	0	1	0	1	0	2002	2008	6	1	1	0	0	persists	0	0	0	NA	NA	NA	NA	NA	NA
218	Guillén et al. 2013	0			-	Moraira	38.6833	0.14685	good	Mediterranean	Western Mediterranean Sea	Spain	Po	none	1	0	0	0	subtidal	NA	NA	-7	-	0	1	0	0	0	1	0	1	0	2002	2009	7	1	1	0	0	persists	0	0	0	NA	NA	NA	NA	NA	NA
219	Guillén et al. 2013	0			-	Racó Conill	38.5149	-0.1796	good	Mediterranean	Western Mediterranean Sea	Spain	Po	none	1	0	0	0	subtidal	NA	NA	-10	-	0	1	0	0	0	1	0	1	0	2004	2011	7	1	1	0	0	persists	0	0	0	NA	NA	NA	NA	NA	NA
220	Guillén et al. 2013	0			-	Racó Conill	38.5152	-0.17863	good	Mediterranean	Western Mediterranean Sea	Spain	Po	none	1	0	0	0	subtidal	NA	NA	-5	-	0	1	0	0	0	1	0	1	0	2004	2011	7	1	1	0	0	persists	0	0	0	NA	NA	NA	NA	NA	NA
221	Guillén et al. 2013	0			-	Tabarca Escull Negre	38.1613	-0.47727	good	Mediterranean	Western Mediterranean Sea	Spain	Po	none	1	0	0	0	subtidal	NA	NA	-12	-	0	1	1	0	0	1	0	1	0	2002	2011	9	1	1	0	0	persists	0	0	0	NA	NA	NA	NA	NA	NA
222	Plus et al. 2010	0			-	Arguin Bank	44.601	-1.21592	good	Atlantic	Bay of Biscay and Atlantic Iberian Coast	France	Zn	none	0	0	0	1	intertidal	NA	NA	0	-	0	1	0	0	1	0	0	1	0	2005	2007	2	1	1	0	0	persists	1	1	0	2005	2007	2	1	1	5
223	Guillén et al. 2013	0			-	Tabarca Escull Negre	38.162	-0.47642	good	Mediterranean	Western Mediterranean Sea	Spain	Po	none	1	0	0	0	subtidal	NA	NA	-6	-	0	1	1	0	0	1	0	1	0	2002	2011	9	1	1	0	0	persists	0	0	0	NA	NA	NA	NA	NA	NA
224	Guillén et al. 2013	0			-	Tabarca La Nao	38.1671	-0.46275	good	Mediterranean	Western Mediterranean Sea	Spain	Po	none	1	0	0	0	subtidal	NA	NA	-12	-	0	1	1	0	0	1	0	1	0	2002	2011	9	1	1	0	0	persists	0	0	0	NA	NA	NA	NA	NA	NA
225	Guillén et al. 2013	0			-	Tabarca La Nao	38.1625	-0.46003	good	Mediterranean	Western Mediterranean Sea	Spain	Po	none	1	0	0	0	subtidal	NA	NA	-6	-	0	1	1	0	0	1	0	1	0	2002	2011	9	1	1	0	0	persists	0	0	0	NA	NA	NA	NA	NA	NA
226	Guillén et al. 2013	0			-	Torrevieja	37.9451	-0.68642	good	Mediterranean	Western Mediterranean Sea	Spain	Po	none	1	0	0	0	subtidal	NA	NA	-11	-	0	1	0	0	0	1	0	1	0	2002	2009	7	1	1	0	0	persists	0	0	0	NA	NA	NA	NA	NA	NA
227	Guillén et al. 2013	0			-	Torrevieja	37.9449	-0.69867	good	Mediterranean	Western Mediterranean Sea	Spain	Po	none	1	0	0	0	subtidal	NA	NA	-6	-	0	1	0	0	0	1	0	1	0	2003	2009	6	1	1	0	0	persists	0	0	0	NA	NA	NA	NA	NA	NA
228	Ramos-Esplá et al. 2006, 2007	0			-	Pilar de la Horadada	37.8578	-0.73717	good	Mediterranean	Western Mediterranean Sea	Spain	Po	none	1	0	0	0	subtidal	NA	NA	-15.5	-	0	1	0	0	0	1	0	1	0	2005	2007	2	1	1	0	0	persists	0	0	0	NA	NA	NA	NA	NA	NA
229	Ramos-Esplá et al. 2006, 2007	0			-	Cabo Roig	37.9094	-0.71806	good	Mediterranean	Western Mediterranean Sea	Spain	Po	none	1	0	0	0	subtidal	NA	NA	-13.8	-	0	1	0	0	0	1	0	1	0	2005	2007	2	1	1	0	0	persists	0	0	0	NA	NA	NA	NA	NA	NA
230	Boudouresque et al. 2006	1	97	0	-	Marseilles (entire)	43.2036	5.36364	fair	Mediterranean	Western Mediterranean Sea	France	Po	none	1	0	0	0	subtidal	NA	NA	NA	-	0	1	1	0	1	0	0	1	0	1900	1994	94	1	1	0	0	persists	1	1	1	1900	1994	94	1	1	471
231	Ramos-Esplá et al. 2006, 2007, 2008, 2009, 2010	0			-	Cabo de Santa Pola	38.2124	-0.48133	good	Mediterranean	Western Mediterranean Sea	Spain	Po	none	1	0	0	0	subtidal	NA	NA	-14.5	-	0	1	0	0	0	1	0	1	0	2005	2010	5	1	1	0	0	persists	0	0	0	NA	NA	NA	NA	NA	NA
232	Ramos-Esplá et al. 2006, 2007, 2008, 2009, 2010, 2011	0			-	Alicante	38.3427	-0.46982	fair	Mediterranean	Western Mediterranean Sea	Spain	Po	none	1	0	0	0	subtidal	NA	NA	-16.75	-	0	1	0	0	0	1	0	1	0	2005	2011	6	1	1	0	0	persists	0	0	0	NA	NA	NA	NA	NA	NA
233	Ramos-Esplá et al. 2006, 2007, 2008	0			-	Cabo Huertas	38.3529	-0.39406	fair	Mediterranean	Western Mediterranean Sea	Spain	Po	none	1	0	0	0	subtidal	NA	NA	-14	-	0	1	0	0	0	1	0	1	0	2005	2008	3	1	1	0	0	persists	0	0	0	NA	NA	NA	NA	NA	NA
235	Ramos-Esplá et al. 2006, 2007, 2008	0			-	Benidorm	38.5296	-0.15361	good	Mediterranean	Western Mediterranean Sea	Spain	Po	none	1	0	0	0	subtidal	NA	NA	-14	-	0	1	0	0	0	1	0	1	0	2005	2008	3	1	1	0	0	persists	0	0	0	NA	NA	NA	NA	NA	NA
236	Ramos-Esplá et al. 2006, 2007, 2008, 2009, 2010, 2011	0			-	Altea	38.6243	0.00069	good	Mediterranean	Western Mediterranean Sea	Spain	Po	none	1	0	0	0	subtidal	NA	NA	-15	-	0	1	0	0	0	1	0	1	0	2005	2011	6	1	1	0	0	persists	0	0	0	NA	NA	NA	NA	NA	NA
237	Ramos-Esplá et al. 2006, 2007, 2008, 2009, 2010	0			-	Calpe	38.6544	0.08656	good	Mediterranean	Western Mediterranean Sea	Spain	Po	none	1	0	0	0	subtidal	NA	NA	-14	-	0	1	0	0	0	1	0	1	0	2005	2010	5	1	1	0	0	persists	0	0	0	NA	NA	NA	NA	NA	NA
238	Ramos-Esplá et al. 2006, 2007, 2008	0			-	Jávea	38.7731	0.20381	good	Mediterranean	Western Mediterranean Sea	Spain	Po	none	1	0	0	0	subtidal	NA	NA	-15	-	0	1	0	0	0	1	0	1	0	2005	2008	3	1	1	0	0	persists	0	0	0	NA	NA	NA	NA	NA	NA
239	Ramos-Esplá et al. 2006, 2007, 2008	0			-	Denia	38.8731	0.09378	good	Mediterranean	Western Mediterranean Sea	Spain	Po	none	1	0	0	0	subtidal	NA	NA	-15	-	0	1	0	0	0	1	0	1	0	2005	2008	3	1	1	0	0	persists	0	0	0	NA	NA	NA	NA	NA	NA
240	Ramos-Esplá et al. 2006, 2007, 2008, 2009, 2010	0			-	Castellón	39.9817	0.05236	good	Mediterranean	Western Mediterranean Sea	Spain	Po	none	1	0	0	0	subtidal	NA	NA	-15.5	-	0	1	0	0	0	1	0	1	0	2005	2010	5	1	1	0	0	persists	0	0	0	NA	NA	NA	NA	NA	NA
241	Ramos-Esplá et al. 2006, 2007, 2008, 2009, 2010, 2011	0			-	Benicassim	40.0194	0.07519	good	Mediterranean	Western Mediterranean Sea	Spain	Po	none	1	0	0	0	subtidal	NA	NA	-15	-	0	1	0	0	0	1	0	1	0	2005	2011	6	1	1	0	0	persists	0	0	0	NA	NA	NA	NA	NA	NA
242	Ramos-Esplá et al. 2006, 2007, 2008, 2009, 2010, 2011	0			-	Oropesa	40.0528	0.13056	good	Mediterranean	Western Mediterranean Sea	Spain	Po	none	1	0	0	0	subtidal	NA	NA	-15	-	0	1	0	0	0	1	0	1	0	2006	2011	5	1	1	0	0	persists	0	0	0	NA	NA	NA	NA	NA	NA
243	Sánchez-Lizaso et al. 2013	0			-	San Pedro del Pinatar	37.8601	-0.73044	good	Mediterranean	Western Mediterranean Sea	Spain	Po	none	1	0	0	0	subtidal	NA	NA	-28.5	-	0	1	0	0	0	1	0	1	0	2005	2012	7	1	1	0	0	persists	0	0	0	NA	NA	NA	NA	NA	NA
246	Ferre-Vera 2012	0			-	Cala Fornells - Caló de Ses Llises	39.531	2.43849	fair	Mediterranean	Western Mediterranean Sea	Spain	Po	none	1	0	0	0	subtidal	0	-10	NA	-	0	1	1	0	1	0	0	1	0	1990	2008	18	1	1	0	0	persists	1	1	1	1990	2008	18	1	1	54.04
247	Sánchez-Camacho 2003	1	15	0	-	S‘Illot - Cala Millor	39.5879	3.39366	fair	Mediterranean	Western Mediterranean Sea	Spain	Po	none	1	0	0	0	subtidal	NA	NA	-10	-	0	1	1	0	1	0	0	1	0	1956	2001	45	1	1	0	0	persists	1	1	1	1956	2001	45	1	1	148.2
248	Sánchez-Camacho 2003	1	16	0	-	Magalluf - Portals Nous	39.5176	2.5398	fair	Mediterranean	Western Mediterranean Sea	Spain	Po	none	1	0	0	0	subtidal	NA	NA	-10	-	0	1	1	0	1	0	0	1	0	1956	2001	45	1	1	0	0	persists	1	1	1	1956	2001	45	1	1	241.3
249	Boudouresque et al. 2000	0			-	Villefranche	43.6975	7.31301	fair	Mediterranean	Western Mediterranean Sea	France	Po	none	1	0	0	0	subtidal	-8	-16	NA	-	1	0	0	0	1	0	0	1	0	1984	1999	15	1	1	0	0	persists	0	0	0	NA	NA	NA	NA	NA	NA
250	Terrados and Medina-Pons 2011	0			-	Magalluf Bay - Sa Porrassa	39.5043	2.54325	fair	Mediterranean	Western Mediterranean Sea	Spain	Po	none	1	0	0	0	subtidal	NA	NA	-8	-	0	1	0	0	0	1	0	1	0	2004	2008	4	1	1	0	0	persists	0	0	0	NA	NA	NA	NA	NA	NA
251	Terrados and Medina-Pons 2011	0			-	Ses Salines	39.2624	3.05194	fair	Mediterranean	Western Mediterranean Sea	Spain	Po	none	1	0	0	0	subtidal	NA	NA	-8	-	0	1	0	0	0	1	0	1	0	2004	2008	4	1	1	0	0	persists	0	0	0	NA	NA	NA	NA	NA	NA
252	Díaz-Almela et al. 2009	0			-	Magalluf Bay - Sa Porrassa	39.5036	2.54304	fair	Mediterranean	Western Mediterranean Sea	Spain	Po	none	1	0	0	0	subtidal	NA	NA	-7	-	0	1	0	0	0	1	0	1	0	2000	2004	4	1	1	0	0	persists	0	0	0	NA	NA	NA	NA	NA	NA
253	Delgado et al. 1997	0			-	Fornells Bay	40.0484	4.14027	fair	Mediterranean	Western Mediterranean Sea	Spain	Po	Cn	1	0	1	0	subtidal	NA	NA	-6	-	1	0	0	0	0	0	1	1	0	1988	1990	2	1	1	0	0	persists	1	0	0	1988	1990	2	1	1	NA
254	Ruiz et al. 2001	1	69	0	-	Hornillo Bay	37.4102	-1.55543	good	Mediterranean	Western Mediterranean Sea	Spain	Po	Cn	1	0	1	0	subtidal	-5	-20	NA	-	0	1	1	0	1	0	0	1	0	1988	1998	10	1	1	0	0	persists	1	1	1	1988	1998	10	1	1	40
255	Garmendia et al. 2013	0			-	Bidasoa Estuary	43.3535	-1.79133	good	Atlantic	Bay of Biscay and Atlantic Iberian Coast	Spain	Zn	none	0	0	0	1	intertidal	NA	NA	0	-	0	1	0	0	1	0	0	1	0	2008	2012	4	1	1	0	0	persists	1	1	0	2008	2012	4	1	1	1.84
256	Garmendia et al. 2013	0			-	Lea Estuary	43.358	-2.50138	good	Atlantic	Bay of Biscay and Atlantic Iberian Coast	Spain	Zn	none	0	0	0	1	intertidal	NA	NA	0	-	0	1	0	0	1	0	0	1	0	2008	2012	4	1	1	0	0	persists	1	1	0	2008	2012	4	1	1	0.14
257	Garmendia et al. 2013	0			-	Oka Estuary (Kanala)	43.3784	-2.6855	good	Atlantic	Bay of Biscay and Atlantic Iberian Coast	Spain	Zn	none	0	0	0	1	intertidal	NA	NA	0	-	0	1	0	0	1	0	0	1	0	2008	2012	4	1	1	0	0	persists	1	1	0	2008	2012	4	1	1	0.92
258	Garmendia et al. 2013	0			-	Oka Estuary (Arketas)	43.3951	-2.68145	good	Atlantic	Bay of Biscay and Atlantic Iberian Coast	Spain	Zn	none	0	0	0	1	intertidal	NA	NA	0	-	0	1	0	0	1	0	0	1	0	2008	2012	4	1	1	0	0	persists	1	1	0	2008	2012	4	1	1	1.88
259	Garmendia et al. 2013	0			-	Oka Estuary (San Kristobal)	43.373	-2.68383	good	Atlantic	Bay of Biscay and Atlantic Iberian Coast	Spain	Zn	none	0	0	0	1	intertidal	NA	NA	0	-	0	1	0	0	1	0	0	1	0	2008	2012	4	1	1	0	0	persists	1	1	0	2008	2012	4	1	1	17.9
260	Tuya et al. 2013	0			-	Risco Verde	27.8553	-15.385	good	Atlantic	Macaronesia	Spain	Cn	none	0	0	1	0	subtidal	NA	NA	-10	-	0	1	1	0	0	1	0	1	0	1995	2011	16	1	1	0	0	persists	0	0	0	NA	NA	NA	NA	NA	NA
261	Tuya et al. 2013	0			-	Roque Arinaga	27.8583	-15.38	good	Atlantic	Macaronesia	Spain	Cn	none	0	0	1	0	subtidal	NA	NA	-14	-	0	1	1	0	0	1	0	1	0	1995	2011	16	1	1	0	0	persists	0	0	0	NA	NA	NA	NA	NA	NA
262	Tuya et al. 2013	0			-	Arinaga	27.8533	-15.3967	good	Atlantic	Macaronesia	Spain	Cn	none	0	0	1	0	subtidal	NA	NA	-5	-	0	1	1	0	0	1	0	1	0	1995	2011	16	1	0	0	1	lost	0	0	0	NA	NA	NA	NA	NA	NA
263	Tuya et al. 2013	0			-	Gando	27.9317	-15.3717	good	Atlantic	Macaronesia	Spain	Cn	none	0	0	1	0	subtidal	NA	NA	-4	-	0	1	1	0	0	1	0	1	0	1995	2011	16	1	1	0	0	persists	0	0	0	NA	NA	NA	NA	NA	NA
264	Tuya et al. 2013	0			-	Pasito Blanco	27.7438	-15.6178	good	Atlantic	Macaronesia	Spain	Cn	none	0	0	1	0	subtidal	NA	NA	-8	-	0	1	1	0	0	1	0	1	0	1995	2011	16	1	1	0	0	persists	0	0	0	NA	NA	NA	NA	NA	NA
265	Gil-Rodríguez et al. 2012	0			-	Marina del Arrecife	28.9578	-13.5481	good	Atlantic	Macaronesia	Spain	Zn	none	0	0	0	1	intertidal	NA	NA	0	-	0	1	1	0	0	0	1	1	0	2002	2012	10	1	1	0	0	persists	1	1	1	2002	2012	10	1	1	0.01
267	Moy (unpublished)	0			-	Amland	58.6977	9.15252	good	Atlantic	Greater North Sea	Norway	Zm	none	0	1	0	0	subtidal	NA	NA	-5	-	0	1	1	0	0	1	0	1	0	1936	2010	74	1	1	0	0	persists	0	0	0	NA	NA	NA	NA	NA	NA
268	Moy (unpublished)	0			-	Hallangspollen	59.7019	10.6321	good	Atlantic	Greater North Sea	Norway	Zm	none	0	1	0	0	subtidal	NA	NA	-5	-	0	1	1	0	0	1	0	1	0	1936	2010	74	1	1	0	0	persists	0	0	0	NA	NA	NA	NA	NA	NA
269	Moy (unpublished)	0			-	Lusekilen	58.1969	8.27055	good	Atlantic	Greater North Sea	Norway	Zm	none	0	1	0	0	subtidal	NA	NA	-5	-	0	1	1	0	0	1	0	1	0	1936	2010	74	1	1	0	0	persists	0	0	0	NA	NA	NA	NA	NA	NA
270	Moy (unpublished)	0			-	Soppekilen	58.9072	9.47083	good	Atlantic	Greater North Sea	Norway	Zm	none	0	1	0	0	subtidal	NA	NA	-5	-	0	1	1	0	0	1	0	1	0	1936	2010	74	1	1	0	0	persists	0	0	0	NA	NA	NA	NA	NA	NA
271	Moy (unpublished)	0			-	Sundet	58.7204	9.2024	good	Atlantic	Greater North Sea	Norway	Zm	none	0	1	0	0	subtidal	NA	NA	-5	-	0	1	1	0	0	1	0	1	0	1936	2010	74	1	1	0	0	persists	0	0	0	NA	NA	NA	NA	NA	NA
272	Wilkes et al. 2017	0			-	Ballysadare Estuary	54.225	-8.573	good	Atlantic	Celtic Seas	Ireland	Zn	none	0	0	0	1	intertidal	0	-5	NA	-	0	1	0	0	0	0	1	1	0	2007	2012	5	1	1	0	0	persists	1	1	0	2007	2012	5	1	1	35.81
273	Wilkes et al. 2017	0			-	Colligan Estuary	52.069	-7.606	good	Atlantic	Celtic Seas	Ireland	Zn	none	0	0	0	1	intertidal	0	-5	NA	-	0	1	0	0	0	0	1	1	0	2007	2011	4	1	1	0	0	persists	1	1	0	2007	2011	4	1	1	1.08
274	Wilkes et al. 2017	0			-	Cromane	52.132	-9.945	good	Atlantic	Celtic Seas	Ireland	Zn	Zm	0	1	0	1	intertidal	0	-5	NA	-	0	1	0	0	0	0	1	1	0	2009	2012	3	1	1	0	0	persists	1	1	0	2009	2012	3	1	1	171.99
275	Wilkes et al. 2017	0			-	Dublin Bay	53.323	-6.204	good	Atlantic	Celtic Seas	Ireland	Zn	none	0	0	0	1	intertidal	0	-5	NA	-	0	1	0	0	0	0	1	1	0	2007	2012	5	1	1	0	0	persists	1	1	0	2007	2012	5	1	1	1.54
276	Wilkes et al. 2017	0			-	Garavoge Estuary	54.2893	-8.52848	good	Atlantic	Celtic Seas	Ireland	Zn	none	0	0	0	1	intertidal	0	-5	NA	-	0	1	0	0	0	0	1	1	0	2007	2012	5	1	1	0	0	persists	1	1	0	2007	2012	5	1	1	5.33
277	Wilkes et al. 2017	0			-	Malahide Bay	53.469	-6.142	good	Atlantic	Celtic Seas	Ireland	Zn	Zm	0	1	0	1	intertidal	0	-5	NA	-	0	1	0	0	0	0	1	1	0	2009	2012	3	1	1	0	0	persists	1	1	0	2009	2012	3	1	1	3.44
278	Wilkes et al. 2017	0			-	Moy Estuary	54.192	-9.155	good	Atlantic	Celtic Seas	Ireland	Zn	none	0	0	0	1	intertidal	0	-5	NA	-	0	1	0	0	0	0	1	1	0	2009	2012	3	1	1	0	0	persists	1	1	0	2009	2012	3	1	1	22.26
279	Wilkes et al. 2017	0			-	Tramore Back Strand	52.168	-7.099	good	Atlantic	Celtic Seas	Ireland	Zn	Zm	0	1	0	1	intertidal	0	-5	NA	-	0	1	0	0	0	0	1	1	0	2007	2011	4	1	1	0	0	persists	1	1	0	2007	2011	4	1	1	5.7
280	Carstensen and Krause-Jensen 2012	0			-	Aabenraa Fjord	55.0356	9.52177	good	Baltic	Baltic Sea	Denmark	Zm	none	0	1	0	0	subtidal	NA	-4.5	NA	-	0	1	1	0	1	0	0	1	0	1989	2011	22	1	1	0	0	persists	0	0	0	NA	NA	NA	NA	NA	NA
281	Carstensen and Krause-Jensen 2012	0			-	Als Sund	54.9958	9.69522	good	Baltic	Baltic Sea	Denmark	Zm	none	0	1	0	0	subtidal	NA	-3.4	NA	-	0	1	1	0	1	0	0	1	0	1989	2011	22	1	1	0	0	persists	0	0	0	NA	NA	NA	NA	NA	NA
282	Krause-Jensen and Rasmussen 2009, Carstensen and Krause-Jensen 2012	0			-	Århus Bugt	56.196	10.2913	good	Baltic	Baltic Sea	Denmark	Zm	none	0	1	0	0	subtidal	NA	-9.5	NA	-	0	1	1	0	1	0	0	1	0	1891	2011	120	1	1	0	0	persists	0	0	0	NA	NA	NA	NA	NA	NA
283	Vinther (unpublished)	0			-	Flensborg Fjord (Brunsnæs)	54.8554	9.67228	good	Baltic	Baltic Sea	Denmark	Zm	none	0	1	0	0	subtidal	0	-4	NA	-	0	1	1	0	1	0	0	1	0	1945	2006	61	1	1	0	0	persists	1	1	1	1945	2006	61	1	1	3.29
284	Carstensen and Krause-Jensen 2012	0			-	Det Sydfynske Øhav	54.9413	10.4824	good	Baltic	Baltic Sea	Denmark	Zm	none	0	1	0	0	subtidal	NA	-7.5	NA	-	0	1	1	0	1	0	0	1	0	1890	2011	121	1	1	0	0	persists	0	0	0	NA	NA	NA	NA	NA	NA
285	Carstensen and Krause-Jensen 2012	0			-	Flensborg Fjord	54.8938	9.60625	good	Baltic	Baltic Sea	Denmark	Zm	none	0	1	0	0	subtidal	NA	-10.2	NA	-	0	1	1	0	1	0	0	1	0	1921	2011	90	1	1	0	0	persists	0	0	0	NA	NA	NA	NA	NA	NA
286	Carstensen and Krause-Jensen 2012	0			-	Horsens Fjord	55.8619	10.019	good	Baltic	Baltic Sea	Denmark	Zm	none	0	1	0	0	subtidal	NA	-9.75	NA	-	0	1	1	0	1	0	0	1	0	1893	2011	118	1	1	0	0	persists	0	0	0	NA	NA	NA	NA	NA	NA
287	Krause-Jensen and Rasmussen 2009, Carstensen and Krause-Jensen 2012	0			-	Isefjord (Inderbredning)	55.7312	11.8197	good	Baltic	Baltic Sea	Denmark	Zm	none	0	1	0	0	subtidal	NA	-9.75	NA	-	0	1	1	0	1	0	0	1	0	1890	2011	121	1	1	0	0	persists	0	0	0	NA	NA	NA	NA	NA	NA
288	Carstensen and Krause-Jensen 2012	0			-	Isefjord (Inderbredning)	55.6843	11.0106	good	Baltic	Baltic Sea	Denmark	Zm	none	0	1	0	0	subtidal	NA	-11	NA	-	0	1	1	0	1	0	0	1	0	1893	2011	118	1	1	0	0	persists	0	0	0	NA	NA	NA	NA	NA	NA
289	Carstensen and Krause-Jensen 2012	0			-	Køge Bugt	55.4786	12.2288	good	Baltic	Baltic Sea	Denmark	Zm	none	0	1	0	0	subtidal	NA	-11	NA	-	0	1	1	0	1	0	0	1	0	1894	2011	117	1	1	0	0	persists	0	0	0	NA	NA	NA	NA	NA	NA
290	Carstensen and Krause-Jensen 2012	0			-	Kolding Fjord	55.5028	9.62609	good	Baltic	Baltic Sea	Denmark	Zm	none	0	1	0	0	subtidal	NA	-6.6	NA	-	0	1	1	0	1	0	0	1	0	1891	2011	120	1	1	0	0	persists	0	0	0	NA	NA	NA	NA	NA	NA
291	Frederiksen et al. 2004	1	19	0	-	Limfjorden (Boddum Vig)	56.7049	8.52259	good	Baltic	Baltic Sea	Denmark	Zm	none	0	1	0	0	subtidal	0	-2	NA	-	0	1	1	0	1	0	0	1	0	1954	1998	44	1	1	0	0	persists	1	1	1	1954	1998	44	1	1	3
292	Frederiksen et al. 2004	1	18	0	-	Limfjorden (Holmstange)	57.0117	9.0541	good	Baltic	Baltic Sea	Denmark	Zm	none	0	1	0	0	subtidal	0	-2.5	NA	-	0	1	1	0	1	0	0	1	0	1945	1995	50	1	1	0	0	persists	1	1	1	1945	1995	50	1	1	0.4
293	Krause-Jensen and Rasmussen 2009, Carstensen and Krause-Jensen 2012	0			-	Løgstør Bredning	56.9072	9.07336	good	Baltic	Baltic Sea	Denmark	Zm	none	0	1	0	0	subtidal	NA	-5.3	NA	-	0	1	1	0	1	0	0	1	0	1893	2011	118	1	1	0	0	persists	0	0	0	NA	NA	NA	NA	NA	NA
294	Laursen (unpublished)	0			-	Mariager Fjord	56.6875	10.0246	good	Baltic	Baltic Sea	Denmark	Zm	none	0	1	0	0	subtidal	NA	NA	NA	-	0	1	1	0	1	0	0	1	0	1966	1993	27	1	1	0	0	persists	1	1	1	1966	1993	27	1	1	231.5
295	Krause-Jensen and Rasmussen 2009, Carstensen and Krause-Jensen 2012	0			-	Nibe Gjøl Bredning	57.0577	9.64727	good	Baltic	Baltic Sea	Denmark	Zm	none	0	1	0	0	subtidal	NA	-4.7	NA	-	0	1	1	0	1	0	0	1	0	1900	2011	111	1	1	0	0	persists	0	0	0	NA	NA	NA	NA	NA	NA
296	Josefson et al. 2009, Carstensen and Krause-Jensen 2012	0			-	Odense Fjord	55.8615	11.8254	good	Baltic	Baltic Sea	Denmark	Zm	none	0	1	0	0	subtidal	0	-5	NA	-	0	1	1	0	1	0	0	1	0	1900	2011	111	1	1	0	0	persists	1	1	1	1900	2005	105	1	1	2650
297	Krause-Jensen and Rasmussen 2009, Carstensen and Krause-Jensen 2012	0			-	Øresund (entire)	55.8144	12.6057	good	Baltic	Baltic Sea	Denmark	Zm	none	0	1	0	0	subtidal	NA	NA	NA	-	0	1	1	0	1	0	0	1	0	1894	2011	117	1	1	0	0	persists	0	0	0	NA	NA	NA	NA	NA	NA
298	Frederiksen et al. 2004	1	21	0	-	Øresund (Amager)	55.5813	12.6672	good	Baltic	Baltic Sea	Denmark	Zm	none	0	1	0	0	subtidal	0	-3	NA	-	0	1	1	0	1	0	0	1	0	1954	1995	41	1	1	0	0	persists	1	1	1	1954	1995	41	1	1	138.4
299	Krause-Jensen et al. 2000	0			-	Saltholm (control)	55.6432	12.6949	good	Baltic	Baltic Sea	Denmark	Zm	none	0	1	0	0	subtidal	0	-7	NA	-	0	1	0	0	0	1	0	1	0	1993	2000	7	1	1	0	0	persists	0	0	0	NA	NA	NA	NA	NA	NA
300	Krause-Jensen et al. 2000	0			-	Saltholm (impacted)	55.6146	12.7083	good	Baltic	Baltic Sea	Denmark	Zm	none	0	1	0	0	subtidal	0	-7	NA	-	0	1	0	0	0	1	0	1	0	1993	2000	7	1	1	0	0	persists	0	0	0	NA	NA	NA	NA	NA	NA
301	Krause-Jensen and Rasmussen 2009, Carstensen and Krause-Jensen 2012	0			-	Præstø Fjord	55.1486	12.0569	good	Baltic	Baltic Sea	Denmark	Zm	none	0	1	0	0	subtidal	NA	-5.5	NA	-	0	1	1	0	1	0	0	1	0	1943	2010	67	1	1	0	0	persists	0	0	0	NA	NA	NA	NA	NA	NA
302	Carstensen and Krause-Jensen 2012	0			-	Roskilde Fjord	55.8023	12.0583	good	Baltic	Baltic Sea	Denmark	Zm	none	0	1	0	0	subtidal	NA	-7.5	NA	-	0	1	1	0	1	0	0	1	0	1893	2011	118	1	1	0	0	persists	0	0	0	NA	NA	NA	NA	NA	NA
303	Frederiksen et al. 2004	1	22	0	-	Samsø (Stavns Fjord)	55.8995	10.6685	good	Baltic	Baltic Sea	Denmark	Zm	none	0	1	0	0	subtidal	0	-2	NA	-	0	1	1	0	1	0	0	1	0	1954	1999	45	1	1	0	0	persists	1	1	1	1954	1999	45	1	1	146.8
304	Krause-Jensen and Rasmussen 2009, Carstensen and Krause-Jensen 2012	0			-	Sejerø Bugt	55.8483	11.2308	good	Baltic	Baltic Sea	Denmark	Zm	none	0	1	0	0	subtidal	NA	-13	NA	-	0	1	1	0	1	0	0	1	0	1892	2011	119	1	1	0	0	persists	0	0	0	NA	NA	NA	NA	NA	NA
305	Krause-Jensen and Rasmussen 2009, Carstensen and Krause-Jensen 2012, Carstensen et al. 2013	0			-	Skive Fjord	56.7128	9.19405	good	Baltic	Baltic Sea	Denmark	Zm	none	0	1	0	0	subtidal	NA	NA	NA	-	0	1	1	0	1	0	0	1	0	1890	2011	121	1	1	0	0	persists	0	0	0	NA	NA	NA	NA	NA	NA
306	Carstensen and Krause-Jensen 2012	0			-	Vejle Fjord	55.6967	9.71137	good	Baltic	Baltic Sea	Denmark	Zm	none	0	1	0	0	subtidal	NA	NA	NA	-	0	1	1	0	1	0	0	1	0	1892	2011	119	1	1	0	0	persists	0	0	0	NA	NA	NA	NA	NA	NA
307	Frederiksen et al. 2004	1	20	0	-	Vejle Fjord (outer)	55.6692	9.83239	good	Baltic	Baltic Sea	Denmark	Zm	none	0	1	0	0	subtidal	0	-3	NA	-	0	1	1	0	1	0	0	1	0	1954	1999	45	1	1	0	0	persists	1	1	1	1954	1999	45	1	1	1.3
308	Carstensen and Krause-Jensen 2012	0			-	Isefjord (Yderbredning)	55.8756	11.9172	good	Baltic	Baltic Sea	Denmark	Zm	none	0	1	0	0	subtidal	NA	-4	NA	-	0	1	1	0	1	0	0	1	0	1893	2011	118	1	1	0	0	persists	0	0	0	NA	NA	NA	NA	NA	NA
309	van der Graaf et al. 2009, Vinther (unpublished), Dolch et al. 2017	0			-	Grådyb	55.4761	8.32489	good	Atlantic	Wadden Sea	Denmark	Zm	Zn	0	1	0	1	subtidal	NA	NA	-0.2	-	0	1	1	0	1	0	0	1	0	1964	2015	51	1	1	0	0	persists	1	1	1	1964	2015	51	1	1	269.17
310	van der Graaf et al. 2009, Vinther (unpublished), Dolch et al. 2017	0			-	Juvre Dyb	55.2247	8.54676	good	Atlantic	Wadden Sea	Denmark	Zm	Zn	0	1	0	1	intertidal	NA	NA	0	-	0	1	1	0	1	0	0	1	0	1945	2015	70	1	1	0	0	persists	1	1	1	1945	2015	70	1	1	432.39
311	van der Graaf et al. 2009, Vinther (unpublished), Dolch et al. 2017	0			-	Knude Dyb	55.3247	8.49204	good	Atlantic	Wadden Sea	Denmark	Zm	Zn	0	1	0	1	subtidal	NA	NA	-0.2	-	0	1	1	0	1	0	0	1	0	1964	2015	51	1	1	0	0	persists	1	1	1	1964	2015	51	1	1	370.35
312	van der Graaf et al. 2009, Vinther (unpublished), Dolch et al. 2017	0			-	Lister Dyb	55.0721	8.43356	good	Atlantic	Wadden Sea	Denmark	Zm	Zn	0	1	0	1	subtidal	NA	NA	-0.2	-	0	1	1	0	1	0	0	1	0	1945	2015	70	1	1	0	0	persists	1	1	1	1945	2015	70	1	1	605.96
313	Bourcier 1982	0			-	Bay of Cassis	43.2091	5.54068	bad	Mediterranean	Western Mediterranean Sea	France	Po	none	1	0	0	0	subtidal	NA	NA	NA	-	1	0	0	0	1	0	0	1	0	1966	1981	15	1	1	0	0	persists	0	0	0	NA	NA	NA	NA	NA	NA
314	Bernard et al. 2007	0			-	Berre Lagoon	43.4663	5.09111	good	Mediterranean	Western Mediterranean Sea	France	Zm	Zn	0	1	0	1	subtidal	NA	-6	NA	-	0	1	1	0	1	0	0	1	0	1900	1998	98	1	1	0	0	persists	0	0	0	NA	NA	NA	NA	NA	NA
315	Bernard et al. 2007	0			-	Berre Lagoon (Figuerolles)	43.4477	5.05564	good	Mediterranean	Western Mediterranean Sea	France	Zm	Zn	0	1	0	1	subtidal	0	-4	NA	-	0	1	1	0	1	0	0	1	0	1944	2004	60	1	1	0	0	persists	1	1	1	1944	2004	60	1	1	22.43
316	Bernard et al. 2007	0			-	Berre Lagoon (Martigues)	43.4105	5.15757	good	Mediterranean	Western Mediterranean Sea	France	Zm	Zn	0	1	0	1	subtidal	0	-4	NA	-	0	1	1	0	1	0	0	1	0	1944	2004	60	1	1	0	0	persists	1	1	1	1944	2004	60	1	1	13.59
317	Bernard et al. 2007	0			-	Berre Lagoon (Pointe de Berre)	43.4571	5.15757	good	Mediterranean	Western Mediterranean Sea	France	Zm	Zn	0	1	0	1	subtidal	0	-4	NA	-	0	1	1	0	1	0	0	1	0	1944	2004	60	1	1	0	0	persists	1	1	1	1944	2004	60	1	1	84.17
318	Bernard et al. 2007	0			-	Berre Lagoon (Pointe de l’Arc)	43.5094	5.11327	good	Mediterranean	Western Mediterranean Sea	France	Zm	Zn	0	1	0	1	subtidal	0	-4	NA	-	0	1	1	0	1	0	0	1	0	1992	2004	12	1	1	0	0	persists	1	1	1	1992	2004	12	1	1	6.32
319	Astier 1984, Bourcier 1996, 1989, Picard and Bourcier 1976, Picard 1978	0			-	La Ciotat - Les Leques	43.1833	5.63333	good	Mediterranean	Western Mediterranean Sea	France	Po	none	1	0	0	0	subtidal	NA	NA	NA	-	0	1	1	0	1	0	0	1	0	1959	1983	24	1	1	0	0	persists	1	1	1	1959	1983	24	1	1	889.56
321	Bonhomme et al. 2010	0			-	La Palud Cove	43.0143	6.38456	fair	Mediterranean	Western Mediterranean Sea	France	Po	none	1	0	0	0	subtidal	NA	NA	-34	-	0	1	0	0	0	1	0	1	0	2002	2008	6	1	1	0	0	persists	0	0	0	NA	NA	NA	NA	NA	NA
322	Bonhomme et al. 2010	0			-	Vaisseau - Tuf	42.9987	6.40835	fair	Mediterranean	Western Mediterranean Sea	France	Po	none	1	0	0	0	subtidal	NA	NA	-34	-	0	1	0	0	0	1	0	1	0	2006	2008	2	1	1	0	0	persists	0	0	0	NA	NA	NA	NA	NA	NA
323	Astruch et al. 2012	0			-	Bay de Port-Cros (barrier reef)	43.0091	6.38028	fair	Mediterranean	Western Mediterranean Sea	France	Po	none	1	0	0	0	subtidal	NA	NA	-20	-	0	1	1	0	1	0	0	1	0	1900	2010	110	1	1	0	0	persists	1	1	1	1900	2010	110	1	1	0.6
324	Astier 1972, 1975, 1984, Nodot et al. 1978	0			-	Plages du Mourillon	43.1059	5.93929	fair	Mediterranean	Western Mediterranean Sea	France	Po	none	1	0	0	0	subtidal	NA	NA	NA	-	0	1	1	0	1	0	0	1	0	1959	1978	19	1	1	0	0	persists	1	1	1	1959	1978	19	1	1	361
325	Glemarec et al. 1997, Hily et al. 2003	1	88/339	0	-	Glenan Archipelago	47.7131	-3.99284	good	Atlantic	Bay of Biscay and Atlantic Iberian Coast	France	Zm	none	0	1	0	0	subtidal	NA	NA	-5	-	0	1	1	0	1	0	0	1	0	1932	2000	68	1	1	0	0	persists	1	1	1	1932	2000	68	1	1	435.2
326	Plus et al. 2010	0			-	Arcachon Bay	44.7299	-1.12596	good	Atlantic	Bay of Biscay and Atlantic Iberian Coast	France	Zn	none	0	0	0	1	intertidal	NA	NA	0	-	0	1	1	0	1	0	0	1	0	1989	2007	18	1	1	0	0	persists	1	1	1	1989	2007	18	1	1	6850
327	Plus et al. 2010	0			-	Arcachon Bay	44.7005	-1.16891	good	Atlantic	Bay of Biscay and Atlantic Iberian Coast	France	Zm	none	0	1	0	0	intertidal	NA	NA	-5	-	0	1	1	0	1	0	0	1	0	1988	2008	20	1	1	0	0	persists	1	1	1	1988	2008	20	1	1	370
328	Plus et al. 2010	0			-	Arguin Bank	44.601	-1.21592	good	Atlantic	Bay of Biscay and Atlantic Iberian Coast	France	Zm	none	0	1	0	0	intertidal	NA	NA	-5	-	0	1	1	0	1	0	0	1	0	1988	2008	20	1	1	0	0	persists	1	1	1	1988	2008	20	1	1	9
329	Leriche et al. 2006	0			-	Bay of Saint-Cyr	43.1737	5.68679	good	Mediterranean	Western Mediterranean Sea	France	Po	none	1	0	0	0	subtidal	0	-34	NA	-	0	1	1	0	1	0	0	1	0	1979	2000	21	1	1	0	0	persists	1	1	1	1979	2000	21	1	1	68.17
330	Pergent-Martini et al. 2002	1	62	0	-	Marseilles (test area)	43.2036	5.36364	good	Mediterranean	Western Mediterranean Sea	France	Po	none	1	0	0	0	subtidal	NA	NA	-15	-	0	1	1	0	1	0	0	1	0	1984	1999	15	1	1	0	0	persists	1	1	1	1984	1999	15	1	1	0.67
331	Pergent-Martini et al. 2002	0			-	Marseilles (Cortiou - anthropissed)	43.2065	5.3695	good	Mediterranean	Western Mediterranean Sea	France	Po	none	1	0	0	0	subtidal	NA	-9	NA	-	0	1	1	0	0	0	1	1	0	1987	1999	12	1	1	0	0	persists	0	0	0	NA	NA	NA	NA	NA	NA
332	Pergent-Martini et al. 2002	0			-	Marseilles (Riou - reference)	43.1841	5.3826	good	Mediterranean	Western Mediterranean Sea	France	Po	none	1	0	0	0	subtidal	NA	-18	NA	-	0	1	1	0	0	0	1	1	0	1987	1999	12	1	1	0	0	persists	0	0	0	NA	NA	NA	NA	NA	NA
333	Pergent-Martini and Pergent 1996	0			-	Plateau des Chèvres	43.1998	5.3733	good	Mediterranean	Western Mediterranean Sea	France	Po	none	1	0	0	0	subtidal	NA	-10	NA	-	0	1	1	0	1	0	0	1	0	1975	1994	19	1	1	0	0	persists	1	1	1	1975	1994	19	1	1	449
334	Bonacorsi et al. 2013	0			-	Cap Corse (entire)	42.9422	9.33878	good	Mediterranean	Western Mediterranean Sea	France	Po	none	1	0	0	0	subtidal	-1	-40	NA	-	0	1	1	0	1	0	0	1	0	1995	2011	16	1	1	0	0	persists	1	1	1	1995	2011	16	1	1	10201
335	Bonacorsi et al. 2013	0			-	Cap Corse (Macinaggio)	42.9616	9.45765	good	Mediterranean	Western Mediterranean Sea	France	Po	none	1	0	0	0	subtidal	0	-40	NA	-	0	1	1	0	1	0	0	1	0	1995	2011	16	1	1	0	0	persists	1	1	1	1995	2011	16	1	1	358
336	Bonacorsi et al. 2013	0			-	Cap Corse (Saint Florent)	42.6764	9.29026	good	Mediterranean	Western Mediterranean Sea	France	Po	none	1	0	0	0	subtidal	0	-10	NA	-	0	1	1	0	1	0	0	1	0	1960	2006	46	1	1	0	0	persists	1	1	1	1960	2006	46	1	1	11.29
337	Bonacorsi et al. 2013	0			-	Cap Corse (Saint Florent)	42.6812	9.28798	good	Mediterranean	Western Mediterranean Sea	France	Cn	none	0	0	1	0	subtidal	0	-10	NA	-	0	1	1	0	1	0	0	1	0	1960	2006	46	1	1	0	0	persists	1	1	1	1960	2006	46	1	1	11.7
338	Fournier et al. 2006, Auby et al. 2010	0			-	Plage de les Haas	48.6031	-2.19609	fair	Atlantic	Celtic Seas	France	Zn	none	0	0	0	1	intertidal	NA	NA	0	-	0	1	1	0	1	0	0	1	0	1926	2006	80	0	1	1	0	gained	1	1	1	1926	2006	80	0	1	0
339	Dolch et al. 2013, Dolch et al. 2017	0			-	Northfrisian Wadden Sea	54.7913	8.52371	good	Atlantic	Wadden Sea	Germany	Zn	Zm	0	1	0	1	intertidal	NA	NA	0	-	0	1	1	0	1	0	0	1	0	1935	2015	80	1	1	0	0	persists	1	1	1	1935	2015	80	1	1	12625.4
341	Kiparissis et al. 2011	0			-	Alykes Bay	37.8567	20.7586	good	Mediterranean	Ionian and the Central Mediterranean Sea	Greece	Po	none	1	0	0	0	subtidal	-6	-23	NA	-	1	0	0	0	1	0	0	1	0	NA	2007	NA	1	1	0	0	persists	1	0	0	NA	2007	NA	1	1	NA
342	Gambi et al. 2005	0			-	Maronti Bay	40.7	13.9039	fair	Mediterranean	Western Mediterranean Sea	Italy	Po	Cn	1	0	1	0	subtidal	-16	-25	NA	-	0	1	0	0	1	0	0	1	0	2002	2004	2	1	1	0	0	persists	1	1	0	2002	2004	2	1	1	4
343	Barsanti et al. 2007	0			-	Tigullio Gulf (all sectors)	44.3176	9.30894	good	Mediterranean	Western Mediterranean Sea	Italy	Cn	none	0	0	1	0	subtidal	-5	-20	NA	-	0	1	1	0	1	0	0	1	0	1991	2001	10	1	1	0	0	persists	1	1	1	1991	2001	10	1	1	407.4
344	Badalamenti et al. 2006, 2011	0			-	Cabo Feto	37.6518	12.5356	good	Mediterranean	Ionian and the Central Mediterranean Sea	Italy	Po	none	1	0	0	0	subtidal	-16	-30	NA	-	0	1	1	0	1	0	0	1	0	1979	1995	16	1	1	0	0	persists	1	1	1	1979	1995	16	1	1	72.11
345	Badalamenti et al. 2006, 2011	0			-	Cabo Feto	37.6518	12.5356	good	Mediterranean	Ionian and the Central Mediterranean Sea	Italy	Cn	none	0	0	1	0	subtidal	-16	-30	NA	-	0	1	1	0	1	0	0	1	0	1979	1995	16	0	1	1	0	gained	1	1	1	1979	1995	16	0	1	0
346	Badalamenti et al. 2006, 2011	0			-	Cabo Feto	37.6561	12.5365	good	Mediterranean	Ionian and the Central Mediterranean Sea	Italy	Po	none	1	0	0	0	subtidal	0	-15	NA	-	0	1	1	0	1	0	0	1	0	1979	1995	16	1	1	0	0	persists	1	1	1	1979	1995	16	1	1	70.84
347	Peirano et al. 2011	0			-	Monterosso al Mare	44.1425	9.64392	fair	Mediterranean	Western Mediterranean Sea	Italy	Po	none	1	0	0	0	subtidal	NA	NA	-10	-	0	1	1	0	0	1	0	1	0	1992	2006	14	1	1	0	0	persists	0	0	0	NA	NA	NA	NA	NA	NA
348	Peirano et al. 2011	0			-	Monterosso al Mare	44.1419	9.64463	good	Mediterranean	Western Mediterranean Sea	Italy	Po	none	1	0	0	0	subtidal	NA	NA	-17	-	0	1	1	0	0	1	0	1	0	1992	2006	14	1	1	0	0	persists	0	0	0	NA	NA	NA	NA	NA	NA
349	Peirano et al. 2011	0			-	Monterosso al Mare	44.1431	9.64291	good	Mediterranean	Western Mediterranean Sea	Italy	Po	none	1	0	0	0	subtidal	NA	NA	-5	-	0	1	1	0	0	1	0	1	0	1992	2006	14	1	1	0	0	persists	0	0	0	NA	NA	NA	NA	NA	NA
350	Giovani et al. 2010	0			-	Orbetello lagoon	42.4344	11.2377	good	Mediterranean	Western Mediterranean Sea	Italy	Zn	none	0	0	0	1	intertidal	NA	NA	-1.2	-	0	1	0	0	1	0	0	1	0	2003	2009	6	1	1	0	0	persists	1	1	0	2003	2009	6	1	1	0.62
351	Giovani et al. 2010	0			-	Orbetello lagoon	42.4429	11.1823	good	Mediterranean	Western Mediterranean Sea	Italy	Cn	none	0	0	1	0	intertidal	NA	NA	-1.2	-	0	1	0	0	1	0	0	1	0	2003	2009	6	1	1	0	0	persists	1	1	0	2003	2009	6	1	1	0.56
352	Falconetti and Meinesz 1989	0			-	Larvotto Beach	43.7454	7.43492	good	Mediterranean	Western Mediterranean Sea	Monaco	Po	none	1	0	0	0	subtidal	NA	-28	NA	-	0	1	1	0	1	0	0	1	0	1976	1984	8	1	1	0	0	persists	0	0	0	NA	NA	NA	NA	NA	NA
353	Dolbeth et al. 2011, Neto et al. 2013	1	39	1	-	Mondego estuary	40.1327	-8.84996	good	Atlantic	Bay of Biscay and Atlantic Iberian Coast	Portugal	Zn	none	0	0	0	1	intertidal	NA	NA	0	-	0	1	1	0	0	0	1	1	0	1986	2009	23	1	1	0	0	persists	1	1	1	1986	2009	23	1	1	15
354	Pergent et al. 2015	0			-	Macinaggio (Corsica)	42.9864	9.4926	good	Mediterranean	Western Mediterranean Sea	France	Po	none	1	0	0	0	subtidal	NA	NA	-38	-	0	1	1	0	0	0	1	1	0	2004	2013	9	1	1	0	0	persists	0	0	0	NA	NA	NA	NA	NA	NA
355	Pergent et al. 2015	0			-	Cap Sagro (Corsica)	42.7951	9.495	good	Mediterranean	Western Mediterranean Sea	France	Po	none	1	0	0	0	subtidal	NA	NA	-33	-	0	1	1	0	0	0	1	1	0	2004	2013	9	1	1	0	0	persists	0	0	0	NA	NA	NA	NA	NA	NA
356	Pergent et al. 2015	0			-	Toga (Corsica)	42.713	9.4586	good	Mediterranean	Western Mediterranean Sea	France	Po	none	1	0	0	0	subtidal	NA	NA	-24	-	0	1	1	0	0	0	1	1	0	2004	2013	9	1	1	0	0	persists	0	0	0	NA	NA	NA	NA	NA	NA
357	Pergent et al. 2015	0			-	Arinella (Corsica)	42.6672	9.4582	good	Mediterranean	Western Mediterranean Sea	France	Po	none	1	0	0	0	subtidal	NA	NA	-26.9	-	0	1	1	0	0	0	1	1	0	2004	2013	9	1	1	0	0	persists	0	0	0	NA	NA	NA	NA	NA	NA
358	Pergent et al. 2015	0			-	Bravone (Corsica)	42.1325	9.5803	fair	Mediterranean	Western Mediterranean Sea	France	Po	none	1	0	0	0	subtidal	NA	NA	-36	-	0	1	1	0	0	0	1	1	0	2004	2013	9	1	1	0	0	persists	0	0	0	NA	NA	NA	NA	NA	NA
359	Pergent et al. 2015	0			-	Favone (Corsica)	41.7248	9.4114	fair	Mediterranean	Western Mediterranean Sea	France	Po	none	1	0	0	0	subtidal	NA	NA	-36.9	-	0	1	1	0	0	0	1	1	0	2005	2013	8	1	1	0	0	persists	0	0	0	NA	NA	NA	NA	NA	NA
360	Pergent et al. 2015	0			-	La Chiappa (Corsica)	41.5899	9.3733	fair	Mediterranean	Western Mediterranean Sea	France	Po	none	1	0	0	0	subtidal	NA	NA	-35.3	-	0	1	1	0	0	0	1	1	0	2005	2013	8	1	1	0	0	persists	0	0	0	NA	NA	NA	NA	NA	NA
361	Pergent et al. 2015	0			-	Lavezzi (Corsica)	41.3343	9.2666	fair	Mediterranean	Western Mediterranean Sea	France	Po	none	1	0	0	0	subtidal	NA	NA	-30.3	-	0	1	1	0	0	0	1	1	0	2005	2013	8	1	1	0	0	persists	0	0	0	NA	NA	NA	NA	NA	NA
362	Pergent et al. 2015	0			-	Porto Polo (Corsica)	41.7345	8.7679	fair	Mediterranean	Western Mediterranean Sea	France	Po	none	1	0	0	0	subtidal	NA	NA	-36.5	-	0	1	1	0	0	0	1	1	0	2005	2013	8	1	1	0	0	persists	0	0	0	NA	NA	NA	NA	NA	NA
363	Pergent et al. 2015	0			-	La Parata (Corsica)	41.8958	8.6249	fair	Mediterranean	Western Mediterranean Sea	France	Po	none	1	0	0	0	subtidal	NA	NA	-35.3	-	0	1	1	0	0	0	1	1	0	2005	2013	8	1	1	0	0	persists	0	0	0	NA	NA	NA	NA	NA	NA
364	Pergent et al. 2015	0			-	Sagone (Corsica)	42.0971	8.678	fair	Mediterranean	Western Mediterranean Sea	France	Po	none	1	0	0	0	subtidal	NA	NA	-33.2	-	0	1	0	0	0	0	1	1	0	2007	2013	6	1	1	0	0	persists	0	0	0	NA	NA	NA	NA	NA	NA
365	Pergent et al. 2015	0			-	Porto (Corsica)	42.2627	8.6599	fair	Mediterranean	Western Mediterranean Sea	France	Po	none	1	0	0	0	subtidal	NA	NA	-36.5	-	0	1	0	0	0	0	1	1	0	2007	2013	6	1	1	0	0	persists	0	0	0	NA	NA	NA	NA	NA	NA
366	Pergent et al. 2015	0			-	Stareso (Corsica)	42.5806	8.7286	fair	Mediterranean	Western Mediterranean Sea	France	Po	none	1	0	0	0	subtidal	NA	NA	-38.6	-	0	1	0	0	0	0	1	1	0	2006	2013	7	1	1	0	0	persists	0	0	0	NA	NA	NA	NA	NA	NA
367	Pergent et al. 2015	0			-	L’Île Rousse (Corsica)	42.6474	8.942	fair	Mediterranean	Western Mediterranean Sea	France	Po	none	1	0	0	0	subtidal	NA	NA	-35.8	-	0	1	0	0	0	0	1	1	0	2007	2013	6	1	1	0	0	persists	0	0	0	NA	NA	NA	NA	NA	NA
368	Pergent et al. 2015	0			-	Canari (Corsica)	42.7875	9.3349	fair	Mediterranean	Western Mediterranean Sea	France	Po	none	1	0	0	0	subtidal	NA	NA	-27.4	-	0	1	0	0	0	0	1	1	0	2007	2013	6	1	1	0	0	persists	0	0	0	NA	NA	NA	NA	NA	NA
370	Cunha et al. 2005	1	41	0	-	Ancão Inlet	36.9813	-7.95103	good	Atlantic	Bay of Biscay and Atlantic Iberian Coast	Portugal	Zn	none	0	0	0	1	intertidal	NA	NA	0	-	0	1	1	0	1	0	0	1	0	1940	1998	58	1	1	0	0	persists	1	1	1	1940	1998	58	1	1	7.1
371	da Silva et al. 2004, Cunha et al. 2013, Azevedo et al. 2013	1	415	1	-	Canal de Ovar	40.6027	-8.73858	fair	Atlantic	Bay of Biscay and Atlantic Iberian Coast	Portugal	Zn	none	0	0	0	1	intertidal	NA	NA	NA	-	0	1	1	0	0	0	1	1	0	1984	2010	26	1	1	0	0	persists	1	1	1	1984	2010	26	1	1	800
372	Cunha et al. 2013	0			-	Mira River	37.7225	-8.77486	good	Atlantic	Bay of Biscay and Atlantic Iberian Coast	Portugal	Zn	Zm	0	1	0	1	intertidal	NA	NA	NA	-	0	1	1	0	1	0	0	1	0	1984	2009	25	1	1	0	0	persists	1	1	1	1984	2009	25	1	1	80
373	Cunha et al. 2013	0			-	Ria de Alvor	37.1284	-8.60616	good	Atlantic	Bay of Biscay and Atlantic Iberian Coast	Portugal	Zn	none	0	0	0	1	intertidal	NA	NA	NA	-	0	1	1	0	1	0	0	1	0	1973	2010	37	1	0	0	1	lost	1	1	1	1973	2010	37	1	0	1.96
374	Cunha et al. 2013	0			-	Arade River	37.1669	-8.49255	good	Atlantic	Bay of Biscay and Atlantic Iberian Coast	Portugal	Zn	none	0	0	0	1	intertidal	NA	NA	NA	-	0	1	0	0	1	0	0	1	0	2004	2009	5	1	1	0	0	persists	1	1	0	2004	2009	5	1	1	1.8
375	Cunha et al. 2013	0			-	Óbidos Lagoon	40.1299	-8.84797	good	Atlantic	Bay of Biscay and Atlantic Iberian Coast	Portugal	Zm	none	0	1	0	0	unknown	NA	NA	NA	-	0	1	1	0	1	0	0	1	0	1960	2010	50	1	1	0	0	persists	1	1	1	1960	2010	50	1	1	150
376	Cunha et al. 2013	0			-	Costa da Galé	38.484	-8.90611	good	Atlantic	Bay of Biscay and Atlantic Iberian Coast	Portugal	Zm	none	0	1	0	0	subtidal	NA	NA	NA	-	0	1	0	0	1	0	0	1	0	2006	2010	4	0	0	0	1	lost	1	1	0	2006	2010	4	0	0	0
377	Cunha et al. 2013	0			-	Mira River	37.7217	-8.7768	good	Atlantic	Bay of Biscay and Atlantic Iberian Coast	Portugal	Zm	none	0	1	0	0	intertidal	NA	NA	NA	-	0	1	1	0	1	0	0	1	0	1985	2010	25	1	0	0	1	lost	1	1	1	1985	2010	25	1	0	0.4
378	Cunha et al. 2013	1	446	1	-	Portinho da Arrábida	38.477	-8.9792	good	Atlantic	Bay of Biscay and Atlantic Iberian Coast	Portugal	Zm	none	0	1	0	0	subtidal	NA	NA	NA	-	0	1	1	0	1	0	0	1	0	1946	2007	61	1	0	0	1	lost	1	1	1	1946	2007	61	1	0	10
379	Cunha et al. 2013	0			-	Ponta do Adoche	38.4935	-8.9086	good	Atlantic	Bay of Biscay and Atlantic Iberian Coast	Portugal	Zm	none	0	1	0	0	subtidal	NA	NA	NA	-	0	1	0	0	1	0	0	1	0	2009	2010	1	1	0	0	1	lost	1	1	0	2009	2010	1	1	1	1.2
380	Cunha et al. 2013	0			-	Ria de Aveiro	40.6087	-8.74454	good	Atlantic	Bay of Biscay and Atlantic Iberian Coast	Portugal	Zm	none	0	1	0	0	subtidal	NA	NA	NA	-	1	0	0	1	0	0	0	1	0	1933	2010	77	1	0	0	1	lost	0	0	0	NA	NA	NA	NA	NA	NA
381	Cabaço et al. 2010, Cabaço and Santos 2014, Cabaço and Santos (unpublished)	0			-	Ancão Peninsula (meadow A)	37.0162	-8.00701	fair	Atlantic	Bay of Biscay and Atlantic Iberian Coast	Portugal	Cn	none	0	0	1	0	subtidal	NA	NA	NA	-	0	1	1	0	0	1	0	1	0	1998	2008	10	1	0	0	1	lost	0	0	0	NA	NA	NA	NA	NA	NA
382	Cabaço et al. 2010, Cabaço and Santos 2014, Cabaço and Santos (unpublished)	0			-	Ancão Peninsula (meadow B)	37.0106	-7.99469	fair	Atlantic	Bay of Biscay and Atlantic Iberian Coast	Portugal	Cn	none	0	0	1	0	subtidal	NA	NA	NA	-	0	1	1	0	0	1	0	1	0	1998	2008	10	1	0	0	1	lost	0	0	0	NA	NA	NA	NA	NA	NA
383	Cabaço et al. 2010, Cabaço and Santos 2014, Cabaço and Santos (unpublished)	0			-	Ancão Peninsula (meadow C)	37.0033	-7.98275	fair	Atlantic	Bay of Biscay and Atlantic Iberian Coast	Portugal	Cn	none	0	0	1	0	subtidal	NA	NA	NA	-	0	1	1	0	0	1	0	1	0	1998	2008	10	1	1	0	0	persists	0	0	0	NA	NA	NA	NA	NA	NA
384	Cabaço et al. 2010, Cabaço and Santos 2014, Cabaço and Santos (unpublished)	0			-	Ramalhete (meadow D)	37.005	-7.96834	fair	Atlantic	Bay of Biscay and Atlantic Iberian Coast	Portugal	Cn	none	0	0	1	0	subtidal	NA	NA	NA	-	0	1	1	0	0	1	0	1	0	1998	2012	14	1	1	0	0	persists	0	0	0	NA	NA	NA	NA	NA	NA
385	Cabaço and Santos (unpublished)	0			-	Ramalhete (pond outfall)	37.0054	-7.96558	fair	Atlantic	Bay of Biscay and Atlantic Iberian Coast	Portugal	Cn	none	0	0	1	0	subtidal	NA	NA	NA	-	0	1	0	0	0	1	0	1	0	2010	2012	2	1	1	0	0	persists	0	0	0	NA	NA	NA	NA	NA	NA
386	Cabaço et al. 2007, 2008, Cabaço and Santos (unpublished)	0			-	Ramalhete	37.0052	-7.96809	fair	Atlantic	Bay of Biscay and Atlantic Iberian Coast	Portugal	Zn	none	0	0	0	1	intertidal	NA	NA	NA	-	0	1	1	0	0	1	0	1	0	2001	2011	10	1	1	0	0	persists	0	0	0	NA	NA	NA	NA	NA	NA
387	Cabaço et al. 2007, 2008	0			-	ETAR Faro	37.0163	-7.9494	fair	Atlantic	Bay of Biscay and Atlantic Iberian Coast	Portugal	Zn	none	0	0	0	1	intertidal	NA	NA	NA	-	0	1	0	0	0	1	0	1	0	2001	2005	4	1	1	0	0	persists	0	0	0	NA	NA	NA	NA	NA	NA
388	Cabaço et al. 2007, 2008, Cabaço and Santos (unpublished)	0			-	Praia de Faro	37.0024	-7.9847	fair	Atlantic	Bay of Biscay and Atlantic Iberian Coast	Portugal	Zn	none	0	0	0	1	intertidal	NA	NA	NA	-	0	1	1	0	0	1	0	1	0	2001	2011	10	1	1	0	0	persists	0	0	0	NA	NA	NA	NA	NA	NA
389	Cabaço et al. 2007, 2008	0			-	Quatro Águas Faro	37.0109	-7.95365	bad	Atlantic	Bay of Biscay and Atlantic Iberian Coast	Portugal	Zn	none	0	0	0	1	intertidal	NA	NA	NA	-	0	1	0	0	0	1	0	1	0	2001	2005	4	1	1	0	0	persists	0	0	0	NA	NA	NA	NA	NA	NA
390	Cabaço and Santos (unpublished)	0			-	Barra Faro	36.9974	-7.97442	bad	Atlantic	Bay of Biscay and Atlantic Iberian Coast	Portugal	Zn	none	0	0	0	1	intertidal	NA	NA	NA	-	0	1	0	0	0	1	0	1	0	2009	2011	2	1	0	0	1	lost	0	0	0	NA	NA	NA	NA	NA	NA
391	Cabaço and Santos (unpublished)	0			-	ETAR Tavira	37.1273	-7.61286	bad	Atlantic	Bay of Biscay and Atlantic Iberian Coast	Portugal	Zn	none	0	0	0	1	intertidal	NA	NA	NA	-	0	1	0	0	0	1	0	1	0	2005	2010	5	1	0	0	1	lost	0	0	0	NA	NA	NA	NA	NA	NA
392	Cabaço and Santos (unpublished)	0			-	Albacora Tavira	37.1162	-7.62653	bad	Atlantic	Bay of Biscay and Atlantic Iberian Coast	Portugal	Zn	none	0	0	0	1	intertidal	NA	NA	NA	-	0	1	0	0	0	1	0	1	0	2005	2010	5	1	0	0	1	lost	0	0	0	NA	NA	NA	NA	NA	NA
393	Cabaço et al. 2007, Cabaço and Santos (unpublished)	0			-	ETAR Arade Estuary	37.1485	-8.51665	bad	Atlantic	Bay of Biscay and Atlantic Iberian Coast	Portugal	Zn	none	0	0	0	1	intertidal	NA	NA	NA	-	0	1	0	0	0	1	0	1	0	2005	2009	4	1	0	0	1	lost	0	0	0	NA	NA	NA	NA	NA	NA
394	Cabaço et al. 2007, Cabaço and Santos (unpublished)	0			-	Arade Estuary 2	37.1499	-8.51671	bad	Atlantic	Bay of Biscay and Atlantic Iberian Coast	Portugal	Zn	none	0	0	0	1	intertidal	NA	NA	NA	-	0	1	0	0	0	1	0	1	0	2005	2009	4	1	0	0	1	lost	0	0	0	NA	NA	NA	NA	NA	NA
395	Cabaço et al. 2007, Cabaço and Santos (unpublished)	0			-	Arade Estuary 3	37.1492	-8.51464	bad	Atlantic	Bay of Biscay and Atlantic Iberian Coast	Portugal	Zn	none	0	0	0	1	intertidal	NA	NA	NA	-	0	1	0	0	0	1	0	1	0	2005	2009	4	1	0	0	1	lost	0	0	0	NA	NA	NA	NA	NA	NA
396	Cabaço et al. 2007, Cabaço and Santos (unpublished)	0			-	Arade Moinhos	37.1511	-8.51284	bad	Atlantic	Bay of Biscay and Atlantic Iberian Coast	Portugal	Zn	none	0	0	0	1	intertidal	NA	NA	NA	-	0	1	0	0	0	1	0	1	0	2005	2009	4	1	0	0	1	lost	0	0	0	NA	NA	NA	NA	NA	NA
397	Cabaço et al. 2007, Cabaço and Santos (unpublished)	0			-	Guadiana Estuary	37.2137	-7.41655	bad	Atlantic	Bay of Biscay and Atlantic Iberian Coast	Portugal	Zn	none	0	0	0	1	intertidal	NA	NA	NA	-	0	1	0	0	0	1	0	1	0	2005	2009	4	1	1	0	0	persists	0	0	0	NA	NA	NA	NA	NA	NA
398	Busturia-Cerezo et al. 2009	0			-	Baño de la Reina (Isla del Rey, Islas Chafarinas)	35.1793	-2.42426	good	Mediterranean	Western Mediterranean Sea	Spain	Po	none	1	0	0	0	subtidal	NA	NA	NA	-	1	0	0	0	1	0	0	1	0	1994	2009	15	1	1	0	0	persists	0	0	0	NA	NA	NA	NA	NA	NA
399	Pergent (unpublished)	0			-	Calvi	42.5806	8.72677	good	Mediterranean	Western Mediterranean Sea	France	Po	none	1	0	0	0	subtidal	NA	NA	-25	-	0	1	0	0	0	0	1	1	0	2006	2012	6	1	1	0	0	persists	1	1	0	2006	2012	6	1	1	0.05
401	Pergent (unpublished)	0			-	Calvi	42.5806	8.72518	good	Mediterranean	Western Mediterranean Sea	France	Po	none	1	0	0	0	subtidal	NA	NA	-9	-	0	1	0	0	0	0	1	1	0	2006	2012	6	1	1	0	0	persists	1	1	0	2006	2012	6	1	1	0.05
402	Bourcier 1989	0			-	Oest de Sanary	43.1333	5.77	fair	Mediterranean	Western Mediterranean Sea	France	Po	none	1	0	0	0	subtidal	NA	-29	NA	-	0	1	0	0	1	0	0	1	0	1977	1983	6	1	1	0	0	persists	1	1	0	1977	1983	6	1	1	423
403	Augier and Boudouresque 1975	0			-	Baie de la Palud	43.0127	6.3905	fair	Mediterranean	Western Mediterranean Sea	France	Po	none	1	0	0	0	subtidal	NA	NA	NA	-	0	1	1	0	1	0	0	1	0	1965	1975	10	1	1	0	0	persists	1	1	1	1965	1975	10	1	1	7.74
404	Auby et al. 2010	0			-	Pertuis Charentais	45.9168	-1.21871	good	Atlantic	Greater North Sea	France	Zn	none	0	0	0	1	intertidal	NA	NA	NA	-	0	1	1	0	1	0	0	1	0	1989	2007	18	1	1	0	0	persists	1	1	1	1989	2007	18	1	1	1232
405	Zupo et al. 2006	0			-	Lacco Ameno (Ischia)	40.7567	13.8917	fair	Mediterranean	Western Mediterranean Sea	Italy	Po	none	1	0	0	0	subtidal	-2.2	-30	NA	-	0	1	1	0	0	1	0	1	0	1992	2000	8	1	1	0	0	persists	0	0	0	NA	NA	NA	NA	NA	NA
406	Coll et al. 1999	0			-	Port de Cabrera	39.145	2.93575	fair	Mediterranean	Western Mediterranean Sea	Spain	Po	none	1	0	0	0	subtidal	NA	NA	NA	-	0	1	1	0	0	1	0	1	0	1991	1999	8	1	1	0	0	persists	0	0	0	NA	NA	NA	NA	NA	NA
407	Guillén-Nieto and Ramos-Esplá 1994	0			-	Isla de Tabarca	38.1672	-0.47337	fair	Mediterranean	Western Mediterranean Sea	Spain	Po	none	1	0	0	0	subtidal	NA	NA	-19.3333	-	0	1	0	0	0	1	0	1	0	1989	1992	3	1	1	0	0	persists	0	0	0	NA	NA	NA	NA	NA	NA
408	Ruiz et al. 1993, Ruiz and Romero 2003	0			-	Levante Bay	37.4	-1.56667	good	Mediterranean	Western Mediterranean Sea	Spain	Po	none	1	0	0	0	subtidal	-5	-20	NA	-	0	1	1	0	1	0	0	1	0	1977	1989	12	1	1	0	0	persists	1	1	1	1977	1989	12	1	1	17.25
410	Montefalcone et al. 2013	0			-	Genova Vesima	44.4155	8.71447	good	Mediterranean	Western Mediterranean Sea	Italy	Po	none	1	0	0	0	subtidal	NA	NA	-3.3	-	0	1	1	0	1	0	0	1	0	1991	2006	15	1	0	0	1	lost	1	1	1	1991	2006	15	1	0	3.2
416	Montefalcone et al. 2013	0			-	Ventimiglia	43.786	7.588	good	Mediterranean	Western Mediterranean Sea	Italy	Po	none	1	0	0	0	subtidal	NA	NA	-12.5	-	0	1	1	0	1	0	0	1	0	1990	2006	16	1	1	0	0	persists	1	1	1	1990	2006	16	1	1	154.07
417	Montefalcone et al. 2013	0			-	Sanremo	43.803	7.751	good	Mediterranean	Western Mediterranean Sea	Italy	Po	none	1	0	0	0	subtidal	NA	NA	-16.4	-	0	1	1	0	1	0	0	1	0	1990	2006	16	1	1	0	0	persists	1	1	1	1990	2006	16	1	1	770.37
418	Montefalcone et al. 2013	0			-	Santo Stefano al Mare	43.833	7.891	good	Mediterranean	Western Mediterranean Sea	Italy	Po	none	1	0	0	0	subtidal	NA	NA	-18.2	-	0	1	1	0	1	0	0	1	0	1990	2006	16	1	1	0	0	persists	1	1	1	1990	2006	16	1	1	322.96
419	Montefalcone et al. 2013	0			-	Porto Maurizio	43.87	8.018	good	Mediterranean	Western Mediterranean Sea	Italy	Po	none	1	0	0	0	subtidal	NA	NA	-17.5	-	0	1	1	0	1	0	0	1	0	1990	2006	16	1	1	0	0	persists	1	1	1	1990	2006	16	1	1	634.074
420	Montefalcone et al. 2013	0			-	Diano Marina	43.906	8.091	good	Mediterranean	Western Mediterranean Sea	Italy	Po	none	1	0	0	0	subtidal	NA	NA	-16.4	-	0	1	1	0	1	0	0	1	0	1990	2006	16	1	1	0	0	persists	1	1	1	1990	2006	16	1	1	417.778
421	Montefalcone et al. 2013	0			-	Laigueglia	43.976	8.165	good	Mediterranean	Western Mediterranean Sea	Italy	Po	none	1	0	0	0	subtidal	NA	NA	-15	-	0	1	1	0	1	0	0	1	0	1990	2006	16	1	1	0	0	persists	1	1	1	1990	2006	16	1	1	275.556
422	Montefalcone et al. 2013	0			-	Isola Gallinara	44.029	8.215	good	Mediterranean	Western Mediterranean Sea	Italy	Po	none	1	0	0	0	subtidal	NA	NA	-10.6	-	0	1	1	0	1	0	0	1	0	1990	2006	16	1	1	0	0	persists	1	1	1	1990	2006	16	1	1	157.037
423	Montefalcone et al. 2013	0			-	Albenga - Loano	44.094	8.243	good	Mediterranean	Western Mediterranean Sea	Italy	Po	none	1	0	0	0	subtidal	NA	NA	-14.3	-	0	1	1	0	1	0	0	1	0	1990	2006	16	1	1	0	0	persists	1	1	1	1990	2006	16	1	1	388.148
424	Montefalcone et al. 2013	0			-	Pietra Ligure	44.148	8.295	good	Mediterranean	Western Mediterranean Sea	Italy	Po	none	1	0	0	0	subtidal	NA	NA	-9	-	0	1	1	0	1	0	0	1	0	1990	2006	16	1	1	0	0	persists	1	1	1	1990	2006	16	1	1	74.122
425	Montefalcone et al. 2013	0			-	Noli - Spotorno	44.203	8.419	good	Mediterranean	Western Mediterranean Sea	Italy	Po	none	1	0	0	0	subtidal	NA	NA	-14.2	-	0	1	1	0	1	0	0	1	0	1990	2006	16	1	1	0	0	persists	1	1	1	1990	2006	16	1	1	38.519
426	Montefalcone et al. 2013	0			-	Isola di Bergeggi	44.231	8.44	good	Mediterranean	Western Mediterranean Sea	Italy	Po	none	1	0	0	0	subtidal	NA	NA	-15.7	-	0	1	1	0	1	0	0	1	0	1990	2006	16	1	1	0	0	persists	1	1	1	1990	2006	16	1	1	80
427	Montefalcone et al. 2013	0			-	Vado Ligure	44.25	8.45	good	Mediterranean	Western Mediterranean Sea	Italy	Po	none	1	0	0	0	subtidal	NA	NA	-18.8	-	0	1	1	0	1	0	0	1	0	1990	2006	16	1	1	0	0	persists	1	1	1	1990	2006	16	1	1	47.407
428	Montefalcone et al. 2013	0			-	Savona	44.295	8.476	good	Mediterranean	Western Mediterranean Sea	Italy	Po	none	1	0	0	0	subtidal	-8.7	-17.3	NA	-	0	1	1	0	1	0	0	1	0	1991	2006	15	1	1	0	0	persists	1	1	1	1991	2006	15	1	1	16
429	Montefalcone et al. 2013	0			-	Albissola Marina - Celle Ligure	44.332	8.541	good	Mediterranean	Western Mediterranean Sea	Italy	Po	none	1	0	0	0	subtidal	-14.8	-22.7	NA	-	0	1	1	0	1	0	0	1	0	1990	2006	16	1	1	0	0	persists	1	1	1	1990	2006	16	1	1	32.593
430	Montefalcone et al. 2013	0			-	Arenzano	44.3934	8.68621	good	Mediterranean	Western Mediterranean Sea	Italy	Po	none	1	0	0	0	subtidal	-3.6	-10.3	NA	-	0	1	1	0	1	0	0	1	0	1990	2006	16	1	1	0	0	persists	1	1	1	1990	2006	16	1	1	112.59
431	Sandulli et al. 1994, Bianchi et al. 2009, Montefalcone et al. 2007 (a)	0			-	Bergeggi	44.2319	8.43951	good	Mediterranean	Western Mediterranean Sea	Italy	Cn	none	0	0	1	0	subtidal	NA	NA	-8	-	0	1	1	0	0	1	0	1	0	1992	2009	17	1	0	0	1	lost	0	0	0	NA	NA	NA	NA	NA	NA
432	Vetere and Pessani 1989, Sandulli et al. 1994, Montefalcone et al 2007a, Bianchi et al. 2009, Oprandi et al. 2014	0			-	Bergeggi	44.2312	8.43863	good	Mediterranean	Western Mediterranean Sea	Italy	Po	none	1	0	0	0	subtidal	-8	-20	NA	-	0	1	1	0	0	0	1	1	0	1987	2012	25	1	1	0	0	persists	0	0	0	NA	NA	NA	NA	NA	NA
433	Bianchi and Sandulli 1992, Oprandi et al. 2014	0			-	Noli	44.204	8.421	good	Mediterranean	Western Mediterranean Sea	Italy	Cn	none	0	0	1	0	subtidal	NA	NA	-4	-	0	1	1	0	0	1	0	1	0	1992	2012	20	1	0	0	1	lost	0	0	0	NA	NA	NA	NA	NA	NA
434	Bianchi and Sandulli 1992, Oprandi et al. 2014	0			-	Noli	44.2048	8.42113	good	Mediterranean	Western Mediterranean Sea	Italy	Po	none	1	0	0	0	subtidal	-4.7	-21.6	NA	-	0	1	1	0	0	0	1	1	0	1992	2012	20	1	1	0	0	persists	0	0	0	NA	NA	NA	NA	NA	NA
435	Diviacco 2000, Oprandi et al. 2014, Montefalcone (unpublished)	0			-	Spotorno	44.2144	8.4182	good	Mediterranean	Western Mediterranean Sea	Italy	Po	none	1	0	0	0	subtidal	-2.6	NA	NA	-	0	1	1	0	0	0	1	1	0	2000	2012	12	1	1	0	0	persists	0	0	0	NA	NA	NA	NA	NA	NA
436	Bianchi and Peirano 1995, Montefalcone (unpublished)	0			-	Prelo	44.337	9.224	good	Mediterranean	Western Mediterranean Sea	Italy	Cn	none	0	0	1	0	subtidal	NA	NA	-1	-	1	0	0	1	0	0	0	1	0	1995	2013	18	1	0	0	1	lost	0	0	0	NA	NA	NA	NA	NA	NA
437	Montefalcone et al. 2007b, Montefalcone (unpublished)	0			-	Prelo	44.337	9.22476	good	Mediterranean	Western Mediterranean Sea	Italy	Po	none	1	0	0	0	subtidal	-1.5	-12.7	NA	-	0	1	1	0	0	0	1	1	0	2003	2013	10	1	1	0	0	persists	0	0	0	NA	NA	NA	NA	NA	NA
439	Zapata et al. 2015	0			-	Puerto de Beni Enzar (Melilla)	35.2807	-2.92337	bad	Mediterranean	Western Mediterranean Sea	Spain	Cn	none	0	0	1	0	subtidal	NA	NA	NA	-	1	0	0	1	0	0	0	1	0	NA	NA	NA	1	0	0	1	lost	0	0	0	NA	NA	NA	NA	NA	NA
440	Hughes and Paramor 2004	0			-	Stour Estuary	51.949	1.18987	fair	Atlantic	Greater North Sea	United Kingdom	Zn	Zm	0	1	0	1	unknown	NA	NA	NA	-	1	0	0	0	1	0	0	1	0	NA	NA	NA	1	1	0	0	persists	1	0	0	NA	NA	NA	1	1	NA
441	Fournier 2002	0			-	Baie de Locquirec	48.6967	-3.63957	good	Atlantic	Celtic Seas	France	Zm	none	0	1	0	0	subtidal	NA	NA	-4	-	0	1	1	0	1	0	0	1	0	1990	1999	9	1	1	0	0	persists	1	1	1	1990	1999	9	1	1	7.2
442	Godet et al. 2008, Auby et al. 2010	0			-	Chausey Archipelago (intertidal)	48.8755	-1.76883	good	Atlantic	Greater North Sea	France	Zm	none	0	1	0	0	intertidal	0	-2	NA	-	0	1	1	0	1	0	0	1	0	1924	2002	78	1	1	0	0	persists	1	1	1	1924	2002	78	1	1	275.1
443	Godet et al. 2008, Auby et al. 2010	0			-	Chausey Archipelago (subtidal)	48.8755	-1.76883	good	Atlantic	Greater North Sea	France	Zm	none	0	1	0	0	subtidal	NA	NA	-4	-	0	1	1	0	1	0	0	1	0	1924	2002	78	1	1	0	0	persists	1	1	1	1924	2002	78	1	1	490
444	Barillé et al. 2010	0			-	Bourgneuf Bay	46.9633	-2.16696	good	Atlantic	Bay of Biscay and Atlantic Iberian Coast	France	Zn	Zm	0	1	0	1	intertidal	0	-4	NA	-	0	1	1	0	1	0	0	1	0	1991	2005	14	1	1	0	0	persists	1	1	1	1991	2005	14	1	1	208
445	Falconetti and Meinesz 1989	0			-	East off Port Fontvieille	43.7295	7.42626	good	Mediterranean	Western Mediterranean Sea	Monaco	Po	none	1	0	0	0	subtidal	NA	NA	NA	-	1	0	0	1	0	0	0	1	0	NA	1984	NA	1	0	0	1	lost	0	0	0	NA	NA	NA	NA	NA	NA
446	Fournier 2003, Nebout et al. 2008	0			-	La Canue	48.8994	-1.77536	good	Atlantic	Greater North Sea	France	Zn	none	0	0	0	1	intertidal	NA	NA	NA	-	0	1	0	0	1	0	0	1	0	2002	2008	6	1	1	0	0	persists	1	1	0	2002	2008	6	1	1	1.65
448	Auby et al. 2010	0			-	Arcachon Bay	44.7299	-1.12596	good	Atlantic	Bay of Biscay and Atlantic Iberian Coast	France	Zn	none	0	0	0	1	intertidal	NA	NA	0	-	0	1	1	0	0	1	0	1	0	1984	2008	24	1	1	0	0	persists	0	0	0	NA	NA	NA	NA	NA	NA
449	Plus et al. 2010	0			-	Arcachon Bay	44.7005	-1.16891	good	Atlantic	Bay of Biscay and Atlantic Iberian Coast	France	Zm	none	0	1	0	0	intertidal	NA	NA	-5	-	0	1	0	0	0	1	0	1	0	2007	2009	2	1	1	0	0	persists	0	0	0	NA	NA	NA	NA	NA	NA
450	Fournier 2007	0			-	Auderville	49.7137	-1.94738	good	Atlantic	Greater North Sea	France	Zm	none	0	1	0	0	unknown	NA	NA	NA	-	1	0	0	1	0	0	0	1	0	NA	1933	NA	1	0	0	1	lost	0	0	0	NA	NA	NA	NA	NA	NA
451	Fournier 2007	0			-	Audierne	48.008	-4.53988	good	Atlantic	Greater North Sea	France	Zm	none	0	1	0	0	unknown	NA	NA	NA	-	1	0	0	1	0	0	0	1	0	1932	1933	1	1	0	0	1	lost	0	0	0	NA	NA	NA	NA	NA	NA
452	Fournier 2007	0			-	Auray	47.6348	-2.96499	good	Atlantic	Greater North Sea	France	Zm	none	0	1	0	0	unknown	NA	NA	NA	-	1	0	0	1	0	0	0	1	0	NA	1933	NA	1	1	0	0	persists	0	0	0	NA	NA	NA	NA	NA	NA
453	Fournier 2007	0			-	Avranches	48.6656	-1.41093	good	Atlantic	Greater North Sea	France	Zm	none	0	1	0	0	unknown	NA	NA	NA	-	1	0	0	1	0	0	0	1	0	NA	1933	NA	1	0	0	1	lost	0	0	0	NA	NA	NA	NA	NA	NA
454	Auby et al. 2010	0			-	Callot (Baie de Morlaix)	48.6953	-3.92157	good	Atlantic	Greater North Sea	France	Zm	none	0	1	0	0	intertidal	NA	NA	NA	-	0	1	0	0	0	1	0	1	0	2004	2009	5	1	1	0	0	persists	0	0	0	NA	NA	NA	NA	NA	NA
455	Fournier 2007	0			-	Barfleur	49.6683	-1.25234	good	Atlantic	Greater North Sea	France	Zm	none	0	1	0	0	unknown	NA	NA	NA	-	1	0	0	1	0	0	0	1	0	1932	1933	1	1	0	0	1	lost	0	0	0	NA	NA	NA	NA	NA	NA
456	Fournier 2007	0			-	Bayonne	43.5282	-1.52862	good	Atlantic	Greater North Sea	France	Zm	none	0	1	0	0	unknown	NA	NA	NA	-	1	0	0	1	0	0	0	1	0	1913	1933	20	1	0	0	1	lost	0	0	0	NA	NA	NA	NA	NA	NA
457	Fournier 2007	0			-	Belle-Île en Mer	47.3371	-3.14039	good	Atlantic	Greater North Sea	France	Zm	none	0	1	0	0	unknown	NA	NA	NA	-	1	0	0	1	0	0	0	1	0	NA	1933	NA	1	1	0	0	persists	0	0	0	NA	NA	NA	NA	NA	NA
458	Fournier 2007	0			-	Blainville	49.0599	-1.61114	good	Atlantic	Greater North Sea	France	Zm	none	0	1	0	0	unknown	NA	NA	NA	-	1	0	0	1	0	0	0	1	0	1929	1933	4	1	0	0	1	lost	0	0	0	NA	NA	NA	NA	NA	NA
459	Fournier 2007	0			-	Bordeaux	45.5528	-1.04044	good	Atlantic	Greater North Sea	France	Zm	none	0	1	0	0	unknown	NA	NA	NA	-	1	0	0	1	0	0	0	1	0	NA	1933	NA	1	0	0	1	lost	0	0	0	NA	NA	NA	NA	NA	NA
460	Fournier 2007	0			-	Brest	48.3912	-4.42424	good	Atlantic	Greater North Sea	France	Zm	none	0	1	0	0	subtidal	NA	NA	NA	-	1	0	0	1	0	0	0	1	0	1930	1933	3	1	0	0	1	lost	0	0	0	NA	NA	NA	NA	NA	NA
461	Fournier 2007	0			-	Bricqueville	48.9302	-1.56389	good	Atlantic	Greater North Sea	France	Zm	none	0	1	0	0	subtidal	NA	NA	NA	-	1	0	0	1	0	0	0	1	0	1932	1933	1	1	0	0	1	lost	0	0	0	NA	NA	NA	NA	NA	NA
462	Fournier 2007	0			-	Caen	49.2849	-0.24268	good	Atlantic	Greater North Sea	France	Zm	none	0	1	0	0	subtidal	NA	NA	NA	-	1	0	0	1	0	0	0	1	0	NA	1933	NA	1	0	0	1	lost	0	0	0	NA	NA	NA	NA	NA	NA
463	Fournier 2007	0			-	Camaret	48.2797	-4.58629	good	Atlantic	Celtic Seas	France	Zm	none	0	1	0	0	subtidal	NA	NA	NA	-	1	0	0	1	0	0	0	1	0	NA	1933	NA	1	0	0	1	lost	0	0	0	NA	NA	NA	NA	NA	NA
464	Fournier 2007	0			-	Cancale	48.6916	-1.84306	good	Atlantic	Celtic Seas	France	Zm	none	0	1	0	0	subtidal	NA	NA	NA	-	1	0	0	1	0	0	0	1	0	1930	1933	3	1	0	0	1	lost	0	0	0	NA	NA	NA	NA	NA	NA
465	Fournier 2007	0			-	Carteret	49.3668	-1.78376	good	Atlantic	Greater North Sea	France	Zm	none	0	1	0	0	subtidal	NA	NA	NA	-	1	0	0	1	0	0	0	1	0	NA	1933	NA	1	1	0	0	persists	0	0	0	NA	NA	NA	NA	NA	NA
466	Fournier 2007	0			-	Cherbourg	49.6568	-1.58051	good	Atlantic	Greater North Sea	France	Zm	none	0	1	0	0	subtidal	NA	NA	NA	-	1	0	0	1	0	0	0	1	0	NA	1933	NA	1	0	0	1	lost	0	0	0	NA	NA	NA	NA	NA	NA
467	Fournier 2007	0			-	Concarneau	47.8637	-3.91306	good	Atlantic	Greater North Sea	France	Zm	none	0	1	0	0	subtidal	NA	NA	NA	-	1	0	0	1	0	0	0	1	0	1931	1933	2	1	0	0	1	lost	0	0	0	NA	NA	NA	NA	NA	NA
469	Auby et al. 2010	0			-	Concarneau (Glenan Archipelago)	47.719	-3.98923	good	Atlantic	Bay of Biscay and Atlantic Iberian Coast	France	Zm	none	0	1	0	0	subtidal	NA	NA	NA	-	0	1	0	0	0	1	0	1	0	2007	2009	2	1	1	0	0	persists	0	0	0	NA	NA	NA	NA	NA	NA
471	Fournier 2007	0			-	Crozon	48.2343	-4.46588	good	Atlantic	Celtic Seas	France	Zm	none	0	1	0	0	subtidal	NA	NA	NA	-	1	0	0	1	0	0	0	1	0	1931	1933	2	1	0	0	1	lost	0	0	0	NA	NA	NA	NA	NA	NA
472	Fournier 2007	0			-	Diélette	49.5071	-1.85823	good	Atlantic	Greater North Sea	France	Zm	none	0	1	0	0	subtidal	NA	NA	NA	-	1	0	0	1	0	0	0	1	0	1918	1933	15	1	0	0	1	lost	0	0	0	NA	NA	NA	NA	NA	NA
473	Nebout et al. 2008, Auby et al. 2010	0			-	Plage de L’Ecluse	48.6403	-2.0535	good	Atlantic	Greater North Sea	France	Zm	none	0	1	0	0	subtidal	NA	NA	NA	-	0	1	1	0	0	0	1	1	0	1952	2002	50	1	1	0	0	persists	1	1	1	1952	2002	50	1	1	1.45
474	Nebout et al. 2008, Auby et al. 2010	0			-	Baie du Prieuré	48.6341	-2.04531	good	Atlantic	Celtic Seas	France	Zm	none	0	1	0	0	subtidal	NA	NA	NA	-	0	1	1	0	0	0	1	1	0	1952	2002	50	1	1	0	0	persists	1	1	1	1952	2002	50	1	1	9.22
475	Auby et al. 2010	0			-	Estuaire Bidassoa	43.3644	-1.77294	good	Atlantic	Bay of Biscay and Atlantic Iberian Coast	France	Zn	none	0	0	0	1	intertidal	NA	NA	NA	-	0	1	0	0	0	1	0	1	0	2007	2009	2	1	1	0	0	persists	0	0	0	NA	NA	NA	NA	NA	NA
476	Auby et al. 2010	0			-	Estuaire Bidassoa	43.3644	-1.77294	good	Atlantic	Bay of Biscay and Atlantic Iberian Coast	France	Zn	none	0	0	0	1	intertidal	NA	NA	NA	-	0	1	1	0	1	0	0	1	0	1976	2007	31	1	1	0	0	persists	1	1	1	1976	2007	31	1	1	8.7
477	Fournier 2007	0			-	Etel	47.6658	-3.20946	good	Atlantic	Bay of Biscay and Atlantic Iberian Coast	France	Zm	none	0	1	0	0	subtidal	NA	NA	NA	-	1	0	0	1	0	0	0	1	0	1890	1933	43	1	0	0	1	lost	0	0	0	NA	NA	NA	NA	NA	NA
478	Fournier 2007	0			-	Fécamp	49.7629	0.36815	good	Atlantic	Greater North Sea	France	Zm	none	0	1	0	0	subtidal	NA	NA	NA	-	1	0	0	1	0	0	0	1	0	NA	1933	NA	1	1	0	0	persists	0	0	0	NA	NA	NA	NA	NA	NA
479	Fournier 2007	0			-	Fermanville	49.531	-1.88922	good	Atlantic	Greater North Sea	France	Zm	none	0	1	0	0	subtidal	NA	NA	NA	-	1	0	0	1	0	0	0	1	0	NA	1932	NA	1	0	0	1	lost	0	0	0	NA	NA	NA	NA	NA	NA
480	Auby et al. 2010	0			-	Golfe du Morbihan	47.5995	-2.75898	good	Atlantic	Bay of Biscay and Atlantic Iberian Coast	France	Zn	none	0	0	0	1	intertidal	NA	NA	0	-	0	1	1	0	1	0	0	1	0	1960	2007	47	1	1	0	0	persists	1	1	1	1960	2007	47	1	1	1240
481	Auby et al. 2010	0			-	Golfe du Morbihan	47.5995	-2.75898	good	Atlantic	Bay of Biscay and Atlantic Iberian Coast	France	Zm	none	0	1	0	0	intertidal	NA	NA	0	-	0	1	1	0	1	0	0	1	0	1930	2002	72	1	1	0	0	persists	1	1	1	1930	2002	72	1	1	3500
482	Auby et al. 2010	0			-	Ouest Cotentin	49.0686	-1.61949	fair	Atlantic	Greater North Sea	France	Zm	none	0	1	0	0	unknown	NA	NA	NA	-	0	1	1	0	1	0	0	1	0	1983	2008	25	1	1	0	0	persists	1	1	1	1983	2008	25	1	1	884
483	Fournier 2007	0			-	Granville	48.8326	-1.59533	good	Atlantic	Greater North Sea	France	Zm	none	0	1	0	0	subtidal	NA	NA	NA	-	1	0	0	1	0	0	0	1	0	1930	1933	3	1	0	0	1	lost	0	0	0	NA	NA	NA	NA	NA	NA
484	Fournier 2007	0			-	Hoëdic	47.3462	-2.87361	good	Atlantic	Bay of Biscay and Atlantic Iberian Coast	France	Zm	none	0	1	0	0	subtidal	NA	NA	NA	-	1	0	0	1	0	0	0	1	0	1931	1933	2	1	0	0	1	lost	0	0	0	NA	NA	NA	NA	NA	NA
485	Fournier 2007	0			-	Île d’Yeu	46.6918	-2.30965	good	Atlantic	Bay of Biscay and Atlantic Iberian Coast	France	Zm	none	0	1	0	0	subtidal	NA	NA	NA	-	1	0	0	1	0	0	0	1	0	NA	1933	NA	1	1	0	0	persists	0	0	0	NA	NA	NA	NA	NA	NA
486	Fournier 2007	0			-	Île de Noirmoutier	46.9814	-2.21433	good	Atlantic	Bay of Biscay and Atlantic Iberian Coast	France	Zm	none	0	1	0	0	subtidal	NA	NA	NA	-	1	0	0	1	0	0	0	1	0	1903	1933	30	1	1	0	0	persists	0	0	0	NA	NA	NA	NA	NA	NA
487	Auby et al. 2010	0			-	Molène	48.4015	-4.95515	good	Atlantic	Celtic Seas	France	Zm	none	0	1	0	0	intertidal	NA	NA	NA	-	0	1	0	0	0	1	0	1	0	2004	2009	5	1	1	0	0	persists	0	0	0	NA	NA	NA	NA	NA	NA
488	Fournier 2007	0			-	Kerhuon	48.3948	-4.39034	good	Atlantic	Celtic Seas	France	Zm	none	0	1	0	0	subtidal	NA	NA	NA	-	1	0	0	1	0	0	0	1	0	1931	1933	2	1	0	0	1	lost	0	0	0	NA	NA	NA	NA	NA	NA
489	Fournier 2007	0			-	L’Aber Vrac’h	48.6013	-4.5759	good	Atlantic	Greater North Sea	France	Zm	none	0	1	0	0	subtidal	NA	NA	NA	-	1	0	0	1	0	0	0	1	0	1932	1933	1	1	0	0	1	lost	0	0	0	NA	NA	NA	NA	NA	NA
490	Fournier 2007	0			-	L’Hôpital Camfrout	48.3222	-4.26562	good	Atlantic	Celtic Seas	France	Zm	none	0	1	0	0	subtidal	NA	NA	NA	-	1	0	0	1	0	0	0	1	0	1932	1933	1	1	0	0	1	lost	0	0	0	NA	NA	NA	NA	NA	NA
491	Fournier 2007	0			-	La Guérinière	46.9601	-2.23368	good	Atlantic	Greater North Sea	France	Zm	none	0	1	0	0	subtidal	NA	NA	NA	-	1	0	0	1	0	0	0	1	0	1932	1933	1	1	0	0	1	lost	0	0	0	NA	NA	NA	NA	NA	NA
492	Fournier 2007	0			-	La Hougue	49.5808	-1.2649	good	Atlantic	Greater North Sea	France	Zm	none	0	1	0	0	subtidal	NA	NA	NA	-	1	0	0	1	0	0	0	1	0	1932	1933	1	1	0	0	1	lost	0	0	0	NA	NA	NA	NA	NA	NA
493	Fournier 2007	0			-	La Rochelle	46.1479	-1.18483	good	Atlantic	Bay of Biscay and Atlantic Iberian Coast	France	Zm	none	0	1	0	0	subtidal	NA	NA	NA	-	1	0	0	1	0	0	0	1	0	1928	1933	5	1	1	0	0	persists	0	0	0	NA	NA	NA	NA	NA	NA
494	Fournier 2007	0			-	La Trinité sur Mer	47.5846	-3.021	good	Atlantic	Bay of Biscay and Atlantic Iberian Coast	France	Zm	none	0	1	0	0	subtidal	NA	NA	NA	-	1	0	0	1	0	0	0	1	0	1932	1933	1	0	1	1	0	gained	0	0	0	NA	NA	NA	NA	NA	NA
495	Fournier 2007	0			-	La Turballe	47.3431	-2.51603	good	Atlantic	Greater North Sea	France	Zm	none	0	1	0	0	subtidal	NA	NA	NA	-	1	0	0	1	0	0	0	1	0	NA	1933	NA	1	0	0	1	lost	0	0	0	NA	NA	NA	NA	NA	NA
496	Auby et al. 2010	0			-	Lac d’Hossegor	43.6731	-1.42684	good	Atlantic	Bay of Biscay and Atlantic Iberian Coast	France	Zn	none	0	0	0	1	intertidal	NA	NA	NA	-	0	1	1	0	1	0	0	1	0	1967	2008	41	0	1	1	0	gained	1	1	1	1967	2008	41	0	1	0
497	Auby et al. 2010	0			-	Lac d’Hossegor	43.674	-1.42719	good	Atlantic	Bay of Biscay and Atlantic Iberian Coast	France	Zm	none	0	1	0	0	intertidal	NA	NA	NA	-	0	1	1	0	1	0	0	1	0	1967	2008	41	0	1	1	0	gained	1	1	1	1967	2008	41	0	1	0
498	Fournier 2007	0			-	Lampaul Plouarzel	48.4424	-4.78157	good	Atlantic	Celtic Seas	France	Zm	none	0	1	0	0	subtidal	NA	NA	NA	-	1	0	0	1	0	0	0	1	0	NA	1933	NA	1	0	0	1	lost	0	0	0	NA	NA	NA	NA	NA	NA
499	Schultz et al. 2011	0			-	Novigrad Sea	44.2074	15.4745	good	Mediterranean	Adriatic Sea	Croatia	Cn	Zm	0	1	1	0	subtidal	NA	NA	-6.6	-	1	0	0	0	1	0	0	1	0	2007	2009	2	1	1	0	0	persists	1	0	0	2007	2009	2	1	1	NA
500	Fournier 2007	0			-	Landévennec	48.2847	-4.25907	good	Atlantic	Celtic Seas	France	Zm	none	0	1	0	0	subtidal	NA	NA	NA	-	1	0	0	0	1	0	0	1	0	1928	1933	5	1	0	0	1	lost	0	0	0	NA	NA	NA	NA	NA	NA
501	Fournier 2007	0			-	Lannion	48.7289	-3.5722	good	Atlantic	Celtic Seas	France	Zm	none	0	1	0	0	subtidal	NA	NA	NA	-	1	0	0	0	1	0	0	1	0	1932	1933	1	1	0	0	1	lost	0	0	0	NA	NA	NA	NA	NA	NA
502	Fournier 2007	0			-	Larmor Baden	47.5868	-2.90845	good	Atlantic	Bay of Biscay and Atlantic Iberian Coast	France	Zm	none	0	1	0	0	subtidal	NA	NA	NA	-	1	0	0	1	0	0	0	1	0	1931	1933	2	1	0	0	1	lost	0	0	0	NA	NA	NA	NA	NA	NA
503	Fournier 2007	0			-	Le Conquet	48.3609	-4.77905	good	Atlantic	Celtic Seas	France	Zm	none	0	1	0	0	subtidal	NA	NA	NA	-	1	0	0	1	0	0	0	1	0	1931	1933	2	1	0	0	1	lost	0	0	0	NA	NA	NA	NA	NA	NA
504	Fournier 2007	0			-	Le Croisic	47.2989	-2.50406	good	Atlantic	Bay of Biscay and Atlantic Iberian Coast	France	Zm	none	0	1	0	0	subtidal	NA	NA	NA	-	1	0	0	1	0	0	0	1	0	NA	1933	NA	1	1	0	0	persists	0	0	0	NA	NA	NA	NA	NA	NA
505	Fournier 2007	0			-	Le Guilvinec	47.7903	-4.28519	good	Atlantic	Greater North Sea	France	Zm	none	0	1	0	0	subtidal	NA	NA	NA	-	1	0	0	1	0	0	0	1	0	1918	1933	15	1	0	0	1	lost	0	0	0	NA	NA	NA	NA	NA	NA
506	Auby et al. 2010	0			-	L’estuaire du Lay	46.3001	-1.2766	good	Atlantic	Bay of Biscay and Atlantic Iberian Coast	France	Zn	none	0	0	0	1	intertidal	NA	NA	NA	-	0	1	0	0	1	0	0	1	0	2006	2010	4	0	1	1	0	gained	1	1	0	2006	2010	4	0	1	0
507	Auby et al. 2010	0			-	Sainte-Marquerite	48.6071	-4.62692	good	Atlantic	Celtic Seas	France	Zm	none	0	1	0	0	intertidal	NA	NA	NA	-	0	1	0	0	0	1	0	1	0	2004	2009	5	1	1	0	0	persists	0	0	0	NA	NA	NA	NA	NA	NA
508	Fournier 2007	0			-	Les Sables d’Olonne	46.4891	-1.78455	good	Atlantic	Bay of Biscay and Atlantic Iberian Coast	France	Zm	none	0	1	0	0	subtidal	NA	NA	NA	-	1	0	0	1	0	0	0	1	0	NA	1933	NA	1	0	0	1	lost	0	0	0	NA	NA	NA	NA	NA	NA
509	Fournier 2007	0			-	Lorient	47.7241	-3.36256	good	Atlantic	Bay of Biscay and Atlantic Iberian Coast	France	Zm	none	0	1	0	0	subtidal	NA	NA	NA	-	1	0	0	0	0	1	0	1	0	1921	1933	12	1	0	0	1	lost	0	0	0	NA	NA	NA	NA	NA	NA
510	Fournier 2007	0			-	Marennes	45.8194	-1.16457	good	Atlantic	Bay of Biscay and Atlantic Iberian Coast	France	Zm	none	0	1	0	0	subtidal	NA	NA	NA	-	1	0	0	1	0	0	0	1	0	NA	1933	NA	1	0	0	1	lost	0	0	0	NA	NA	NA	NA	NA	NA
511	Fournier 2007	0			-	Île de Molène	48.4003	-4.95518	good	Atlantic	Celtic Seas	France	Zm	none	0	1	0	0	subtidal	NA	NA	NA	-	1	0	0	1	0	0	0	1	0	NA	1933	NA	1	0	0	1	lost	0	0	0	NA	NA	NA	NA	NA	NA
512	Fournier 2007	0			-	Morgat	48.2285	-4.49618	good	Atlantic	Celtic Seas	France	Zm	none	0	1	0	0	subtidal	NA	NA	NA	-	1	0	0	1	0	0	0	1	0	NA	1933	NA	1	1	0	0	persists	0	0	0	NA	NA	NA	NA	NA	NA
513	Fournier 2007	0			-	Morlaix	48.6562	-3.94952	good	Atlantic	Celtic Seas	France	Zm	none	0	1	0	0	subtidal	NA	NA	NA	-	1	0	0	1	0	0	0	1	0	1932	1933	1	1	0	0	1	lost	0	0	0	NA	NA	NA	NA	NA	NA
514	Fournier 2007	0			-	Nantes	47.2486	-1.84407	good	Atlantic	Bay of Biscay and Atlantic Iberian Coast	France	Zm	none	0	1	0	0	subtidal	NA	NA	NA	-	1	0	0	1	0	0	0	1	0	NA	1933	NA	1	0	0	1	lost	0	0	0	NA	NA	NA	NA	NA	NA
515	Fournier 2007	0			-	Oléron	45.9177	-1.20954	good	Atlantic	Bay of Biscay and Atlantic Iberian Coast	France	Zm	none	0	1	0	0	subtidal	NA	NA	NA	-	1	0	0	0	0	1	0	1	0	1903	1933	30	1	1	0	0	persists	0	0	0	NA	NA	NA	NA	NA	NA
516	Fournier 2007	0			-	Ouessant	48.4518	-5.0982	good	Atlantic	Celtic Seas	France	Zm	none	0	1	0	0	subtidal	NA	NA	NA	-	1	0	0	0	0	1	0	1	0	NA	1933	NA	1	1	0	0	persists	0	0	0	NA	NA	NA	NA	NA	NA
517	Fournier 2007	0			-	Paimboeuf	47.2915	-2.03141	good	Atlantic	Bay of Biscay and Atlantic Iberian Coast	France	Zm	none	0	1	0	0	subtidal	NA	NA	NA	-	1	0	0	1	0	0	0	1	0	NA	1933	NA	1	0	0	1	lost	0	0	0	NA	NA	NA	NA	NA	NA
518	Auby et al. 2010	0			-	Paimpol	48.8248	-3.01158	good	Atlantic	Greater North Sea	France	Zn	none	0	0	0	1	intertidal	NA	NA	NA	-	1	0	0	0	0	1	0	1	0	1921	2007	86	1	1	0	0	persists	0	0	0	NA	NA	NA	NA	NA	NA
519	Auby et al. 2010	0			-	Paimpol	48.8248	-3.01158	good	Atlantic	Greater North Sea	France	Zm	none	0	1	0	0	subtidal	NA	NA	NA	-	0	1	0	0	0	1	0	1	0	2004	2009	5	1	1	0	0	persists	0	0	0	NA	NA	NA	NA	NA	NA
520	Auby et al. 2010	0			-	Les Sept Îles	48.8808	-3.47851	good	Atlantic	Celtic Seas	France	Zm	none	0	1	0	0	unknown	NA	NA	NA	-	0	1	0	0	0	1	0	1	0	2007	2009	2	1	1	0	0	persists	0	0	0	NA	NA	NA	NA	NA	NA
521	Auby et al. 2010	0			-	Pertuis Breton	46.2182	-1.47416	good	Atlantic	Bay of Biscay and Atlantic Iberian Coast	France	Zn	none	0	0	0	1	unknown	NA	NA	NA	-	0	1	1	0	1	0	0	1	0	1920	2010	90	1	1	0	0	persists	1	1	1	1920	2010	90	1	1	552
522	Auby et al. 2010	0			-	Pertuis Breton	46.2182	-1.47416	good	Atlantic	Bay of Biscay and Atlantic Iberian Coast	France	Zm	none	0	1	0	0	unknown	NA	NA	NA	-	0	1	1	0	1	0	0	1	0	1920	1994	74	1	0	0	1	lost	1	1	1	1920	1994	74	1	0	591.45
523	Auby et al. 2010	0			-	Les Doux (Pertuis Charentais)	45.9168	-1.21871	good	Atlantic	Greater North Sea	France	Zn	none	0	0	0	1	intertidal	NA	NA	NA	-	0	1	1	0	0	1	0	1	0	2000	2009	9	1	1	0	0	persists	0	0	0	NA	NA	NA	NA	NA	NA
524	Fournier 2007	0			-	Piriac	47.3885	-2.53803	good	Atlantic	Bay of Biscay and Atlantic Iberian Coast	France	Zm	none	0	1	0	0	subtidal	NA	NA	NA	-	1	0	0	1	0	0	0	1	0	1923	1933	10	1	1	0	0	persists	0	0	0	NA	NA	NA	NA	NA	NA
525	Fournier 2007	0			-	Pleubian	48.8612	-3.15412	good	Atlantic	Celtic Seas	France	Zm	none	0	1	0	0	subtidal	NA	NA	NA	-	1	0	0	1	0	0	0	1	0	1928	1933	5	1	0	0	1	lost	0	0	0	NA	NA	NA	NA	NA	NA
526	Fournier 2007	0			-	Plougastel Daoulas	48.3493	-4.3327	good	Atlantic	Celtic Seas	France	Zm	none	0	1	0	0	subtidal	NA	NA	NA	-	1	0	0	1	0	0	0	1	0	1932	1933	1	1	0	0	1	lost	0	0	0	NA	NA	NA	NA	NA	NA
527	Fournier 2007	0			-	Plougrescant	48.8439	-3.20525	good	Atlantic	Celtic Seas	France	Zm	none	0	1	0	0	subtidal	NA	NA	NA	-	1	0	0	1	0	0	0	1	0	1932	1933	1	1	0	0	1	lost	0	0	0	NA	NA	NA	NA	NA	NA
528	Fournier 2007	0			-	Plouguerneau	48.627	-4.50111	good	Atlantic	Celtic Seas	France	Zm	none	0	1	0	0	subtidal	NA	NA	NA	-	1	0	0	1	0	0	0	1	0	1932	1933	1	1	0	0	1	lost	0	0	0	NA	NA	NA	NA	NA	NA
529	Fournier 2007	0			-	Porspoder	48.5104	-4.77326	good	Atlantic	Celtic Seas	France	Zm	none	0	1	0	0	subtidal	NA	NA	NA	-	1	0	0	1	0	0	0	1	0	1912	1933	21	1	0	0	1	lost	0	0	0	NA	NA	NA	NA	NA	NA
530	Fournier 2007	0			-	Quiberon	47.5656	-3.11208	good	Atlantic	Bay of Biscay and Atlantic Iberian Coast	France	Zm	none	0	1	0	0	subtidal	NA	NA	NA	-	1	0	0	1	0	0	0	1	0	1932	1933	1	1	0	0	1	lost	0	0	0	NA	NA	NA	NA	NA	NA
531	Auby et al. 2010	0			-	Rade de Brest	48.3325	-4.53673	good	Atlantic	Celtic Seas	France	Zm	none	0	1	0	0	intertidal	NA	NA	NA	-	0	1	1	0	1	0	0	1	0	1993	2007	14	1	1	0	0	persists	1	1	1	1993	2007	14	1	1	3.7
532	Fournier 2007	0			-	Régneville	48.9845	-1.57318	good	Atlantic	Greater North Sea	France	Zm	none	0	1	0	0	subtidal	NA	NA	NA	-	1	0	0	1	0	0	0	1	0	NA	1933	NA	1	0	0	1	lost	0	0	0	NA	NA	NA	NA	NA	NA
533	Fournier 2007	0			-	Rochefort	45.953	-1.09569	good	Atlantic	Bay of Biscay and Atlantic Iberian Coast	France	Zm	none	0	1	0	0	subtidal	NA	NA	NA	-	1	0	0	1	0	0	0	1	0	NA	1933	NA	1	0	0	1	lost	0	0	0	NA	NA	NA	NA	NA	NA
534	Fournier 2007	0			-	Saint Brieuc	48.5604	-2.71017	good	Atlantic	Celtic Seas	France	Zm	none	0	1	0	0	subtidal	NA	NA	NA	-	1	0	0	1	0	0	0	1	0	1930	1933	3	1	0	0	1	lost	0	0	0	NA	NA	NA	NA	NA	NA
535	Fournier 2007	0			-	Saint Malo	48.6322	-2.02467	good	Atlantic	Celtic Seas	France	Zm	none	0	1	0	0	subtidal	NA	NA	NA	-	1	0	0	1	0	0	0	1	0	1920	1933	13	1	0	0	1	lost	0	0	0	NA	NA	NA	NA	NA	NA
536	Fournier 2007	0			-	Saint Nazaire	47.2641	-2.21069	good	Atlantic	Bay of Biscay and Atlantic Iberian Coast	France	Zm	none	0	1	0	0	subtidal	NA	NA	NA	-	1	0	0	1	0	0	0	1	0	NA	1933	NA	1	0	0	1	lost	0	0	0	NA	NA	NA	NA	NA	NA
537	Fournier 2007	0			-	Saint Quay Portrieux	48.6441	-2.81966	good	Atlantic	Celtic Seas	France	Zm	none	0	1	0	0	subtidal	NA	NA	NA	-	1	0	0	1	0	0	0	1	0	1927	1933	6	1	1	0	0	persists	0	0	0	NA	NA	NA	NA	NA	NA
538	Fournier 2007	0			-	Brest (Saint Servan)	48.3912	-4.42424	good	Atlantic	Celtic Seas	France	Zm	none	0	1	0	0	subtidal	NA	NA	NA	-	1	0	0	1	0	0	0	1	0	NA	1933	NA	1	1	0	0	persists	0	0	0	NA	NA	NA	NA	NA	NA
539	Fournier 2007	0			-	Saint-Gilles Croix de Vie	46.6906	-1.95267	good	Atlantic	Bay of Biscay and Atlantic Iberian Coast	France	Zm	none	0	1	0	0	subtidal	NA	NA	NA	-	1	0	0	1	0	0	0	1	0	1931	1933	2	1	0	0	1	lost	0	0	0	NA	NA	NA	NA	NA	NA
540	Fournier 2007	0			-	Sainte Marie du Mont	49.371	-1.16091	good	Atlantic	Greater North Sea	France	Zm	none	0	1	0	0	subtidal	NA	NA	NA	-	1	0	0	1	0	0	0	1	0	1932	1933	1	1	0	0	1	lost	0	0	0	NA	NA	NA	NA	NA	NA
541	Fournier 2007	0			-	Tréguier	48.8316	-3.19682	good	Atlantic	Greater North Sea	France	Zm	none	0	1	0	0	subtidal	NA	NA	NA	-	1	0	0	1	0	0	0	1	0	1925	1933	8	1	0	0	1	lost	0	0	0	NA	NA	NA	NA	NA	NA
542	Fournier 2007	0			-	Vannes	47.6088	-2.78254	good	Atlantic	Bay of Biscay and Atlantic Iberian Coast	France	Zm	none	0	1	0	0	subtidal	NA	NA	NA	-	1	0	0	1	0	0	0	1	0	1931	1932	1	1	0	0	1	lost	0	0	0	NA	NA	NA	NA	NA	NA
543	Fournier 2007	0			-	Paimpol	48.8248	-3.01158	good	Atlantic	Celtic Seas	France	Zm	none	0	1	0	0	subtidal	NA	NA	NA	-	1	0	0	1	0	0	0	1	0	1930	1933	3	1	0	0	1	lost	0	0	0	NA	NA	NA	NA	NA	NA
556	Marbà and Duarte 2010, Duarte and Marbà (unpublished)	0			-	El Castell	39.1529	2.92943	good	Mediterranean	Western Mediterranean Sea	Spain	Po	none	1	0	0	0	subtidal	NA	NA	-25	-	0	1	1	0	0	1	0	1	0	2000	2011	11	1	1	0	0	persists	0	0	0	NA	NA	NA	NA	NA	NA
557	Marbà and Duarte 2010, Duarte and Marbà (unpublished)	0			-	Cala Santa María	39.1512	2.94867	good	Mediterranean	Western Mediterranean Sea	Spain	Po	none	1	0	0	0	subtidal	NA	NA	-17	-	0	1	1	0	0	1	0	1	0	2001	2011	10	1	1	0	0	persists	0	0	0	NA	NA	NA	NA	NA	NA
558	Marbà and Duarte 2010, Duarte and Marbà (unpublished)	0			-	Cala Santa María	39.1526	2.94818	good	Mediterranean	Western Mediterranean Sea	Spain	Po	none	1	0	0	0	subtidal	NA	NA	-7	-	0	1	1	0	0	1	0	1	0	2000	2011	11	1	1	0	0	persists	0	0	0	NA	NA	NA	NA	NA	NA
559	Marbà and Duarte 2010, Duarte and Marbà (unpublished)	0			-	El Castell	39.1529	2.92943	good	Mediterranean	Western Mediterranean Sea	Spain	Po	none	1	0	0	0	subtidal	NA	NA	-20	-	0	1	1	0	0	1	0	1	0	2000	2011	11	1	1	0	0	persists	0	0	0	NA	NA	NA	NA	NA	NA
560	Aliani et al. 1998, Dando et al. 1995	0			-	Paleochori Bay	36.6731	24.518	good	Mediterranean	Aegean-Levantine Sea	Greece	Po	none	1	0	0	0	subtidal	-10	-40	NA	-	0	1	0	0	1	0	0	1	0	1992	1996	4	1	1	0	0	persists	0	0	0	NA	NA	NA	NA	NA	NA
561	Auby et al. 2010	0			-	Baie de Morlaix	48.6953	-3.92157	good	Atlantic	Celtic Seas	France	Zm	none	0	1	0	0	unknown	NA	NA	NA	-	0	1	1	0	1	0	0	1	0	1993	2007	14	1	1	0	0	persists	1	1	1	1993	2007	14	1	1	54
562	Auby et al. 2010	0			-	Estuaire Bidassoa	43.3644	-1.77294	good	Atlantic	Bay of Biscay and Atlantic Iberian Coast	France	Zm	none	0	1	0	0	intertidal	NA	NA	NA	-	1	0	0	1	0	0	0	1	0	1913	2002	89	1	0	0	1	lost	0	0	0	NA	NA	NA	NA	NA	NA
563	Auby et al. 2010	0			-	Golfe du Morbihan	47.5995	-2.75898	good	Atlantic	Bay of Biscay and Atlantic Iberian Coast	France	Zn	none	0	0	0	1	intertidal	NA	NA	0	-	0	1	1	0	0	1	0	1	0	1982	2007	25	1	1	0	0	persists	0	0	0	NA	NA	NA	NA	NA	NA
564	Auby et al. 2010	0			-	Golfe du Morbihan	47.5995	-2.75898	good	Atlantic	Bay of Biscay and Atlantic Iberian Coast	France	Zm	none	0	1	0	0	intertidal	NA	NA	0	-	0	1	1	0	0	1	0	1	0	1980	2009	29	1	1	0	0	persists	0	0	0	NA	NA	NA	NA	NA	NA
565	Moreno et al. 1999, Moreno et al. 2001	0			-	Villaricos	37.2519	-1.76414	fair	Mediterranean	Western Mediterranean Sea	Spain	Po	none	1	0	0	0	subtidal	-5	-9	NA	-	1	0	0	1	0	0	0	1	0	1995	1999	4	1	0	0	1	lost	0	0	0	NA	NA	NA	NA	NA	NA
566	Colomer et al. 2017	0			-	Cala Montgó	42.1076	3.17057	good	Mediterranean	Western Mediterranean Sea	Spain	Po	none	1	0	0	0	subtidal	NA	NA	-8.03333	-	1	0	0	0	0	1	0	1	0	NA	2013	NA	1	1	0	0	persists	0	0	0	NA	NA	NA	NA	NA	NA
567	Arroyo et al. 2015	0			-	Bahía de Algeciras	36.1056	-5.42236	fair	Mediterranean	Western Mediterranean Sea	Spain	Cn	Zm	0	1	1	0	subtidal	NA	NA	NA	-	0	1	1	0	1	0	0	1	0	1990	2000	10	1	0	0	1	lost	1	1	1	1990	2000	10	1	0	400
568	Arroyo et al. 2015	0			-	Cala Chinches	36.7488	-3.20044	bad	Mediterranean	Western Mediterranean Sea	Spain	Po	none	1	0	0	0	subtidal	-5	-6	NA	-	0	1	0	0	0	1	0	1	0	2010	2013	3	1	1	0	0	persists	0	0	0	NA	NA	NA	NA	NA	NA
569	Arroyo et al. 2015	0			-	Calaburras (Peñón del Fraile)	36.5065	-4.63561	bad	Mediterranean	Western Mediterranean Sea	Spain	Po	none	1	0	0	0	subtidal	-3	-4	NA	-	0	1	0	0	0	1	0	1	0	2006	2013	7	1	1	0	0	persists	0	0	0	NA	NA	NA	NA	NA	NA
570	Arroyo et al. 2015	0			-	Cambriles	36.7307	-3.3489	bad	Mediterranean	Western Mediterranean Sea	Spain	Po	none	1	0	0	0	subtidal	-7	-13	NA	-	0	1	0	0	0	1	0	1	0	2009	2013	4	1	1	0	0	persists	0	0	0	NA	NA	NA	NA	NA	NA
571	Arroyo et al. 2015	0			-	El Lance	36.741	-3.31536	bad	Mediterranean	Western Mediterranean Sea	Spain	Po	none	1	0	0	0	subtidal	-7	-13	NA	-	0	1	0	0	0	1	0	1	0	2009	2013	4	1	1	0	0	persists	0	0	0	NA	NA	NA	NA	NA	NA
572	Arroyo et al. 2015	0			-	Melicena	36.7501	-3.23843	bad	Mediterranean	Western Mediterranean Sea	Spain	Po	none	1	0	0	0	subtidal	NA	NA	-7	-	0	1	0	0	0	1	0	1	0	2010	2013	3	1	1	0	0	persists	0	0	0	NA	NA	NA	NA	NA	NA
573	Arroyo et al. 2015	0			-	Nerja	36.7405	-3.88624	bad	Mediterranean	Western Mediterranean Sea	Spain	Po	none	1	0	0	0	subtidal	-2	-3	NA	-	0	1	0	0	0	1	0	1	0	2006	2013	7	1	1	0	0	persists	0	0	0	NA	NA	NA	NA	NA	NA
574	Arroyo et al. 2015	0			-	Molino de Papel	36.751	-3.81672	bad	Mediterranean	Western Mediterranean Sea	Spain	Po	none	1	0	0	0	subtidal	-9	-11	NA	-	0	1	0	0	0	1	0	1	0	2006	2013	7	1	1	0	0	persists	0	0	0	NA	NA	NA	NA	NA	NA
575	Arroyo et al. 2015	0			-	Caleta de Vélez - Torre del Mar	36.7421	-4.0801	bad	Mediterranean	Western Mediterranean Sea	Spain	Zm	none	0	1	0	0	subtidal	NA	NA	NA	-	1	0	0	1	0	0	0	1	0	NA	2007	NA	1	0	0	1	lost	0	0	0	NA	NA	NA	NA	NA	NA
576	Arroyo et al. 2015	0			-	Castillo de Baños	36.7397	-3.29922	bad	Mediterranean	Western Mediterranean Sea	Spain	Cn	none	0	0	1	0	subtidal	-6	-10	NA	-	1	0	0	1	0	0	0	1	0	NA	2015	NA	1	0	0	1	lost	0	0	0	NA	NA	NA	NA	NA	NA
577	Arroyo et al. 2015	0			-	Laja Bermeja	36.5786	-4.53711	bad	Mediterranean	Western Mediterranean Sea	Spain	Po	none	1	0	0	0	subtidal	NA	NA	-10	-	1	0	0	1	0	0	0	1	0	NA	1993	NA	1	0	0	1	lost	0	0	0	NA	NA	NA	NA	NA	NA
578	Rueda et al. 2009	0			-	Playa del Cañuelo	36.7417	-3.79333	good	Mediterranean	Western Mediterranean Sea	Spain	Zm	none	0	1	0	0	subtidal	-5	-17	NA	-	0	1	0	0	0	0	1	1	0	2001	2007	6	1	0	0	1	lost	1	1	0	2001	2007	6	1	0	38.8
579	Arroyo et al. 2015	0			-	Puerto de Almería	36.8327	-2.47052	bad	Mediterranean	Western Mediterranean Sea	Spain	Zm	none	0	1	0	0	subtidal	-8	-12	NA	-	1	0	0	1	0	0	0	1	0	NA	2000	NA	1	0	0	1	lost	0	0	0	NA	NA	NA	NA	NA	NA
580	Arroyo et al. 2015	0			-	Puerto de Almería	36.8327	-2.47052	bad	Mediterranean	Western Mediterranean Sea	Spain	Cn	none	0	0	1	0	subtidal	-10	-12	NA	-	1	0	0	1	0	0	0	1	0	NA	2000	NA	1	0	0	1	lost	0	0	0	NA	NA	NA	NA	NA	NA
581	Arroyo et al. 2015	0			-	Punta de Jesús	36.743	-3.66177	bad	Mediterranean	Western Mediterranean Sea	Spain	Cn	none	0	0	1	0	subtidal	-10	-12	NA	-	1	0	0	1	0	0	0	1	0	NA	2015	NA	1	0	0	1	lost	0	0	0	NA	NA	NA	NA	NA	NA
582	Arroyo et al. 2015	0			-	Punta de Jesús - Velilla	36.743	-3.66177	bad	Mediterranean	Western Mediterranean Sea	Spain	Zm	none	0	1	0	0	subtidal	NA	NA	NA	-	1	0	0	1	0	0	0	1	0	1990	2009	19	1	0	0	1	lost	0	0	0	NA	NA	NA	NA	NA	NA
583	Arroyo et al. 2015	0			-	Río Piedras	37.2204	-7.17053	bad	Atlantic	Bay of Biscay and Atlantic Iberian Coast	Spain	Cn	none	0	0	1	0	subtidal	NA	NA	NA	-	1	0	0	1	0	0	0	1	0	NA	2008	NA	1	0	0	1	lost	0	0	0	NA	NA	NA	NA	NA	NA
584	Arroyo et al. 2015	0			-	Río San Pedro	36.5347	-6.21492	bad	Atlantic	Bay of Biscay and Atlantic Iberian Coast	Spain	Zn	none	0	0	0	1	intertidal	NA	NA	0	-	1	0	0	1	0	0	0	1	0	NA	NA	NA	1	0	0	1	lost	0	0	0	NA	NA	NA	NA	NA	NA
586	Aragonés et al. 2015	0			-	Poniente Beach Benidorm	38.5348	-0.14305	good	Mediterranean	Western Mediterranean Sea	Spain	Po	none	1	0	0	0	subtidal	-3.9875	NA	NA	-	0	1	1	0	1	0	0	1	0	1991	2006	15	1	1	0	0	persists	0	0	0	NA	NA	NA	NA	NA	NA
587	Colomer et al. 2017	0			-	Cala Montgó	42.1076	3.17057	good	Mediterranean	Western Mediterranean Sea	Spain	Po	none	1	0	0	0	subtidal	NA	NA	-8.03333	-	1	0	0	0	0	1	0	1	0	NA	2013	NA	1	1	0	0	persists	0	0	0	NA	NA	NA	NA	NA	NA
588	Calvo et al. 1993	0			-	Bay of Mondello	38.2024	13.3292	fair	Mediterranean	Western Mediterranean Sea	Italy	Po	none	1	0	0	0	subtidal	-2.5	NA	NA	-	1	0	0	1	0	0	0	1	0	NA	1987	NA	1	1	0	0	persists	0	0	0	NA	NA	NA	NA	NA	NA
589	Astier 1984	0			-	Baie de Sicié	43.0464	5.85667	fair	Mediterranean	Western Mediterranean Sea	France	Po	none	1	0	0	0	subtidal	NA	NA	NA	-	1	0	0	0	1	0	0	1	0	NA	1978	NA	1	1	0	0	persists	1	0	0	NA	1978	NA	1	1	NA
590	Astier 1984	0			-	Embiez - Lagune du Brusc	43.0928	5.80139	fair	Mediterranean	Western Mediterranean Sea	France	Po	none	1	0	0	0	subtidal	NA	NA	NA	-	1	0	0	0	1	0	0	1	0	NA	1978	NA	1	1	0	0	persists	1	0	0	NA	1978	NA	1	1	NA
592	Astier 1984	0			-	Rade de Hyères	43.02	6.18889	fair	Mediterranean	Western Mediterranean Sea	France	Po	none	1	0	0	0	subtidal	NA	NA	NA	-	1	0	0	0	1	0	0	1	0	NA	1978	NA	1	1	0	0	persists	1	0	0	NA	1978	NA	1	1	NA
596	Auby et al. 2010	0			-	Les Abers Large	48.6071	-4.62692	good	Atlantic	Greater North Sea	France	Zm	none	0	1	0	0	intertidal	NA	NA	NA	-	0	1	1	0	1	0	0	1	0	1993	2007	14	1	1	0	0	persists	1	1	1	1993	2007	14	1	1	66
597	Auby et al. 2010	0			-	Roscanavel	48.3325	-4.53673	good	Atlantic	Greater North Sea	France	Zm	none	0	1	0	0	intertidal	NA	NA	NA	-	0	1	0	0	0	1	0	1	0	2004	2009	5	1	1	0	0	persists	0	0	0	NA	NA	NA	NA	NA	NA
598	Auby et al. 2010	0			-	Plage de la Charge Neuve	46.2084	-1.4245	good	Atlantic	Bay of Biscay and Atlantic Iberian Coast	France	Zn	none	0	0	0	1	unknown	NA	NA	NA	-	0	1	0	0	0	1	0	1	0	2006	2010	4	1	1	0	0	persists	0	0	0	NA	NA	NA	NA	NA	NA
599	Augier and Boudouresque 1970	0			-	Baie de Port-Man	43.0125	6.41467	good	Mediterranean	Western Mediterranean Sea	France	Po	none	1	0	0	0	subtidal	-5	-22	NA	-	1	0	0	0	1	0	0	1	0	NA	1970	NA	1	1	0	0	persists	1	0	0	NA	1970	NA	1	1	NA
600	Balduzzi et al. 1984	0			-	Foce	44.3886	8.95083	fair	Mediterranean	Western Mediterranean Sea	Italy	Po	none	1	0	0	0	subtidal	NA	NA	-22.5	-	1	0	0	1	0	0	0	1	0	1918	1983	65	1	0	0	1	lost	0	0	0	NA	NA	NA	NA	NA	NA
601	Balduzzi et al. 1984	0			-	Sturla	44.3897	8.98139	fair	Mediterranean	Western Mediterranean Sea	Italy	Po	none	1	0	0	0	subtidal	NA	NA	-10	-	1	0	0	1	0	0	0	1	0	1918	1983	65	1	0	0	1	lost	0	0	0	NA	NA	NA	NA	NA	NA
602	Balduzzi et al. 1984	0			-	Quinto	44.3842	9.00611	fair	Mediterranean	Western Mediterranean Sea	Italy	Po	none	1	0	0	0	subtidal	NA	NA	-25	-	1	0	0	0	0	1	0	1	0	1918	1983	65	1	1	0	0	persists	0	0	0	NA	NA	NA	NA	NA	NA
603	Balduzzi et al. 1984	0			-	Nervi	44.3806	9.03734	fair	Mediterranean	Western Mediterranean Sea	Italy	Po	none	1	0	0	0	subtidal	NA	NA	-30	-	1	0	0	1	0	0	0	1	0	1918	1983	65	1	1	0	0	persists	0	0	0	NA	NA	NA	NA	NA	NA
604	Balduzzi et al. 1984	0			-	Marconi Gulf	44.3067	9.21611	fair	Mediterranean	Western Mediterranean Sea	Italy	Po	none	1	0	0	0	subtidal	NA	NA	NA	-	1	0	0	1	0	0	0	1	0	1912	1982	70	1	1	0	0	persists	0	0	0	NA	NA	NA	NA	NA	NA
605	Balestri et al. 2004	0			-	Vada	43.3667	10.4333	good	Mediterranean	Western Mediterranean Sea	Italy	Po	none	1	0	0	0	subtidal	-9	-30	NA	-	1	0	0	0	0	1	0	1	0	NA	1999	NA	1	1	0	0	persists	0	0	0	NA	NA	NA	NA	NA	NA
606	Ballesteros et al. 2007	0			-	Es Racó de s'Oli	38.729	1.40137	fair	Mediterranean	Western Mediterranean Sea	Spain	Po	none	1	0	0	0	subtidal	-6	-9	NA	-	1	0	0	0	0	1	0	1	0	NA	2005	NA	1	1	0	0	persists	0	0	0	NA	NA	NA	NA	NA	NA
607	Ballesteros et al. 2007	0			-	Espardell	38.7981	1.47384	fair	Mediterranean	Western Mediterranean Sea	Spain	Po	none	1	0	0	0	subtidal	-6	-9	NA	-	1	0	0	0	0	1	0	1	0	NA	2005	NA	1	1	0	0	persists	0	0	0	NA	NA	NA	NA	NA	NA
608	Ballesteros et al. 2007	0			-	Sa Torreta	38.7906	1.41953	fair	Mediterranean	Western Mediterranean Sea	Spain	Po	none	1	0	0	0	subtidal	-6	-9	NA	-	1	0	0	0	0	1	0	1	0	NA	2005	NA	1	1	0	0	persists	0	0	0	NA	NA	NA	NA	NA	NA
609	Bartsch and Tittley 2004	0			-	Helgoland	54.182	7.89921	fair	Atlantic	Wadden Sea	Germany	Zm	none	0	1	0	0	subtidal	NA	NA	-5	-	1	0	0	1	0	0	0	1	0	1894	1928	34	1	0	0	1	lost	0	0	0	NA	NA	NA	NA	NA	NA
611	Beqiraj et al. 2008	0			-	Porto Romano	41.3695	19.415	fair	Mediterranean	Adriatic Sea	Albania	Po	none	1	0	0	0	subtidal	NA	-15	NA	-	1	0	0	0	0	1	0	1	0	NA	2005	NA	1	1	0	0	persists	0	0	0	NA	NA	NA	NA	NA	NA
612	Beqiraj et al. 2008	0			-	Durresi Ceka	41.3088	19.4367	fair	Mediterranean	Adriatic Sea	Albania	Po	none	1	0	0	0	subtidal	NA	NA	-15	-	1	0	0	0	0	1	0	1	0	NA	2005	NA	1	1	0	0	persists	0	0	0	NA	NA	NA	NA	NA	NA
613	Beqiraj et al. 2008	0			-	Saint Vasil	40.4342	19.3562	fair	Mediterranean	Adriatic Sea	Albania	Po	none	1	0	0	0	subtidal	-3	-18	NA	-	1	0	0	0	0	1	0	1	0	NA	2005	NA	1	1	0	0	persists	0	0	0	NA	NA	NA	NA	NA	NA
614	Beqiraj et al. 2008	0			-	Raguze	40.3396	19.4264	fair	Mediterranean	Adriatic Sea	Albania	Po	none	1	0	0	0	subtidal	-3	-18	NA	-	1	0	0	0	0	1	0	1	0	NA	2005	NA	1	1	0	0	persists	0	0	0	NA	NA	NA	NA	NA	NA
615	Beqiraj et al. 2008	0			-	Lukova	39.9883	19.8963	fair	Mediterranean	Adriatic Sea	Albania	Po	none	1	0	0	0	subtidal	NA	NA	NA	-	1	0	0	0	0	1	0	1	0	NA	2005	NA	1	1	0	0	persists	0	0	0	NA	NA	NA	NA	NA	NA
616	Beqiraj et al. 2008	0			-	Kakomea	39.9274	19.9361	fair	Mediterranean	Adriatic Sea	Albania	Po	none	1	0	0	0	subtidal	NA	NA	NA	-	1	0	0	0	0	1	0	1	0	NA	2005	NA	1	1	0	0	persists	0	0	0	NA	NA	NA	NA	NA	NA
617	Beqiraj et al. 2008	0			-	Ksamili Islands	39.7747	19.9939	fair	Mediterranean	Ionian and the Central Mediterranean Sea	Albania	Po	none	1	0	0	0	subtidal	-4	-5	NA	-	1	0	0	0	0	1	0	1	0	NA	2005	NA	1	1	0	0	persists	0	0	0	NA	NA	NA	NA	NA	NA
618	Beqiraj et al. 2008	0			-	Stillo Cape	39.6947	19.9811	fair	Mediterranean	Ionian and the Central Mediterranean Sea	Albania	Po	none	1	0	0	0	subtidal	NA	-28	NA	-	1	0	0	0	0	1	0	1	0	NA	2005	NA	1	1	0	0	persists	0	0	0	NA	NA	NA	NA	NA	NA
619	Beqiraj et al. 2008	0			-	Saranda Bay	39.8601	20.014	fair	Mediterranean	Adriatic Sea	Albania	Po	none	1	0	0	0	subtidal	-3	-18	NA	-	1	0	0	0	0	1	0	1	0	NA	2005	NA	1	1	0	0	persists	0	0	0	NA	NA	NA	NA	NA	NA
620	Calleja et al. 2017	0			-	Santander Bay	43.4464	-3.79686	fair	Atlantic	Bay of Biscay and Atlantic Iberian Coast	Spain	Zn	none	0	0	0	1	intertidal	NA	NA	0.9	-	0	1	1	0	1	0	0	1	0	1984	2015	31	1	1	0	0	persists	1	1	1	1984	2015	31	1	1	3.27
621	Calleja et al. 2017	0			-	Santander Bay	43.4464	-3.79686	fair	Atlantic	Bay of Biscay and Atlantic Iberian Coast	Spain	Zn	none	0	0	0	1	intertidal	NA	NA	0.3	-	0	1	1	0	1	0	0	1	0	1984	2015	31	1	1	0	0	persists	1	1	1	1984	2015	31	1	1	7.92
622	Calleja et al. 2017	0			-	Santander Bay	43.4464	-3.79686	fair	Atlantic	Bay of Biscay and Atlantic Iberian Coast	Spain	Zn	none	0	0	0	1	intertidal	NA	NA	0.4	-	0	1	1	0	1	0	0	1	0	1984	2015	31	1	1	0	0	persists	1	1	1	1984	2015	31	1	1	14.93
623	Calleja et al. 2017	0			-	Santander Bay	43.4464	-3.79686	fair	Atlantic	Bay of Biscay and Atlantic Iberian Coast	Spain	Zn	none	0	0	0	1	intertidal	NA	NA	-0.7	-	0	1	1	0	1	0	0	1	0	1984	2009	25	1	1	0	0	persists	1	1	1	1984	2009	25	1	1	7.86
624	Bernard et al. 2005	0			-	Berre Lagoon (La Mède oil terminal)	43.4012	5.09388	good	Mediterranean	Western Mediterranean Sea	France	Zm	none	0	1	0	0	subtidal	NA	NA	-2	-	0	1	0	0	0	1	0	1	0	2000	2002	2	0	1	1	0	gained	0	0	0	NA	NA	NA	NA	NA	NA
625	Bianchi et al. 2014	0			-	Kos Island	36.7472	26.9833	fair	Mediterranean	Aegean-Levantine Sea	Greece	Po	none	1	0	0	0	subtidal	NA	NA	-6	-	1	0	0	0	1	0	0	1	0	1981	2013	32	1	1	0	0	persists	1	0	0	1981	2013	32	1	1	NA
626	Bianchi et al. 2014	0			-	Kos Island	36.7472	26.9833	bad	Mediterranean	Aegean-Levantine Sea	Greece	Cn	none	0	0	1	0	subtidal	NA	NA	-6	-	1	0	0	0	0	1	0	1	0	1981	2013	32	1	1	0	0	persists	0	0	0	NA	NA	NA	NA	NA	NA
627	González-Correa et al. 2007	0			-	Cape Greco	34.9672	34.0799	fair	Mediterranean	Aegean-Levantine Sea	Cyprus	Po	none	1	0	0	0	subtidal	NA	NA	-10	-	1	0	0	0	0	1	0	1	0	1998	2004	6	1	1	0	0	persists	0	0	0	NA	NA	NA	NA	NA	NA
628	González-Correa et al. 2007	0			-	Cape Greco	34.9672	34.0799	fair	Mediterranean	Aegean-Levantine Sea	Cyprus	Po	none	1	0	0	0	subtidal	NA	NA	-20	-	1	0	0	0	0	1	0	1	0	1998	2004	6	1	1	0	0	persists	0	0	0	NA	NA	NA	NA	NA	NA
629	Verneau et al. 1995	0			-	Ajaccio Bay	41.901	8.63533	good	Mediterranean	Western Mediterranean Sea	France	Po	none	1	0	0	0	subtidal	NA	NA	NA	-	1	0	0	0	0	1	0	1	0	NA	1995	NA	1	1	0	0	persists	0	0	0	NA	NA	NA	NA	NA	NA
630	Turk and Vukovic 1998, Turk 2000	0			-	Gulf of Koper	45.5572	13.7222	bad	Mediterranean	Adriatic Sea	Slovenia	Po	none	1	0	0	0	subtidal	0	-4	NA	-	1	0	0	1	0	0	0	1	0	1972	1998	26	1	1	0	0	persists	0	0	0	NA	NA	NA	NA	NA	NA
631	Sánchez-Jerez et al. 2000, Sánchez-Jerez and Ramos-Esplá 1996	0			-	El Campello (impacted)	38.4723	-0.3076	fair	Mediterranean	Western Mediterranean Sea	Spain	Po	none	1	0	0	0	subtidal	NA	NA	-17	-	1	0	0	0	0	1	0	1	0	NA	1992	NA	1	1	0	0	persists	0	0	0	NA	NA	NA	NA	NA	NA
632	Sánchez-Jerez et al. 2000, Sánchez-Jerez and Ramos-Esplá 1996	0			-	El Campello (non-impacted)	38.448	-0.35265	fair	Mediterranean	Western Mediterranean Sea	Spain	Po	none	1	0	0	0	subtidal	NA	NA	-17	-	1	0	0	0	0	1	0	1	0	NA	1992	NA	1	1	0	0	persists	0	0	0	NA	NA	NA	NA	NA	NA
640	Pessani et al. 1984	0			-	Salina Island	38.5857	14.847	fair	Mediterranean	Western Mediterranean Sea	Italy	Po	none	1	0	0	0	subtidal	NA	-23.5	NA	-	1	0	0	0	1	0	0	1	0	NA	1983	NA	1	1	0	0	persists	0	0	0	NA	NA	NA	NA	NA	NA
641	de Paz et al. 2008	0			-	Linera inlet	43.5315	-7.02885	good	Atlantic	Bay of Biscay and Atlantic Iberian Coast	Spain	Zn	Zm	0	1	0	1	intertidal	NA	NA	NA	-	0	1	1	0	1	0	0	1	0	1990	2005	15	1	1	0	0	persists	1	1	1	1990	2005	15	1	1	140
644	Piazzi et al. 1996	0			-	Livorno	43.501	10.3192	fair	Mediterranean	Western Mediterranean Sea	Italy	Po	none	1	0	0	0	subtidal	NA	-8	NA	-	1	0	0	0	0	0	1	1	0	1990	1995	5	1	1	0	0	persists	0	0	0	NA	NA	NA	NA	NA	NA
645	Piazzi et al. 2000	0			-	Enfola Cape	42.828	10.2605	fair	Mediterranean	Western Mediterranean Sea	Italy	Po	none	1	0	0	0	subtidal	NA	NA	NA	-	1	0	0	0	1	0	0	1	0	NA	1995	NA	1	1	0	0	persists	1	0	0	NA	1995	NA	1	1	NA
646	Piazzi et al. 2000	0			-	Gulf of Campo	42.7449	10.2444	fair	Mediterranean	Western Mediterranean Sea	Italy	Po	none	1	0	0	0	subtidal	NA	NA	NA	-	1	0	0	0	1	0	0	1	0	NA	1995	NA	1	1	0	0	persists	1	0	0	NA	1995	NA	1	1	NA
647	Piazzi et al. 2000	0			-	Gulf of Lacona	42.7505	10.3022	fair	Mediterranean	Western Mediterranean Sea	Italy	Po	none	1	0	0	0	subtidal	NA	NA	NA	-	1	0	0	0	1	0	0	1	0	NA	1995	NA	1	1	0	0	persists	1	0	0	NA	1995	NA	1	1	NA
648	Piazzi et al. 2000	0			-	Gulf of Procchio	42.7914	10.2371	fair	Mediterranean	Western Mediterranean Sea	Italy	Po	none	1	0	0	0	subtidal	NA	NA	NA	-	1	0	0	0	1	0	0	1	0	NA	1995	NA	1	1	0	0	persists	1	0	0	NA	1995	NA	1	1	NA
649	Piazzi et al. 2000	0			-	Gulf of Stella	42.7595	10.341	fair	Mediterranean	Western Mediterranean Sea	Italy	Po	none	1	0	0	0	subtidal	NA	NA	NA	-	1	0	0	0	1	0	0	1	0	NA	1995	NA	1	1	0	0	persists	1	0	0	NA	1995	NA	1	1	NA
650	Piazzi et al. 2000	0			-	Gulf of Viticcio	42.8138	10.2632	fair	Mediterranean	Western Mediterranean Sea	Italy	Po	none	1	0	0	0	subtidal	NA	NA	NA	-	1	0	0	0	1	0	0	1	0	NA	1995	NA	1	1	0	0	persists	1	0	0	NA	1995	NA	1	1	NA
651	Piazzi et al. 2000	0			-	Inferno Bay	42.862	10.4009	fair	Mediterranean	Western Mediterranean Sea	Italy	Po	none	1	0	0	0	subtidal	NA	NA	NA	-	1	0	0	0	1	0	0	1	0	NA	1995	NA	1	1	0	0	persists	1	0	0	NA	1995	NA	1	1	NA
652	Piazzi et al. 2000	0			-	Nasuto Cape	42.8079	10.1622	fair	Mediterranean	Western Mediterranean Sea	Italy	Po	none	1	0	0	0	subtidal	NA	NA	NA	-	1	0	0	0	1	0	0	1	0	NA	1995	NA	1	1	0	0	persists	1	0	0	NA	1995	NA	1	1	NA
653	Piazzi et al. 2000	0			-	Porto Azzurro	42.762	10.3964	fair	Mediterranean	Western Mediterranean Sea	Italy	Po	none	1	0	0	0	subtidal	NA	NA	NA	-	1	0	0	0	1	0	0	1	0	NA	1995	NA	1	1	0	0	persists	1	0	0	NA	1995	NA	1	1	NA
654	Piazzi et al. 2000	0			-	Portoferraio	42.8093	10.3276	fair	Mediterranean	Western Mediterranean Sea	Italy	Po	none	1	0	0	0	subtidal	NA	NA	NA	-	1	0	0	0	1	0	0	1	0	NA	1995	NA	1	1	0	0	persists	1	0	0	NA	1995	NA	1	1	NA
655	Martín et al. 1997	0			-	Cabo de Palos	37.6242	-0.69868	fair	Mediterranean	Western Mediterranean Sea	Spain	Po	none	1	0	0	0	subtidal	NA	-25	NA	-	1	0	0	0	0	1	0	1	0	NA	1994	NA	1	1	0	0	persists	0	0	0	NA	NA	NA	NA	NA	NA
656	Martín et al. 1997	0			-	Mazarrón	37.5593	-1.20051	fair	Mediterranean	Western Mediterranean Sea	Spain	Po	none	1	0	0	0	subtidal	-17	-24	NA	-	1	0	0	0	0	1	0	1	0	NA	1994	NA	1	1	0	0	persists	0	0	0	NA	NA	NA	NA	NA	NA
658	Kruk-Dowgiallo 1991, Gic-Grusza et al. 2009, Kruk-Dowgiallo and Szaniawska 2008	0			-	Puck Bay	54.7195	18.4879	good	Baltic	Baltic Sea	Poland	Zm	none	0	1	0	0	subtidal	NA	NA	-3.1	-	0	1	1	0	0	0	1	1	0	1950	2009	59	1	1	0	0	persists	1	1	1	1957	2009	52	1	1	3616.08
661	Jaubert et al. 1999	0			-	Bay of Menton	43.7684	7.49493	fair	Mediterranean	Western Mediterranean Sea	France	Po	none	1	0	0	0	subtidal	NA	-17	NA	-	1	0	0	0	1	0	0	1	0	1988	1997	9	1	1	0	0	persists	1	0	0	1988	1997	9	1	1	NA
662	Fraschetti et al.. 2011	0			-	Vlora Bay	40.3704	19.4446	fair	Mediterranean	Adriatic Sea	Albania	Po	none	1	0	0	0	subtidal	NA	NA	-5	-	1	0	0	0	1	0	0	1	0	NA	2007	NA	1	1	0	0	persists	1	0	0	NA	2007	NA	1	1	NA
663	Foden and Brazier 2007	0			-	Helford Creek	50.0962	-5.13119	bad	Atlantic	Celtic Seas	United Kingdom	Zm	none	0	1	0	0	unknown	NA	NA	NA	-	1	0	0	1	0	0	0	1	0	NA	NA	NA	1	0	0	1	lost	0	0	0	NA	NA	NA	NA	NA	NA
664	Dimech et al. 2000, 2002	0			-	Saint Paul’s Bay	35.9559	14.3933	fair	Mediterranean	Ionian and the Central Mediterranean Sea	Malta	Po	none	1	0	0	0	subtidal	NA	NA	-12	-	1	0	0	0	0	0	1	1	0	NA	1998	NA	1	1	0	0	persists	1	0	0	NA	1998	NA	1	1	NA
665	de Villèle and Verlaque 1995	0			-	Cap Martin	43.7553	7.48472	fair	Mediterranean	Western Mediterranean Sea	France	Po	none	1	0	0	0	subtidal	-6	-10	NA	-	1	0	0	0	1	0	0	1	0	1960	1992	32	1	1	0	0	persists	1	0	0	1960	1992	32	1	1	NA
666	de Villèle and Verlaque 1995	0			-	Roquebrune Bay	43.7536	7.44875	fair	Mediterranean	Western Mediterranean Sea	France	Po	none	1	0	0	0	subtidal	-6	-10	NA	-	1	0	0	1	0	0	0	1	0	NA	1992	NA	1	1	0	0	persists	0	0	0	NA	NA	NA	NA	NA	NA
668	González-Correa et al. 2008	0			-	Creek Piteras - Cape Santa Pola	38.4637	-0.32351	fair	Mediterranean	Western Mediterranean Sea	Spain	Po	none	1	0	0	0	subtidal	-3	-5	NA	-	1	0	0	0	0	1	0	1	0	2000	2005	5	1	1	0	0	persists	0	0	0	NA	NA	NA	NA	NA	NA
669	González-Correa et al. 2008	0			-	Lisa Beach - Tamarit Beach	38.189	-0.57253	fair	Mediterranean	Western Mediterranean Sea	Spain	Po	none	1	0	0	0	subtidal	-3	-5	NA	-	1	0	0	0	0	1	0	1	0	2000	2005	5	1	1	0	0	persists	0	0	0	NA	NA	NA	NA	NA	NA
670	Pérez-Ruzafa et al. 2012	0			-	Mar Menor	37.7099	-0.83046	good	Mediterranean	Western Mediterranean Sea	Spain	Cn	none	0	0	1	0	subtidal	-2.1	-6.1	NA	-	0	1	1	0	0	1	0	1	0	1982	2008	26	1	1	0	0	persists	0	0	0	NA	NA	NA	NA	NA	NA
671	González-Correa et al. 2005	0			-	Baeza	38.4627	-0.29978	fair	Mediterranean	Western Mediterranean Sea	Spain	Po	none	1	0	0	0	subtidal	NA	NA	-20	-	1	0	0	0	0	1	0	1	0	1992	2000	8	1	1	0	0	persists	0	0	0	NA	NA	NA	NA	NA	NA
672	González-Correa et al. 2005	0			-	El Carritxal	38.4712	-0.28422	fair	Mediterranean	Western Mediterranean Sea	Spain	Po	none	1	0	0	0	subtidal	NA	NA	-20	-	1	0	0	0	0	1	0	1	0	1992	2000	8	1	1	0	0	persists	0	0	0	NA	NA	NA	NA	NA	NA
673	González-Correa et al. 2005	0			-	El Charco	38.4839	-0.24555	fair	Mediterranean	Western Mediterranean Sea	Spain	Po	none	1	0	0	0	subtidal	NA	NA	-20	-	1	0	0	0	0	1	0	1	0	1992	2000	8	1	1	0	0	persists	0	0	0	NA	NA	NA	NA	NA	NA
674	González-Correa et al. 2005	0			-	Piteras	38.4522	-0.31487	fair	Mediterranean	Western Mediterranean Sea	Spain	Po	none	1	0	0	0	subtidal	NA	NA	-20	-	1	0	0	0	0	1	0	1	0	1992	2000	8	1	1	0	0	persists	0	0	0	NA	NA	NA	NA	NA	NA
675	Molinier and Picard 1953 (in Calvo et al. 2010)	0			-	Augusta Harbour	37.2077	15.2034	fair	Mediterranean	Ionian and the Central Mediterranean Sea	Italy	Po	none	1	0	0	0	subtidal	NA	NA	NA	-	1	0	0	1	0	0	0	1	0	NA	NA	NA	1	0	0	1	lost	0	0	0	NA	NA	NA	NA	NA	NA
676	Picard 1978	0			-	Fos Gulf	43.421	4.94139	fair	Mediterranean	Western Mediterranean Sea	France	Po	none	1	0	0	0	subtidal	NA	NA	NA	-	1	0	0	0	1	0	0	1	0	1972	1975	3	1	1	0	0	persists	1	0	0	1972	1975	3	1	1	NA
678	Pergent et al. 1983, Pergent and Pergent-Martini 1985	0			-	Baie de Paulilles	42.5025	3.12847	fair	Mediterranean	Western Mediterranean Sea	France	Po	none	1	0	0	0	subtidal	NA	NA	-10	-	1	0	0	1	0	0	0	1	0	1951	1981	30	1	1	0	0	persists	0	0	0	NA	NA	NA	NA	NA	NA
679	Pergent et al. 1983, Pergent and Pergent-Martini 1985	0			-	Cap Castell - Cap des Elmes	42.4881	3.13009	fair	Mediterranean	Western Mediterranean Sea	France	Po	none	1	0	0	0	subtidal	NA	NA	-11	-	1	0	0	1	0	0	0	1	0	1951	1981	30	1	1	0	0	persists	0	0	0	NA	NA	NA	NA	NA	NA
680	Pergent et al. 1983, Pergent and Pergent-Martini 1985	0			-	Cap Oullestrell - Cap Castell	42.496	3.13312	fair	Mediterranean	Western Mediterranean Sea	France	Po	none	1	0	0	0	subtidal	NA	NA	-6	-	1	0	0	1	0	0	0	1	0	1951	1981	30	1	1	0	0	persists	0	0	0	NA	NA	NA	NA	NA	NA
681	Pergent et al. 1983, Pergent and Pergent-Martini 1985	0			-	Cap Réderis	42.4658	3.16278	fair	Mediterranean	Western Mediterranean Sea	France	Po	none	1	0	0	0	subtidal	NA	NA	-15	-	1	0	0	1	0	0	0	1	0	1951	1981	30	1	1	0	0	persists	0	0	0	NA	NA	NA	NA	NA	NA
682	Pergent et al. 1983, Pergent and Pergent-Martini 1985	0			-	Le Racou	42.5395	3.05982	fair	Mediterranean	Western Mediterranean Sea	France	Po	none	1	0	0	0	subtidal	NA	NA	-9	-	1	0	0	1	0	0	0	1	0	1951	1981	30	1	1	0	0	persists	0	0	0	NA	NA	NA	NA	NA	NA
683	Pergent et al. 1983, Pergent and Pergent-Martini 1985	0			-	Port de Banyuls-sur-Mer	42.4819	3.13579	fair	Mediterranean	Western Mediterranean Sea	France	Po	none	1	0	0	0	subtidal	NA	NA	-3	-	1	0	0	1	0	0	0	1	0	1951	1981	30	1	1	0	0	persists	0	0	0	NA	NA	NA	NA	NA	NA
684	Meinesz et al. 2002	0			-	Elbu Bay	42.3744	8.56516	fair	Mediterranean	Western Mediterranean Sea	France	Po	none	1	0	0	0	subtidal	NA	-35.5	-35.5	-	0	1	1	0	1	0	0	1	0	1977	1999	22	1	1	0	0	persists	0	0	0	NA	NA	NA	NA	NA	NA
685	Meinesz and Laurent 1978	0			-	Baie de Beaulieu	43.7081	7.34208	fair	Mediterranean	Western Mediterranean Sea	France	Po	none	1	0	0	0	subtidal	-22	-25	NA	-	1	0	0	0	0	0	1	1	0	NA	1976	NA	1	1	0	0	persists	0	0	0	NA	NA	NA	NA	NA	NA
686	Meinesz and Laurent 1978	0			-	Cap Martin - Baie de Roquebrune	43.7575	7.46007	fair	Mediterranean	Western Mediterranean Sea	France	Po	none	1	0	0	0	subtidal	-25	-28	NA	-	1	0	0	0	1	0	0	1	0	NA	1976	NA	1	1	0	0	persists	0	0	0	NA	NA	NA	NA	NA	NA
687	Meinesz and Laurent 1978	0			-	Golfe Juan Est	43.5577	7.10557	fair	Mediterranean	Western Mediterranean Sea	France	Po	none	1	0	0	0	subtidal	-22	-26	NA	-	1	0	0	0	1	0	0	1	0	NA	1976	NA	1	1	0	0	persists	0	0	0	NA	NA	NA	NA	NA	NA
688	Meinesz and Laurent 1978	0			-	Golfe Juan Ouest	43.55	7.06667	fair	Mediterranean	Western Mediterranean Sea	France	Po	none	1	0	0	0	subtidal	-16	-25	NA	-	1	0	0	0	1	0	0	1	0	NA	1976	NA	1	1	0	0	persists	0	0	0	NA	NA	NA	NA	NA	NA
689	Meinesz and Laurent 1978	0			-	Mer d’ze - Cap d’Ail	43.7186	7.37694	fair	Mediterranean	Western Mediterranean Sea	France	Po	none	1	0	0	0	subtidal	-26	-30	NA	-	1	0	0	0	0	0	1	1	0	NA	1976	NA	1	1	0	0	persists	0	0	0	NA	NA	NA	NA	NA	NA
690	Maggi 1972, Maggi 1973, Maggi et al. 1977	0			-	Golfe de Giens	43.0618	6.11519	fair	Mediterranean	Western Mediterranean Sea	France	Po	none	1	0	0	0	subtidal	NA	NA	NA	-	1	0	0	0	1	0	0	1	0	NA	1972	NA	1	1	0	0	persists	1	0	0	NA	1972	NA	1	1	NA
691	Arroyo et al. 2015, Consejería de Medio Ambiente 2016	0			-	Palmones	36.1736	-5.43645	good	Mediterranean	Western Mediterranean Sea	Spain	Zn	Cn	0	0	1	1	intertidal	NA	NA	NA	-	0	1	1	0	0	0	1	1	0	1990	2016	26	0	1	1	0	gained	1	1	1	1990	2016	26	0	1	0
692	Loquès 1995	0			-	îles de Lerins	43.5134	7.04982	fair	Mediterranean	Western Mediterranean Sea	France	Po	none	1	0	0	0	subtidal	NA	NA	NA	-	1	0	0	0	1	0	0	1	0	NA	NA	NA	1	1	0	0	persists	1	0	0	NA	NA	NA	1	1	NA
693	Haritonidis et al. 1990 (Haritonidis 1996 in Schramm and Nienhuis 1996)	0			-	Thermaikos Gulf	40.5983	22.935	fair	Mediterranean	Aegean-Levantine Sea	Greece	Po	none	1	0	0	0	subtidal	NA	NA	-12	-	1	0	0	0	0	0	1	1	0	1978	1985	7	1	1	0	0	persists	1	0	0	1978	1985	7	1	1	NA
694	Haritonidis and Diapoulis 1990	0			-	Saronikos Gulf	37.7649	23.8882	bad	Mediterranean	Aegean-Levantine Sea	Greece	Po	none	1	0	0	0	subtidal	-4	-30	NA	-	1	0	0	0	1	0	0	1	0	NA	1990	NA	1	1	0	0	persists	1	0	0	NA	1990	NA	1	1	NA
695	De Biasi and Aliani 1998	0			-	Channel of Portovenere	44.0489	9.83796	fair	Mediterranean	Western Mediterranean Sea	Italy	Po	none	1	0	0	0	subtidal	0	-4.5	NA	-	1	0	0	0	1	0	0	1	0	NA	1995	NA	1	1	0	0	persists	1	0	0	NA	1995	NA	1	1	NA
696	den Hartog and Jacobs 1980	0			-	Roscoff	48.7264	-3.99745	bad	Atlantic	Celtic Seas	France	Zm	none	0	1	0	0	subtidal	NA	NA	NA	-	1	0	0	0	0	1	0	1	0	1977	1978	1	1	1	0	0	persists	0	0	0	NA	NA	NA	NA	NA	NA
699	Giardina and De Rubeis 2012	0			-	Muro Vecchio	35.5267	12.5531	good	Mediterranean	Ionian and the Central Mediterranean Sea	Italy	Po	none	1	0	0	0	subtidal	-10	-24	NA	-	1	0	0	0	0	1	0	1	0	NA	2012	NA	1	1	0	0	persists	0	0	0	NA	NA	NA	NA	NA	NA
700	Giardina and De Rubeis 2012	0			-	Cala Creta	35.5103	12.6264	good	Mediterranean	Ionian and the Central Mediterranean Sea	Italy	Po	none	1	0	0	0	subtidal	-9	-16	NA	-	1	0	0	0	0	1	0	1	0	NA	2012	NA	1	1	0	0	persists	0	0	0	NA	NA	NA	NA	NA	NA
701	de Falco et al. 2000, 2006	0			-	Golfo de Oristano	39.8833	8.5	fair	Mediterranean	Western Mediterranean Sea	Italy	Po	none	1	0	0	0	subtidal	NA	NA	NA	-	1	0	0	0	1	0	0	1	0	NA	2000	NA	1	1	0	0	persists	1	0	0	NA	2000	NA	1	1	NA
717	Cancemi et al. 1997	0			-	Capo S. Marco	39.864	8.44014	fair	Mediterranean	Western Mediterranean Sea	Italy	Po	none	1	0	0	0	subtidal	NA	NA	NA	-	1	0	0	0	1	0	0	1	0	NA	1997	NA	1	1	0	0	persists	1	0	0	NA	1997	NA	1	1	NA
718	Cancemi et al. 2003	0			-	Figari Bay (20-100 m away from cages)	41.4695	9.06532	fair	Mediterranean	Western Mediterranean Sea	France	Po	none	1	0	0	0	subtidal	NA	NA	-10	-	1	0	0	0	0	1	0	1	0	NA	1995	NA	1	1	0	0	persists	0	0	0	NA	NA	NA	NA	NA	NA
719	Cancemi et al. 2003	0			-	Les Moines	41.457	8.9107	fair	Mediterranean	Western Mediterranean Sea	France	Po	none	1	0	0	0	subtidal	NA	NA	-11	-	1	0	0	0	0	1	0	1	0	NA	1995	NA	1	1	0	0	persists	0	0	0	NA	NA	NA	NA	NA	NA
720	Guidetti 2001, 2004	0			-	Genoa - Quinto	44.385	9.01167	fair	Mediterranean	Western Mediterranean Sea	Italy	Po	none	1	0	0	0	subtidal	-5	-10	NA	-	1	0	0	0	0	1	0	1	0	NA	1995	NA	1	1	0	0	persists	0	0	0	NA	NA	NA	NA	NA	NA
721	Guidetti 2001, 2004	0			-	Noli	44.21	8.42	fair	Mediterranean	Western Mediterranean Sea	Italy	Po	none	1	0	0	0	subtidal	-5	-10	NA	-	1	0	0	0	0	1	0	1	0	NA	1995	NA	1	1	0	0	persists	0	0	0	NA	NA	NA	NA	NA	NA
722	Guidetti 2001, 2004	0			-	Prelo	44.3383	9.22667	fair	Mediterranean	Western Mediterranean Sea	Italy	Po	none	1	0	0	0	subtidal	-5	-10	NA	-	1	0	0	0	0	1	0	1	0	NA	1995	NA	1	1	0	0	persists	0	0	0	NA	NA	NA	NA	NA	NA
730	Mancusi et al. 2011	0			-	Piombino	42.9286	10.5128	bad	Mediterranean	Western Mediterranean Sea	Italy	Po	none	1	0	0	0	subtidal	NA	NA	NA	-	0	1	1	0	1	0	0	1	0	1990	2011	21	1	1	0	0	persists	1	1	1	1990	2011	21	1	1	788.88
731	González-Correa et al. 2007	0			-	Alicante	38.3554	-0.44774	bad	Mediterranean	Western Mediterranean Sea	Spain	Po	none	1	0	0	0	subtidal	NA	NA	-10	-	1	0	0	0	0	1	0	1	0	1998	2004	6	1	1	0	0	persists	0	0	0	NA	NA	NA	NA	NA	NA
732	González-Correa et al. 2007	0			-	Alicante	38.3554	-0.44774	bad	Mediterranean	Western Mediterranean Sea	Spain	Po	none	1	0	0	0	subtidal	NA	NA	-20	-	1	0	0	0	0	1	0	1	0	1998	2004	6	1	1	0	0	persists	0	0	0	NA	NA	NA	NA	NA	NA
733	González-Correa et al. 2007	0			-	Cape Blanco	39.3627	2.78571	bad	Mediterranean	Western Mediterranean Sea	Spain	Po	none	1	0	0	0	subtidal	NA	NA	-10	-	1	0	0	0	0	1	0	1	0	1998	2004	6	1	1	0	0	persists	0	0	0	NA	NA	NA	NA	NA	NA
734	González-Correa et al. 2007	0			-	Cape Blanco	39.3627	2.78571	bad	Mediterranean	Western Mediterranean Sea	Spain	Po	none	1	0	0	0	subtidal	NA	NA	-20	-	1	0	0	0	0	1	0	1	0	1998	2004	6	1	1	0	0	persists	0	0	0	NA	NA	NA	NA	NA	NA
735	González-Correa et al. 2007	0			-	Cape Gata - Níjar	36.7098	-2.17848	bad	Mediterranean	Western Mediterranean Sea	Spain	Po	none	1	0	0	0	subtidal	NA	NA	-10	-	1	0	0	0	0	1	0	1	0	1998	2004	6	1	1	0	0	persists	0	0	0	NA	NA	NA	NA	NA	NA
736	González-Correa et al. 2007	0			-	Cape Gata - Níjar	36.7098	-2.17848	bad	Mediterranean	Western Mediterranean Sea	Spain	Po	none	1	0	0	0	subtidal	NA	NA	-20	-	1	0	0	0	0	1	0	1	0	1998	2004	6	1	1	0	0	persists	0	0	0	NA	NA	NA	NA	NA	NA
737	González-Correa et al. 2007	0			-	Carry-Le-Rouet	43.3257	5.1523	bad	Mediterranean	Western Mediterranean Sea	France	Po	none	1	0	0	0	subtidal	NA	NA	-10	-	1	0	0	0	0	1	0	1	0	1998	2004	6	1	1	0	0	persists	0	0	0	NA	NA	NA	NA	NA	NA
738	González-Correa et al. 2007	0			-	Carry-Le-Rouet	43.3257	5.1523	bad	Mediterranean	Western Mediterranean Sea	France	Po	none	1	0	0	0	subtidal	NA	NA	-20	-	1	0	0	0	0	1	0	1	0	1998	2004	6	1	1	0	0	persists	0	0	0	NA	NA	NA	NA	NA	NA
773	Auby et al. 2010	0			-	Saint Malo (Rance - Fresnaye)	48.6477	-2.03399	good	Atlantic	Greater North Sea	France	Zm	none	0	1	0	0	intertidal	NA	NA	NA	-	0	1	0	0	0	1	0	1	0	2004	2009	5	1	1	0	0	persists	0	0	0	NA	NA	NA	NA	NA	NA
774	Auby et al. 2010	0			-	Rance - Fresnaye	48.6477	-2.03399	good	Atlantic	Greater North Sea	France	Zm	none	0	1	0	0	unknown	NA	NA	NA	-	0	1	1	0	1	0	0	1	0	1993	2007	14	1	1	0	0	persists	1	1	1	1993	2007	14	1	1	74
775	Tuya et al. 2002	0			-	El Berrugo	28.8591	-13.8184	fair	Atlantic	Macaronesia	Spain	Cn	none	0	0	1	0	subtidal	-6	-10	NA	-	1	0	0	0	0	1	0	1	0	NA	2002	NA	1	1	0	0	persists	0	0	0	NA	NA	NA	NA	NA	NA
789	Consejería de Medio Ambiente 2016	0			-	Río Piedras	37.2204	-7.17053	bad	Atlantic	Bay of Biscay and Atlantic Iberian Coast	Spain	Zn	none	0	0	0	1	intertidal	NA	NA	NA	-	0	1	0	0	0	1	0	1	0	2011	2013	2	1	1	0	0	persists	0	0	0	NA	NA	NA	NA	NA	NA
798	Cole 2016	0			-	Fishcombe Cove	50.4026	-3.52199	good	Atlantic	Greater North Sea	United Kingdom	Zm	none	0	1	0	0	subtidal	-1	-3	NA	-	0	1	0	0	1	0	0	1	0	2006	2011	5	1	1	0	0	persists	1	1	0	2006	2011	5	1	1	0.22
799	Wirtz 1995, Kaufmann and Maranhão 2017	0			-	Machico Bay	32.7165	-16.7625	fair	Atlantic	Macaronesia	Portugal	Cn	none	0	0	1	0	subtidal	-7	-16	NA	-	0	1	1	0	1	0	0	1	0	1994	2011	17	1	0	0	1	lost	1	1	1	1994	2011	17	1	0	8
800	Cook (unpublished)	0			-	Portsmouth Harbour (coastal)	50.8296	-1.12816	fair	Atlantic	Greater North Sea	United Kingdom	Zm	none	0	1	0	0	intertidal	NA	NA	NA	-	0	1	0	0	0	1	0	1	0	2009	2011	2	1	1	0	0	persists	0	0	0	NA	NA	NA	NA	NA	NA
801	Milchakova1999	0			-	Karkinitsky Bay	45.8593	33.5355	bad	Mediterranean	Black Sea	Ukraine	Zm	Zn	0	1	0	1	unknown	NA	NA	NA	-	1	0	0	0	0	1	0	1	0	1989	1991	2	1	1	0	0	persists	0	0	0	NA	NA	NA	NA	NA	NA
802	Milchakova1999	0			-	Yalta Bay	44.4912	34.1658	bad	Mediterranean	Black Sea	Ukraine	Zm	Zn	0	1	0	1	unknown	NA	NA	NA	-	1	0	0	0	0	0	1	1	0	NA	1999	NA	1	1	0	0	persists	1	0	0	NA	1999	NA	1	1	NA
803	Polderman and Den Hartog 1975, de Jong (unpublished)	1	293	1	-	Balgzand	52.9068	4.83055	good	Atlantic	Wadden Sea	The Netherlands	Zn	Zm	0	1	0	1	intertidal	NA	NA	-0.6	-	0	1	1	0	1	0	0	1	0	1972	1989	17	1	0	0	1	lost	1	1	1	1972	1989	17	1	0	47.4
804	Sala et al. 1994	0			-	Plaja del Castell	41.8605	3.15748	good	Mediterranean	Western Mediterranean Sea	Spain	Po	none	1	0	0	0	subtidal	-12	-20	NA	-	1	0	0	0	1	0	0	1	0	NA	1990	NA	1	1	0	0	persists	1	0	0	NA	1990	NA	1	1	NA
805	Araújo et al. 2012, Kaufmann and Maranhão 2017	0			-	Cais do Carvão	32.6342	-16.9364	fair	Atlantic	Macaronesia	Portugal	Cn	none	0	0	1	0	subtidal	-11	-16	NA	-	1	0	0	0	0	1	0	1	0	2010	2016	6	1	1	0	0	persists	0	0	0	NA	NA	NA	NA	NA	NA
806	Kastler and Michaelis 1999	0			-	Borkum	53.5731	6.78516	fair	Atlantic	Wadden Sea	Germany	Zn	Zm	0	1	0	1	intertidal	NA	NA	NA	-	0	1	1	0	1	0	0	1	0	1970	1994	24	1	1	0	0	persists	1	1	1	1970	1994	24	1	1	74.8
807	Kastler and Michaelis 1999	0			-	Juist	53.658	6.99284	fair	Atlantic	Wadden Sea	Germany	Zn	Zm	0	1	0	1	intertidal	NA	NA	NA	-	0	1	1	0	1	0	0	1	0	1970	1994	24	1	1	0	0	persists	1	1	1	1970	1994	24	1	1	742.8
808	Kastler and Michaelis 1999	0			-	Norderney	53.6936	7.25254	fair	Atlantic	Wadden Sea	Germany	Zn	Zm	0	1	0	1	intertidal	NA	NA	NA	-	0	1	1	0	1	0	0	1	0	1970	1994	24	1	1	0	0	persists	1	1	1	1970	1994	24	1	1	407.8
809	Kastler and Michaelis 1999	0			-	Baltrum	53.6874	7.4075	fair	Atlantic	Wadden Sea	Germany	Zn	Zm	0	1	0	1	intertidal	NA	NA	NA	-	0	1	1	0	1	0	0	1	0	1970	1994	24	1	0	0	1	lost	1	1	1	1970	1994	24	1	0	178.6
810	Kastler and Michaelis 1999	0			-	Langeoog	53.7421	7.5514	fair	Atlantic	Wadden Sea	Germany	Zn	Zm	0	1	0	1	intertidal	NA	NA	NA	-	0	1	1	0	1	0	0	1	0	1970	1994	24	1	1	0	0	persists	1	1	1	1970	1994	24	1	1	344.3
811	Kastler and Michaelis 1999	0			-	Spiekeroog	53.7055	7.76367	fair	Atlantic	Wadden Sea	Germany	Zn	Zm	0	1	0	1	intertidal	NA	NA	NA	-	0	1	1	0	1	0	0	1	0	1970	1994	24	1	1	0	0	persists	1	1	1	1970	1994	24	1	1	256.9
812	Kastler and Michaelis 1999	0			-	Wangerooge	53.7198	7.9652	fair	Atlantic	Wadden Sea	Germany	Zn	Zm	0	1	0	1	intertidal	NA	NA	NA	-	0	1	1	0	1	0	0	1	0	1970	1994	24	1	1	0	0	persists	1	1	1	1970	1994	24	1	1	54.7
813	Kastler and Michaelis 1999	0			-	Wilhelmshaven	53.4436	8.19487	fair	Atlantic	Wadden Sea	Germany	Zn	Zm	0	1	0	1	intertidal	NA	NA	NA	-	0	1	1	0	1	0	0	1	0	1970	1994	24	1	1	0	0	persists	1	1	1	1970	1994	24	1	1	533.7
814	Kastler and Michaelis 1999	0			-	Jade Bright	53.6152	8.2607	fair	Atlantic	Wadden Sea	Germany	Zn	Zm	0	1	0	1	intertidal	NA	NA	NA	-	0	1	1	0	1	0	0	1	0	1970	1994	24	1	0	0	1	lost	1	1	1	1970	1994	24	1	0	257
815	Kastler and Michaelis 1999	0			-	Weser Estuary	53.8257	8.42874	fair	Atlantic	Wadden Sea	Germany	Zn	Zm	0	1	0	1	intertidal	NA	NA	NA	-	0	1	1	0	1	0	0	1	0	1970	1994	24	1	1	0	0	persists	1	1	1	1970	1994	24	1	1	521.7
816	Kastler and Michaelis 1999	0			-	Bremerhaven	53.5739	8.3981	fair	Atlantic	Wadden Sea	Germany	Zn	Zm	0	1	0	1	intertidal	NA	NA	NA	-	0	1	1	0	1	0	0	1	0	1970	1994	24	1	1	0	0	persists	1	1	1	1970	1994	24	1	1	197.5
817	Jakl et al. 2015	0			-	Cuska Dumboka	43.9026	15.1892	good	Mediterranean	Adriatic Sea	Croatia	Po	none	1	0	0	0	subtidal	NA	NA	NA	-	0	1	0	0	0	1	0	1	0	2011	2014	3	1	1	0	0	persists	0	0	0	NA	NA	NA	NA	NA	NA
818	Jakl et al. 2015	0			-	Kobiljak	43.87	15.1963	good	Mediterranean	Adriatic Sea	Croatia	Po	none	1	0	0	0	subtidal	NA	NA	NA	-	0	1	0	0	0	1	0	1	0	2011	2014	3	1	1	0	0	persists	0	0	0	NA	NA	NA	NA	NA	NA
819	Jakl et al. 2015	0			-	Lucica	43.8744	15.1844	good	Mediterranean	Adriatic Sea	Croatia	Po	none	1	0	0	0	subtidal	NA	NA	NA	-	0	1	0	0	0	1	0	1	0	2011	2014	3	1	1	0	0	persists	0	0	0	NA	NA	NA	NA	NA	NA
820	Jakl et al. 2015	0			-	Sestrica	43.8505	15.2149	good	Mediterranean	Adriatic Sea	Croatia	Po	none	1	0	0	0	subtidal	NA	NA	NA	-	0	1	0	0	0	1	0	1	0	2011	2014	3	1	1	0	0	persists	0	0	0	NA	NA	NA	NA	NA	NA
821	Jakl et al. 2015	0			-	Garmenjak	43.8766	15.1778	good	Mediterranean	Adriatic Sea	Croatia	Po	none	1	0	0	0	subtidal	NA	NA	NA	-	0	1	0	0	0	1	0	1	0	2011	2014	3	1	1	0	0	persists	0	0	0	NA	NA	NA	NA	NA	NA
822	Unsworth et al. 2017	0			-	Fowey	50.3309	-4.63451	fair	Atlantic	Celtic Seas	United Kingdom	Zm	none	0	1	0	0	subtidal	NA	NA	NA	-	1	0	0	0	1	0	0	1	0	NA	2016	NA	1	1	0	0	persists	1	0	0	NA	2016	NA	1	1	NA
823	Unsworth et al. 2017	0			-	Poole harbor	50.6875	-1.95714	fair	Atlantic	Greater North Sea	United Kingdom	Zm	none	0	1	0	0	subtidal	NA	NA	NA	-	1	0	0	0	1	0	0	1	0	NA	2016	NA	1	1	0	0	persists	1	0	0	NA	2016	NA	1	1	NA
824	Unsworth et al. 2017	0			-	Porthdinllaen	52.9432	-4.56616	fair	Atlantic	Celtic Seas	United Kingdom	Zm	none	0	1	0	0	subtidal	NA	NA	NA	-	1	0	0	0	1	0	0	1	0	NA	2016	NA	1	1	0	0	persists	1	0	0	NA	2016	NA	1	1	NA
825	Unsworth et al. 2017	0			-	Salcombe	50.2389	-3.76426	fair	Atlantic	Celtic Seas	United Kingdom	Zm	none	0	1	0	0	subtidal	NA	NA	NA	-	1	0	0	0	1	0	0	1	0	NA	2016	NA	1	1	0	0	persists	1	0	0	NA	2016	NA	1	1	NA
826	Unsworth et al. 2017	0			-	Saint Marys	49.9182	-6.3145	fair	Atlantic	Celtic Seas	United Kingdom	Zm	none	0	1	0	0	subtidal	NA	NA	NA	-	1	0	0	0	1	0	0	1	0	NA	2016	NA	1	1	0	0	persists	1	0	0	NA	2016	NA	1	1	NA
827	Unsworth et al. 2017	0			-	Saint Mawes	50.1619	-5.00279	fair	Atlantic	Celtic Seas	United Kingdom	Zm	none	0	1	0	0	subtidal	NA	NA	NA	-	1	0	0	0	1	0	0	1	0	NA	2016	NA	1	1	0	0	persists	1	0	0	NA	2016	NA	1	1	NA
828	Unsworth et al. 2017	0			-	Studland Bay	50.6446	-1.94293	fair	Atlantic	Greater North Sea	United Kingdom	Zm	none	0	1	0	0	subtidal	NA	NA	NA	-	1	0	0	0	1	0	0	1	0	NA	2016	NA	1	1	0	0	persists	1	0	0	NA	2016	NA	1	1	NA
829	Unsworth et al. 2017	0			-	Helford	50.0987	-5.13873	fair	Atlantic	Celtic Seas	United Kingdom	Zm	none	0	1	0	0	subtidal	NA	NA	NA	-	1	0	0	0	1	0	0	1	0	NA	2016	NA	1	1	0	0	persists	1	0	0	NA	2016	NA	1	1	NA
830	Bertelli et al. 2017	0			-	Angle Bay	51.6794	-5.04632	good	Atlantic	Celtic Seas	United Kingdom	Zn	none	0	0	0	1	intertidal	NA	NA	NA	-	0	1	1	0	0	0	1	1	0	1996	2016	20	1	1	0	0	persists	1	1	1	1996	2016	20	1	1	5.22
831	Bertelli et al. 2017	0			-	Carew	51.7163	-4.85925	good	Atlantic	Celtic Seas	United Kingdom	Zn	none	0	0	0	1	intertidal	NA	NA	NA	-	0	1	1	0	1	0	0	1	0	2008	2016	8	1	1	0	0	persists	1	1	1	2008	2016	8	1	1	3.18
832	Bertelli et al. 2017	0			-	Cosheston	51.6984	-4.91988	good	Atlantic	Celtic Seas	United Kingdom	Zn	none	0	0	0	1	intertidal	NA	NA	NA	-	0	1	0	0	1	0	0	1	0	2008	2014	6	1	1	0	0	persists	1	1	0	2008	2014	6	1	1	0.24
833	Bertelli et al. 2017	0			-	Garron pill	51.734	-4.8786	good	Atlantic	Celtic Seas	United Kingdom	Zn	none	0	0	0	1	intertidal	NA	NA	NA	-	0	1	1	0	1	0	0	1	0	2008	2016	8	1	1	0	0	persists	1	1	1	2008	2016	8	1	1	4.52
834	Bertelli et al. 2017	0			-	Hobbs point	51.6964	-4.94484	good	Atlantic	Celtic Seas	United Kingdom	Zn	none	0	0	0	1	intertidal	NA	NA	NA	-	0	1	1	0	1	0	0	1	0	2008	2016	8	1	1	0	0	persists	1	1	1	2008	2016	8	1	1	2.09
835	Bertelli et al. 2017	0			-	Pembroke river	51.68	-4.97074	good	Atlantic	Celtic Seas	United Kingdom	Zn	none	0	0	0	1	intertidal	NA	NA	NA	-	0	1	0	0	0	0	1	1	0	2007	2015	8	1	1	0	0	persists	1	1	0	2007	2014	7	1	1	54.99
836	Bertelli et al. 2017	0			-	Pwllcrochan flats	51.6896	-5.00652	good	Atlantic	Celtic Seas	United Kingdom	Zn	none	0	0	0	1	intertidal	NA	NA	NA	-	0	1	1	0	1	0	0	1	0	2008	2016	8	1	1	0	0	persists	1	1	1	2008	2016	8	1	1	0.17
837	Bertelli et al. 2017	0			-	Sprinkle pill	51.7619	-4.88715	good	Atlantic	Celtic Seas	United Kingdom	Zn	none	0	0	0	1	intertidal	NA	NA	NA	-	0	1	1	0	1	0	0	1	0	2008	2016	8	1	1	0	0	persists	1	1	1	2008	2016	8	1	1	0.16
846	Kruzic 2008	0			-	Veli Rat	44.1529	14.8193	fair	Mediterranean	Adriatic Sea	Croatia	Po	none	1	0	0	0	subtidal	NA	NA	-10	-	1	0	0	0	0	1	0	1	0	NA	2014	NA	1	1	0	0	persists	0	0	0	NA	NA	NA	NA	NA	NA
847	Kruzic 2008	0			-	Sakarun	44.1314	14.8753	fair	Mediterranean	Adriatic Sea	Croatia	Po	none	1	0	0	0	subtidal	NA	NA	-10	-	1	0	0	0	0	1	0	1	0	NA	2014	NA	1	1	0	0	persists	0	0	0	NA	NA	NA	NA	NA	NA
848	Kruzic 2008	0			-	Mezanj	44.0942	14.9226	fair	Mediterranean	Adriatic Sea	Croatia	Po	none	1	0	0	0	subtidal	NA	NA	-10	-	1	0	0	0	0	1	0	1	0	NA	2014	NA	1	1	0	0	persists	0	0	0	NA	NA	NA	NA	NA	NA
849	Kruzic 2008	0			-	Brbinjscica	44.0539	14.9898	fair	Mediterranean	Adriatic Sea	Croatia	Po	none	1	0	0	0	subtidal	NA	NA	-10	-	1	0	0	0	0	1	0	1	0	NA	2014	NA	1	1	0	0	persists	0	0	0	NA	NA	NA	NA	NA	NA
850	Kruzic 2008	0			-	Savar	44.0636	15.0221	fair	Mediterranean	Adriatic Sea	Croatia	Po	none	1	0	0	0	subtidal	NA	NA	-10	-	1	0	0	0	0	1	0	1	0	NA	2014	NA	1	1	0	0	persists	0	0	0	NA	NA	NA	NA	NA	NA
851	Kruzic 2008	0			-	Fulija Islet	44.0149	15.1118	fair	Mediterranean	Adriatic Sea	Croatia	Po	none	1	0	0	0	subtidal	NA	NA	-10	-	1	0	0	0	0	1	0	1	0	NA	2014	NA	1	1	0	0	persists	0	0	0	NA	NA	NA	NA	NA	NA
852	Kruzic 2008	0			-	Iz	44.0026	15.1528	fair	Mediterranean	Adriatic Sea	Croatia	Po	none	1	0	0	0	subtidal	NA	NA	-10	-	1	0	0	0	0	1	0	1	0	NA	2014	NA	1	1	0	0	persists	0	0	0	NA	NA	NA	NA	NA	NA
853	Kruzic 2008	0			-	Mrtovnjak	44.0095	15.1738	fair	Mediterranean	Adriatic Sea	Croatia	Po	none	1	0	0	0	subtidal	NA	NA	-10	-	1	0	0	0	0	1	0	1	0	NA	2014	NA	1	1	0	0	persists	0	0	0	NA	NA	NA	NA	NA	NA
854	La Manna et al. 2015	0			-	Cala Portese	41.2837	9.35895	good	Mediterranean	Western Mediterranean Sea	Italy	Po	none	1	0	0	0	subtidal	-3	-16	NA	-	1	0	0	0	0	1	0	1	0	NA	2013	NA	1	1	0	0	persists	0	0	0	NA	NA	NA	NA	NA	NA
855	La Manna et al. 2015	0			-	Porto Madonna	41.1847	9.46644	good	Mediterranean	Western Mediterranean Sea	Italy	Po	none	1	0	0	0	subtidal	-3	-16	NA	-	1	0	0	0	0	1	0	1	0	NA	2013	NA	1	1	0	0	persists	0	0	0	NA	NA	NA	NA	NA	NA
856	Lorenti et al. 2005	0			-	Lacco Ameno	40.7559	13.8928	good	Mediterranean	Western Mediterranean Sea	Italy	Po	none	1	0	0	0	subtidal	NA	NA	-5	-	0	1	0	0	0	1	0	1	0	2000	2002	2	1	1	0	0	persists	0	0	0	NA	NA	NA	NA	NA	NA
857	Lorenti et al. 2005	0			-	Lacco Ameno	40.7559	13.8928	good	Mediterranean	Western Mediterranean Sea	Italy	Po	none	1	0	0	0	subtidal	NA	NA	-10	-	0	1	0	0	0	1	0	1	0	2000	2002	2	1	1	0	0	persists	0	0	0	NA	NA	NA	NA	NA	NA
858	Lorenti et al. 2005	0			-	Lacco Ameno	40.7559	13.8928	good	Mediterranean	Western Mediterranean Sea	Italy	Po	none	1	0	0	0	subtidal	NA	NA	-30	-	0	1	0	0	0	1	0	1	0	2000	2002	2	1	1	0	0	persists	0	0	0	NA	NA	NA	NA	NA	NA
859	Lorenti et al. 2005	0			-	Off Scarrupata	40.7038	13.9357	good	Mediterranean	Western Mediterranean Sea	Italy	Po	none	1	0	0	0	subtidal	NA	NA	-10	-	0	1	0	0	0	1	0	1	0	2000	2002	2	1	1	0	0	persists	0	0	0	NA	NA	NA	NA	NA	NA
860	Lorenti et al. 2005	0			-	Off Scarrupata	40.7038	13.9357	good	Mediterranean	Western Mediterranean Sea	Italy	Po	none	1	0	0	0	subtidal	NA	NA	-30	-	0	1	0	0	0	1	0	1	0	2000	2002	2	1	1	0	0	persists	0	0	0	NA	NA	NA	NA	NA	NA
861	Molenaar et al. 2006	0			-	Cap Martin	43.7539	7.48636	bad	Mediterranean	Western Mediterranean Sea	France	Po	none	1	0	0	0	subtidal	NA	NA	-20	-	0	1	1	0	0	1	0	1	0	1995	2004	9	1	1	0	0	persists	0	0	0	NA	NA	NA	NA	NA	NA
862	Molenaar et al. 2006	0			-	Cap Ferrat	43.6717	7.32904	bad	Mediterranean	Western Mediterranean Sea	France	Po	none	1	0	0	0	subtidal	NA	NA	-20	-	0	1	1	0	0	1	0	1	0	1995	2004	9	1	1	0	0	persists	0	0	0	NA	NA	NA	NA	NA	NA
863	Molenaar et al. 2009	0			-	Cap d’Antibes	43.7539	7.48636	bad	Mediterranean	Western Mediterranean Sea	France	Po	none	1	0	0	0	subtidal	NA	NA	-6	-	0	1	1	0	0	1	0	1	0	1995	2005	10	1	1	0	0	persists	0	0	0	NA	NA	NA	NA	NA	NA
864	Molenaar et al. 2009	0			-	Cap Martin	43.7539	7.48636	bad	Mediterranean	Western Mediterranean Sea	France	Po	none	1	0	0	0	subtidal	NA	NA	-6	-	0	1	1	0	0	0	1	1	0	1995	2005	10	1	1	0	0	persists	0	0	0	NA	NA	NA	NA	NA	NA
865	Sánchez-Lizaso et al. 1990	0			-	El Campello	38.448	-0.35265	fair	Mediterranean	Western Mediterranean Sea	Spain	Po	none	1	0	0	0	subtidal	-13	-29	NA	-	1	0	0	0	0	0	1	1	0	1956	1986	30	1	1	0	0	persists	1	0	0	1956	1986	30	1	1	NA
866	Pergent et al. 1999	0			-	Gulf of Sant'Amanza	41.4078	9.2231	fair	Mediterranean	Western Mediterranean Sea	France	Po	none	1	0	0	0	subtidal	NA	NA	-6	-	1	0	0	0	0	1	0	1	0	NA	1994	NA	1	1	0	0	persists	0	0	0	NA	NA	NA	NA	NA	NA
867	Pergent et al. 1999	0			-	Bay of Figari	41.4695	9.06532	fair	Mediterranean	Western Mediterranean Sea	France	Po	none	1	0	0	0	subtidal	NA	NA	-10	-	1	0	0	0	0	1	0	1	0	NA	1994	NA	1	1	0	0	persists	0	0	0	NA	NA	NA	NA	NA	NA
868	Pergent et al. 1999	0			-	Gulf of Aranci	40.9843	9.63505	fair	Mediterranean	Western Mediterranean Sea	France	Po	none	1	0	0	0	subtidal	NA	NA	-23	-	1	0	0	0	0	1	0	1	0	NA	1994	NA	1	1	0	0	persists	0	0	0	NA	NA	NA	NA	NA	NA
869	Fernández-Torquemada et al. 2005	0			-	Desalination Plant Alicante	38.2999	-0.51692	fair	Mediterranean	Western Mediterranean Sea	Spain	Po	none	1	0	0	0	subtidal	NA	NA	-16	-	1	0	0	0	0	1	0	1	0	NA	2004	NA	1	1	0	0	persists	0	0	0	NA	NA	NA	NA	NA	NA
870	Fernández-Torquemada et al. 2005	0			-	Desalination Plant Alicante	38.2999	-0.51692	fair	Mediterranean	Western Mediterranean Sea	Spain	Po	none	1	0	0	0	subtidal	NA	NA	-20	-	1	0	0	0	0	1	0	1	0	NA	2004	NA	1	1	0	0	persists	0	0	0	NA	NA	NA	NA	NA	NA
871	Fernández-Torquemada et al. 2005	0			-	Harbour Alicante	38.3214	-0.50643	fair	Mediterranean	Western Mediterranean Sea	Spain	Po	none	1	0	0	0	subtidal	NA	NA	-16	-	1	0	0	0	0	0	1	1	0	NA	2004	NA	1	1	0	0	persists	0	0	0	NA	NA	NA	NA	NA	NA
872	Fernández-Torquemada et al. 2005	0			-	Harbour Alicante	38.3214	-0.50643	fair	Mediterranean	Western Mediterranean Sea	Spain	Po	none	1	0	0	0	subtidal	NA	NA	-20	-	1	0	0	0	0	1	0	1	0	NA	2004	NA	1	1	0	0	persists	0	0	0	NA	NA	NA	NA	NA	NA
873	Fernández-Torquemada et al. 2005	0			-	Urbanova	38.2804	-0.51465	fair	Mediterranean	Western Mediterranean Sea	Spain	Po	none	1	0	0	0	subtidal	NA	NA	-16	-	1	0	0	0	0	1	0	1	0	NA	2004	NA	1	1	0	0	persists	0	0	0	NA	NA	NA	NA	NA	NA
874	Fernández-Torquemada et al. 2005	0			-	Urbanova	38.2804	-0.51465	fair	Mediterranean	Western Mediterranean Sea	Spain	Po	none	1	0	0	0	subtidal	NA	NA	-20	-	1	0	0	0	0	1	0	1	0	NA	2004	NA	1	1	0	0	persists	0	0	0	NA	NA	NA	NA	NA	NA
875	Procaccini et al. 2003	1	340	0	-	Islas Medes (entire)	42.0458	3.2197	good	Mediterranean	Western Mediterranean Sea	Spain	Po	none	1	0	0	0	subtidal	NA	NA	NA	-	0	1	1	0	1	0	0	1	0	1984	2001	17	1	1	0	0	persists	1	1	1	1984	2001	17	1	1	9
[truncated: 194 more columns]

## Sheet: timeseries_raw
SITE ID	AssessmentID	Species	Decade	Year	Presence	Metric	Metric group	Value	Error	SampleSize	Units
3	3_area	Zn	1940	1947	1	area	extent	247.98	NA	NA	ha
3	3_area	Zn	2000	2001	1	area	extent	80.04	NA	NA	ha
5	5_area	Zn	1980	1984	1	area	extent	76.9	NA	NA	ha
5	5_area	Zn	2000	2002	1	area	extent	101.4	NA	NA	ha
7	7_lowerlimit	Zm	1970	1978	1	lowerlimit	extent	-13	NA	NA	m
7	7_lowerlimit	Zm	1980	1980	1	lowerlimit	extent	-10	NA	NA	m
8	8_area	Zn	2000	2002	1	area	extent	42	NA	NA	ha
8	8_area	Zn	2000	2003	1	area	extent	42	NA	NA	ha
8	8_area	Zn	2000	2004	1	area	extent	14	NA	NA	ha
9	9_area	Po	2000	2004	1	area	extent	111.55	NA	NA	ha
9	9_area	Po	2000	2007	1	area	extent	111.21	NA	NA	ha
9	9_area	Po	2000	2009	1	area	extent	106.73	NA	NA	ha
9	9_area	Po	2010	2010	1	area	extent	103.21	NA	NA	ha
9	9_area	Po	2010	2011	1	area	extent	85.69	NA	NA	ha
11	11_area	Po	1950	1959	1	area	extent	7301.1	NA	NA	ha
11	11_area	Po	1980	1980	1	area	extent	5084.3	NA	NA	ha
11	11_area	Po	1990	1990	1	area	extent	3594.4	NA	NA	ha
11	11_area	Po	2000	2005	1	area	extent	2936.3	NA	NA	ha
11	11_lowerlimit	Po	1950	1959	1	lowerlimit	extent	-35.33	NA	NA	m
11	11_lowerlimit	Po	1980	1980	1	lowerlimit	extent	-28.1	NA	NA	m
11	11_lowerlimit	Po	1990	1990	1	lowerlimit	extent	-25.63	NA	NA	m
11	11_lowerlimit	Po	2000	2005	1	lowerlimit	extent	-24.7	NA	NA	m
11	11_upperlimit	Po	1950	1959	1	upperlimit	extent	-14.37	NA	NA	m
11	11_upperlimit	Po	1980	1980	1	upperlimit	extent	-14.63	NA	NA	m
11	11_upperlimit	Po	1990	1990	1	upperlimit	extent	-14.9	NA	NA	m
11	11_upperlimit	Po	2000	2005	1	upperlimit	extent	-16.7	NA	NA	m
12	12_cover	Po	2010	2012	1	cover	density	48.5	15.24	NA	%
12	12_cover	Po	2010	2013	1	cover	density	44.67	17.68	NA	%
12	12_cover	Po	2010	2014	1	cover	density	38	26.87	NA	%
12	12_density	Po	2010	2012	1	density	density	430.56	58.46	NA	shoots m-2
12	12_density	Po	2010	2013	1	density	density	303.13	15.46	NA	shoots m-2
12	12_density	Po	2010	2014	1	density	density	319.44	22.06	NA	shoots m-2
13	13_density	Po	2010	2012	1	density	density	500	54.98	NA	shoots m-2
13	13_density	Po	2010	2013	1	density	density	584.68	18.85	NA	shoots m-2
13	13_density	Po	2010	2014	1	density	density	543.97	30.61	NA	shoots m-2
14	14_cover	Po	2010	2012	1	cover	density	53.07	8.01	NA	%
14	14_cover	Po	2010	2013	1	cover	density	65.07	4.42	NA	%
14	14_cover	Po	2010	2014	1	cover	density	75.6	3.26	NA	%
14	14_density	Po	2010	2012	1	density	density	698.21	58.26	NA	shoots m-2
14	14_density	Po	2010	2013	1	density	density	601.39	11.29	NA	shoots m-2
14	14_density	Po	2010	2014	1	density	density	664.29	28.36	NA	shoots m-2
15	15_cover	Po	2010	2012	1	cover	density	84	0	NA	%
15	15_cover	Po	2010	2013	1	cover	density	90	9.8	NA	%
15	15_cover	Po	2010	2014	1	cover	density	84	8.67	NA	%
15	15_density	Po	2010	2012	1	density	density	568.75	53.4	NA	shoots m-2
15	15_density	Po	2010	2013	1	density	density	529.84	14.21	NA	shoots m-2
15	15_density	Po	2010	2014	1	density	density	402.27	15.64	NA	shoots m-2
16	16_cover	Po	2010	2012	1	cover	density	72.4	0.75	NA	%
16	16_cover	Po	2010	2013	1	cover	density	76.67	2.05	NA	%
16	16_cover	Po	2010	2014	1	cover	density	74.93	4.54	NA	%
16	16_density	Po	2010	2012	1	density	density	463.69	29.15	NA	shoots m-2
16	16_density	Po	2010	2013	1	density	density	455	12.5	NA	shoots m-2
16	16_density	Po	2010	2014	1	density	density	403.13	12.33	NA	shoots m-2
17	17_cover	Po	2010	2012	1	cover	density	82	1.41	NA	%
17	17_cover	Po	2010	2013	1	cover	density	83.47	4.55	NA	%
17	17_cover	Po	2010	2014	1	cover	density	83.33	2.86	NA	%
17	17_density	Po	2010	2012	1	density	density	364.06	14.62	NA	shoots m-2
17	17_density	Po	2010	2014	1	density	density	443.55	14.95	NA	shoots m-2
18	18_cover	Po	2010	2012	1	cover	density	75.4	7.64	NA	%
18	18_cover	Po	2010	2013	1	cover	density	86.4	3.89	NA	%
18	18_cover	Po	2010	2014	1	cover	density	87.47	3.54	NA	%
19	19_cover	Po	2010	2012	1	cover	density	56	0	NA	%
19	19_cover	Po	2010	2013	1	cover	density	74.27	6.08	NA	%
19	19_cover	Po	2010	2014	1	cover	density	72	3.7	NA	%
20	20_cover	Po	2010	2011	1	cover	density	77.33	9.2	NA	%
20	20_cover	Po	2010	2013	1	cover	density	84.8	6.69	NA	%
20	20_density	Po	2010	2011	1	density	density	713.89	50.41	NA	shoots m-2
20	20_density	Po	2010	2012	1	density	density	520.83	33.66	NA	shoots m-2
20	20_density	Po	2010	2013	1	density	density	450	14.5	NA	shoots m-2
20	20_density	Po	2010	2014	1	density	density	376.85	13.32	NA	shoots m-2
21	21_cover	Po	2010	2011	1	cover	density	85.33	4.97	NA	%
21	21_cover	Po	2010	2012	1	cover	density	85.33	4.97	NA	%
21	21_cover	Po	2010	2013	1	cover	density	70.67	10.53	NA	%
21	21_cover	Po	2010	2014	1	cover	density	69.87	14.52	NA	%
21	21_density	Po	2010	2011	1	density	density	600	57.79	NA	shoots m-2
21	21_density	Po	2010	2012	1	density	density	429.55	52.69	NA	shoots m-2
21	21_density	Po	2010	2013	1	density	density	520.24	22.68	NA	shoots m-2
21	21_density	Po	2010	2014	1	density	density	540.63	25.53	NA	shoots m-2
22	22_cover	Po	2010	2011	1	cover	density	82.67	7.12	NA	%
22	22_cover	Po	2010	2012	1	cover	density	82.67	7.12	NA	%
22	22_cover	Po	2010	2013	1	cover	density	61.33	7.12	NA	%
22	22_cover	Po	2010	2014	1	cover	density	71.6	13.76	NA	%
22	22_density	Po	2010	2011	1	density	density	500	39.03	NA	shoots m-2
22	22_density	Po	2010	2012	1	density	density	386.25	39.06	NA	shoots m-2
22	22_density	Po	2010	2013	1	density	density	607.89	48.15	NA	shoots m-2
22	22_density	Po	2010	2014	1	density	density	576.79	24.18	NA	shoots m-2
23	23_cover	Po	2010	2012	1	cover	density	26.73	6.42	NA	%
23	23_cover	Po	2010	2013	1	cover	density	27.47	7.3	NA	%
23	23_cover	Po	2010	2014	1	cover	density	27.47	7.3	NA	%
23	23_density	Po	2010	2012	1	density	density	303	19	NA	shoots m-2
23	23_density	Po	2010	2013	1	density	density	229	11	NA	shoots m-2
23	23_density	Po	2010	2014	1	density	density	207.41	13.86	NA	shoots m-2
24	24_cover	Po	2010	2012	1	cover	density	55.33	18.83	NA	%
24	24_cover	Po	2010	2013	1	cover	density	67.2	8.61	NA	%
24	24_cover	Po	2010	2014	1	cover	density	50	18.77	NA	%
24	24_density	Po	2010	2012	1	density	density	791.94	29.61	NA	shoots m-2
24	24_density	Po	2010	2013	1	density	density	466.3	18.85	NA	shoots m-2
24	24_density	Po	2010	2014	1	density	density	565.91	22.24	NA	shoots m-2
25	25_biomass	Zm	1960	1968	1	biomass	density	14.3	3.5	12	gDW m-2
25	25_biomass	Zm	1990	1993	1	biomass	density	22.7	4.3	9	gDW m-2
26	26_biomass	Zm	1960	1968	1	biomass	density	1.8	1.1	21	gDW m-2
26	26_biomass	Zm	1990	1993	1	biomass	density	4.6	3.5	9	gDW m-2
26	26_density	Zm	1960	1968	1	density	density	6	2	21	shoots m-2
26	26_density	Zm	1990	1993	1	density	density	17	7	12	shoots m-2
27	27_area	Zm	1990	1993	1	area	extent	121.05	NA	NA	ha
27	27_area	Zm	2000	2008	0	area	extent	0	NA	NA	ha
28	28_area	Po	1990	1993	1	area	extent	152.41	NA	NA	ha
28	28_area	Po	2000	2008	0	area	extent	0	NA	NA	ha
29	29_density	Zm	1990	1997	1	density	density	84.6	NA	NA	shoots m-2
29	29_density	Zm	1990	1998	1	density	density	86.9	NA	NA	shoots m-2
29	29_density	Zm	1990	1999	1	density	density	149	NA	NA	shoots m-2
29	29_density	Zm	2000	2000	1	density	density	166	NA	NA	shoots m-2
29	29_density	Zm	2000	2001	1	density	density	124	NA	NA	shoots m-2
29	29_density	Zm	2000	2002	1	density	density	177	NA	NA	shoots m-2
29	29_density	Zm	2000	2003	1	density	density	158	NA	NA	shoots m-2
29	29_density	Zm	2000	2004	1	density	density	139	NA	NA	shoots m-2
29	29_density	Zm	2000	2005	1	density	density	74.9	NA	NA	shoots m-2
29	29_density	Zm	2000	2006	1	density	density	113	NA	NA	shoots m-2
29	29_density	Zm	2000	2007	1	density	density	90.9	NA	NA	shoots m-2
29	29_density	Zm	2000	2008	1	density	density	60.2	NA	NA	shoots m-2
29	29_density	Zm	2000	2009	1	density	density	90.2	NA	NA	shoots m-2
29	29_density	Zm	2010	2010	1	density	density	71.3	NA	NA	shoots m-2
30	30_density	Zm	1990	1997	1	density	density	182	NA	NA	shoots m-2
30	30_density	Zm	1990	1998	1	density	density	218	NA	NA	shoots m-2
30	30_density	Zm	1990	1999	1	density	density	162	NA	NA	shoots m-2
30	30_density	Zm	2000	2000	1	density	density	186	NA	NA	shoots m-2
30	30_density	Zm	2000	2001	1	density	density	198	NA	NA	shoots m-2
30	30_density	Zm	2000	2002	1	density	density	123	NA	NA	shoots m-2
30	30_density	Zm	2000	2003	1	density	density	161	NA	NA	shoots m-2
30	30_density	Zm	2000	2004	1	density	density	191	NA	NA	shoots m-2
30	30_density	Zm	2000	2005	1	density	density	158	NA	NA	shoots m-2
30	30_density	Zm	2000	2006	1	density	density	152	NA	NA	shoots m-2
30	30_density	Zm	2000	2007	1	density	density	220	NA	NA	shoots m-2
30	30_density	Zm	2000	2008	1	density	density	182	NA	NA	shoots m-2
30	30_density	Zm	2000	2009	1	density	density	124	NA	NA	shoots m-2
30	30_density	Zm	2010	2010	1	density	density	155	NA	NA	shoots m-2
31	31_density	Zm	1990	1998	1	density	density	131	NA	NA	shoots m-2
31	31_density	Zm	1990	1999	1	density	density	156	NA	NA	shoots m-2
31	31_density	Zm	2000	2000	1	density	density	149	NA	NA	shoots m-2
31	31_density	Zm	2000	2001	1	density	density	140	NA	NA	shoots m-2
31	31_density	Zm	2000	2002	1	density	density	184	NA	NA	shoots m-2
31	31_density	Zm	2000	2003	1	density	density	253	NA	NA	shoots m-2
31	31_density	Zm	2000	2004	1	density	density	191	NA	NA	shoots m-2
31	31_density	Zm	2000	2005	1	density	density	138	NA	NA	shoots m-2
31	31_density	Zm	2000	2006	1	density	density	129	NA	NA	shoots m-2
31	31_density	Zm	2000	2007	1	density	density	193	NA	NA	shoots m-2
31	31_density	Zm	2000	2008	1	density	density	180	NA	NA	shoots m-2
31	31_density	Zm	2000	2009	1	density	density	143	NA	NA	shoots m-2
31	31_density	Zm	2010	2010	1	density	density	164	NA	NA	shoots m-2
32	32_density	Zm	1990	1997	1	density	density	119	NA	NA	shoots m-2
32	32_density	Zm	1990	1998	1	density	density	120	NA	NA	shoots m-2
32	32_density	Zm	1990	1999	1	density	density	63.4	NA	NA	shoots m-2
32	32_density	Zm	2000	2000	1	density	density	44.8	NA	NA	shoots m-2
32	32_density	Zm	2000	2001	1	density	density	94.1	NA	NA	shoots m-2
32	32_density	Zm	2000	2002	1	density	density	84	NA	NA	shoots m-2
32	32_density	Zm	2000	2003	1	density	density	117	NA	NA	shoots m-2
32	32_density	Zm	2000	2004	1	density	density	102	NA	NA	shoots m-2
32	32_density	Zm	2000	2005	1	density	density	80	NA	NA	shoots m-2
32	32_density	Zm	2000	2006	1	density	density	65.3	NA	NA	shoots m-2
32	32_density	Zm	2000	2007	1	density	density	75.6	NA	NA	shoots m-2
32	32_density	Zm	2000	2008	1	density	density	147	NA	NA	shoots m-2
32	32_density	Zm	2000	2009	1	density	density	156	NA	NA	shoots m-2
32	32_density	Zm	2010	2010	1	density	density	109	NA	NA	shoots m-2
33	33_density	Zm	1990	1997	1	density	density	135	NA	NA	shoots m-2
33	33_density	Zm	1990	1998	1	density	density	120	NA	NA	shoots m-2
33	33_density	Zm	1990	1999	1	density	density	82.5	NA	NA	shoots m-2
33	33_density	Zm	2000	2000	1	density	density	83.3	NA	NA	shoots m-2
33	33_density	Zm	2000	2001	1	density	density	82.6	NA	NA	shoots m-2
33	33_density	Zm	2000	2002	1	density	density	40.3	NA	NA	shoots m-2
33	33_density	Zm	2000	2003	1	density	density	71.7	NA	NA	shoots m-2
33	33_density	Zm	2000	2004	1	density	density	58.2	NA	NA	shoots m-2
33	33_density	Zm	2000	2005	1	density	density	106	NA	NA	shoots m-2
33	33_density	Zm	2000	2006	1	density	density	148	NA	NA	shoots m-2
33	33_density	Zm	2000	2007	1	density	density	126	NA	NA	shoots m-2
33	33_density	Zm	2000	2008	1	density	density	112	NA	NA	shoots m-2
33	33_density	Zm	2000	2009	1	density	density	106	NA	NA	shoots m-2
33	33_density	Zm	2010	2010	1	density	density	120	NA	NA	shoots m-2
34	34_area	Zm	1980	1982	1	area	extent	0.55	NA	NA	ha
34	34_area	Zm	1990	1997	1	area	extent	0.63	NA	NA	ha
34	34_area	Zm	2000	2000	1	area	extent	0.7	NA	NA	ha
34	34_area	Zm	2000	2002	1	area	extent	0.66	NA	NA	ha
34	34_area	Zm	2000	2004	1	area	extent	0.68	NA	NA	ha
34	34_area	Zm	2000	2006	1	area	extent	0.73	NA	NA	ha
34	34_area	Zm	2010	2010	1	area	extent	0.8	NA	NA	ha
34	34_density	Zm	1990	1997	1	density	density	36.3	27.4	283	shoots m-2
34	34_density	Zm	2000	2002	1	density	density	54.6	38.1	283	shoots m-2
34	34_density	Zm	2000	2006	1	density	density	47.8	31.6	283	shoots m-2
34	34_density	Zm	2010	2010	1	density	density	40.5	10.3	283	shoots m-2
35	35_area	Zm	2000	2002	1	area	extent	1594	NA	NA	ha
35	35_area	Zm	2000	2003	1	area	extent	1021	NA	NA	ha
35	35_area	Zm	2000	2004	1	area	extent	754	NA	NA	ha
37	37_lowerlimit	Zm	1970	1979	1	lowerlimit	extent	-6	NA	NA	m
37	37_lowerlimit	Zm	1990	1996	1	lowerlimit	extent	-7.5	NA	NA	m
45	45_biomass	Zm	1990	1997	0	biomass	density	0	NA	NA	gDW m-2
45	45_biomass	Zm	1990	1998	1	biomass	density	18.9	NA	NA	gDW m-2
45	45_biomass	Zm	1990	1999	1	biomass	density	29.8	NA	NA	gDW m-2
45	45_density	Zm	1990	1997	0	density	density	0	NA	NA	shoots m-2
45	45_density	Zm	1990	1998	1	density	density	126.85	NA	NA	shoots m-2
45	45_density	Zm	1990	1999	1	density	density	107.41	NA	NA	shoots m-2
46	46_area	Po	1980	1989	1	area	extent	0.02	NA	NA	ha
46	46_area	Po	1990	1997	1	area	extent	0.01	NA	NA	ha
47	47_area	Cn	2000	2002	1	area	extent	145	NA	NA	ha
47	47_area	Cn	2000	2003	1	area	extent	143	NA	NA	ha
47	47_area	Cn	2000	2004	1	area	extent	63	NA	NA	ha
48	48_area	Zn	1990	1993	1	area	extent	4753.6	NA	NA	ha
48	48_area	Zn	1990	1994	1	area	extent	3855.1	NA	NA	ha
48	48_area	Zn	1990	1995	1	area	extent	3855.1	NA	NA	ha
48	48_area	Zn	1990	1996	1	area	extent	3565.2	NA	NA	ha
48	48_area	Zn	1990	1997	1	area	extent	101.4	NA	NA	ha
48	48_area	Zn	1990	1998	1	area	extent	1608.7	NA	NA	ha
48	48_area	Zn	1990	1999	1	area	extent	1623.2	NA	NA	ha
48	48_area	Zn	2000	2000	1	area	extent	2971	NA	NA	ha
48	48_area	Zn	2000	2001	1	area	extent	4101.4	NA	NA	ha
48	48_area	Zn	2000	2002	1	area	extent	4000	NA	NA	ha
48	48_area	Zn	2000	2003	1	area	extent	3884.1	NA	NA	ha
48	48_lowerlimit	Zn	1990	1996	1	lowerlimit	extent	-1.64	NA	NA	m
48	48_lowerlimit	Zn	1990	1997	1	lowerlimit	extent	-0.69	NA	NA	m
48	48_lowerlimit	Zn	1990	1998	1	lowerlimit	extent	-1.31	NA	NA	m
48	48_lowerlimit	Zn	1990	1999	1	lowerlimit	extent	-1.22	NA	NA	m
48	48_lowerlimit	Zn	2000	2000	1	lowerlimit	extent	-1.71	NA	NA	m
48	48_lowerlimit	Zn	2000	2001	1	lowerlimit	extent	-1.82	NA	NA	m
48	48_lowerlimit	Zn	2000	2002	1	lowerlimit	extent	-1.78	NA	NA	m
48	48_lowerlimit	Zn	2000	2003	1	lowerlimit	extent	-1.78	NA	NA	m
49	49_area	Zm	1980	1980	1	area	extent	650.58	NA	NA	ha
49	49_area	Zm	2000	2000	1	area	extent	75.03	NA	NA	ha
49	49_area	Zm	2000	2003	1	area	extent	81.19	NA	NA	ha
49	49_area	Zm	2000	2004	1	area	extent	93.55	NA	NA	ha
50	50_area	Zm	1980	1980	1	area	extent	144.8	NA	NA	ha
50	50_area	Zm	2000	2000	1	area	extent	139.53	NA	NA	ha
50	50_area	Zm	2000	2003	1	area	extent	91.31	NA	NA	ha
50	50_area	Zm	2000	2004	1	area	extent	117.7	NA	NA	ha
51	51_area	Zm	1980	1980	1	area	extent	294.46	NA	NA	ha
51	51_area	Zm	2000	2000	1	area	extent	239.14	NA	NA	ha
51	51_area	Zm	2000	2003	1	area	extent	276.87	NA	NA	ha
51	51_area	Zm	2000	2004	1	area	extent	243.75	NA	NA	ha
52	52_area	Zm	1980	1980	1	area	extent	190.27	NA	NA	ha
52	52_area	Zm	2000	2000	1	area	extent	111.42	NA	NA	ha
52	52_area	Zm	2000	2003	1	area	extent	106.17	NA	NA	ha
52	52_area	Zm	2000	2004	1	area	extent	117.46	NA	NA	ha
53	53_area	Zm	1980	1980	1	area	extent	387.37	NA	NA	ha
53	53_area	Zm	2000	2000	1	area	extent	108.66	NA	NA	ha
53	53_area	Zm	2000	2003	1	area	extent	123.52	NA	NA	ha
53	53_area	Zm	2000	2004	1	area	extent	132.31	NA	NA	ha
54	54_area	Cn	1970	1973	1	area	extent	224	NA	NA	ha
54	54_area	Cn	1970	1979	1	area	extent	183.6	NA	NA	ha
54	54_area	Cn	1990	1990	1	area	extent	152.8	NA	NA	ha
54	54_area	Cn	1990	1994	1	area	extent	115	NA	NA	ha
54	54_area	Cn	1990	1996	1	area	extent	180.1	NA	NA	ha
54	54_area	Cn	1990	1999	1	area	extent	158.6	NA	NA	ha
54	54_area	Cn	2010	2011	1	area	extent	202	NA	NA	ha
55	55_area	Cn	1980	1984	1	area	extent	10.45	NA	NA	ha
55	55_area	Cn	2000	2002	1	area	extent	1.4	NA	NA	ha
55	55_area	Cn	2000	2006	0	area	extent	0	NA	NA	ha
56	56_area	Cn	2000	2006	1	area	extent	11.89	NA	NA	ha
56	56_area	Cn	2010	2011	0	area	extent	0	NA	NA	ha
57	57_area	Cn	1980	1984	1	area	extent	25.35	NA	NA	ha
57	57_area	Cn	2000	2006	1	area	extent	9.67	NA	NA	ha
57	57_area	Cn	2010	2011	1	area	extent	0.1	NA	NA	ha
58	58_area	Cn	1980	1984	1	area	extent	66.1	NA	NA	ha
58	58_area	Cn	2000	2002	1	area	extent	18.78	NA	NA	ha
58	58_area	Cn	2010	2011	0	area	extent	0	NA	NA	ha
59	59_area	Cn	2000	2002	1	area	extent	25.02	NA	NA	ha
59	59_area	Cn	2010	2011	1	area	extent	0.29	NA	NA	ha
60	60_area	Cn	1980	1984	1	area	extent	8.46	NA	NA	ha
60	60_area	Cn	2000	2002	1	area	extent	62.62	NA	NA	ha
60	60_area	Cn	2010	2011	1	area	extent	8.65	NA	NA	ha
61	61_area	Cn	1980	1984	1	area	extent	66.67	NA	NA	ha
61	61_area	Cn	2000	2002	1	area	extent	19.42	NA	NA	ha
61	61_area	Cn	2000	2006	1	area	extent	9.85	NA	NA	ha
61	61_area	Cn	2010	2011	1	area	extent	0.27	NA	NA	ha
62	62_area	Cn	2000	2002	1	area	extent	7.01	NA	NA	ha
62	62_area	Cn	2010	2011	1	area	extent	0.16	NA	NA	ha
63	63_area	Cn	2000	2002	1	area	extent	68.44	NA	NA	ha
63	63_area	Cn	2010	2011	1	area	extent	45.33	NA	NA	ha
64	64_area	Cn	1980	1984	1	area	extent	75.67	NA	NA	ha
64	64_area	Cn	2000	2002	1	area	extent	36.19	NA	NA	ha
64	64_area	Cn	2010	2011	1	area	extent	32.1	NA	NA	ha
65	65_area	Cn	1980	1984	1	area	extent	16.91	NA	NA	ha
65	65_area	Cn	2000	2002	1	area	extent	20.31	NA	NA	ha
65	65_area	Cn	2010	2011	1	area	extent	21.44	NA	NA	ha
66	66_area	Cn	1980	1984	1	area	extent	115.71	NA	NA	ha
66	66_area	Cn	2000	2002	1	area	extent	51.11	NA	NA	ha
66	66_area	Cn	2010	2011	1	area	extent	65.04	NA	NA	ha
67	67_area	Po	1960	1964	1	area	extent	147	NA	NA	ha
67	67_area	Po	1970	1979	1	area	extent	78	NA	NA	ha
68	68_area	Zn	1970	1972	1	area	extent	15	NA	NA	ha
68	68_area	Zn	1980	1985	1	area	extent	8.3	NA	NA	ha
68	68_area	Zn	1980	1988	1	area	extent	23	NA	NA	ha
69	69_area	Zn	1970	1972	0	area	extent	0	NA	NA	ha
69	69_area	Zn	1980	1983	1	area	extent	18.7	NA	NA	ha
69	69_area	Zn	1980	1987	1	area	extent	77	NA	NA	ha
71	71_area	Zn	1970	1971	0	area	extent	0	NA	NA	ha
71	71_area	Zn	1970	1975	1	area	extent	5.8	NA	NA	ha
71	71_area	Zn	1980	1981	1	area	extent	18.7	NA	NA	ha
71	71_area	Zn	1980	1983	1	area	extent	36.1	NA	NA	ha
71	71_area	Zn	1980	1987	1	area	extent	75	NA	NA	ha
76	76_area	Zm	1990	1991	1	area	extent	400	NA	NA	ha
76	76_area	Zm	2000	2003	1	area	extent	211	NA	NA	ha
77	77_area	Zm	1970	1970	1	area	extent	1570.8	NA	NA	ha
77	77_area	Zm	2000	2003	1	area	extent	924	NA	NA	ha
78	78_cover	Zn	2000	2009	1	cover	density	31.18	NA	NA	%
78	78_cover	Zn	2010	2010	1	cover	density	21.87	NA	NA	%
78	78_cover	Zn	2010	2011	1	cover	density	45.44	NA	NA	%
79	79_cover	Zn	2000	2007	1	cover	density	50	NA	NA	%
79	79_cover	Zn	2000	2009	1	cover	density	75	NA	NA	%
79	79_cover	Zn	2010	2010	1	cover	density	62.5	NA	NA	%
79	79_cover	Zn	2010	2011	1	cover	density	90	NA	NA	%
80	80_cover	Zn	2000	2008	1	cover	density	63.57	NA	NA	%
80	80_cover	Zn	2000	2009	1	cover	density	63.47	NA	NA	%
80	80_cover	Zn	2010	2010	1	cover	density	26.56	NA	NA	%
80	80_cover	Zn	2010	2011	1	cover	density	79.03	NA	NA	%
81	81_cover	Zn	2000	2007	1	cover	density	39.29	NA	NA	%
81	81_cover	Zn	2000	2008	1	cover	density	42.37	NA	NA	%
81	81_cover	Zn	2000	2009	1	cover	density	45.43	NA	NA	%
81	81_cover	Zn	2010	2010	1	cover	density	34.93	NA	NA	%
81	81_cover	Zn	2010	2011	1	cover	density	24.75	NA	NA	%
82	82_cover	Zn	2000	2008	1	cover	density	58.65	NA	NA	%
82	82_cover	Zn	2000	2009	1	cover	density	76.32	NA	NA	%
82	82_cover	Zn	2010	2010	1	cover	density	86.81	NA	NA	%
82	82_cover	Zn	2010	2011	1	cover	density	61.93	NA	NA	%
83	83_cover	Zn	2000	2008	1	cover	density	54.88	NA	NA	%
83	83_cover	Zn	2000	2009	1	cover	density	45.05	NA	NA	%
83	83_cover	Zn	2010	2010	1	cover	density	41.7	NA	NA	%
84	84_cover	Zm	2000	2009	1	cover	density	49.19	NA	NA	%
84	84_cover	Zm	2010	2010	1	cover	density	49.2	NA	NA	%
84	84_cover	Zm	2010	2012	1	cover	density	77.21	NA	NA	%
85	85_cover	Zn	2000	2009	1	cover	density	54.57	NA	NA	%
85	85_cover	Zn	2010	2010	1	cover	density	36.63	NA	NA	%
85	85_cover	Zn	2010	2011	1	cover	density	33.97	NA	NA	%
86	86_cover	Zn	2000	2009	1	cover	density	72.19	NA	NA	%
86	86_cover	Zn	2010	2010	1	cover	density	62.15	NA	NA	%
86	86_cover	Zn	2010	2011	1	cover	density	57.02	NA	NA	%
87	87_cover	Zm	2000	2009	1	cover	density	14.12	NA	NA	%
87	87_cover	Zm	2010	2010	1	cover	density	6.86	NA	NA	%
87	87_cover	Zm	2010	2011	1	cover	density	4.5	NA	NA	%
88	88_cover	Zn	2000	2007	1	cover	density	98.5	NA	NA	%
88	88_cover	Zn	2000	2009	1	cover	density	66.45	NA	NA	%
88	88_cover	Zn	2010	2010	1	cover	density	62.86	NA	NA	%
88	88_cover	Zn	2010	2011	1	cover	density	57.05	NA	NA	%
89	89_cover	Zm	2000	2009	1	cover	density	13.18	NA	NA	%
89	89_cover	Zm	2010	2010	1	cover	density	7.46	NA	NA	%
89	89_cover	Zm	2010	2011	1	cover	density	22.6	NA	NA	%
90	90_area	Zm	1980	1986	1	area	extent	10	NA	NA	ha
90	90_area	Zm	1990	1990	1	area	extent	10	NA	NA	ha
90	90_area	Zm	1990	1992	0	area	extent	0	NA	NA	ha
91	91_biomass	Zm	1980	1981	1	biomass	density	3335	NA	NA	gDW m-2
91	91_biomass	Zm	1990	1999	1	biomass	density	2822	NA	NA	gDW m-2
91	91_density	Zm	1980	1981	1	density	density	724	NA	NA	shoots m-2
91	91_density	Zm	1990	1999	1	density	density	940	NA	NA	shoots m-2
92	92_biomass	Zm	1980	1981	1	biomass	density	1466	NA	NA	gDW m-2
92	92_biomass	Zm	1990	1999	1	biomass	density	2416	NA	NA	gDW m-2
92	92_density	Zm	1980	1981	1	density	density	200	NA	NA	shoots m-2
92	92_density	Zm	1990	1999	1	density	density	312	NA	NA	shoots m-2
93	93_biomass	Zm	1980	1981	1	biomass	density	1566	NA	NA	gDW m-2
93	93_biomass	Zm	1990	1999	1	biomass	density	2195	NA	NA	gDW m-2
93	93_density	Zm	1980	1981	1	density	density	248	NA	NA	shoots m-2
93	93_density	Zm	1990	1999	1	density	density	468	NA	NA	shoots m-2
94	94_biomass	Zm	1980	1981	1	biomass	density	1185	NA	NA	gDW m-2
94	94_biomass	Zm	1990	1999	1	biomass	density	3958	NA	NA	gDW m-2
94	94_density	Zm	1980	1981	1	density	density	226	NA	NA	shoots m-2
94	94_density	Zm	1990	1999	1	density	density	600	NA	NA	shoots m-2
95	95_biomass	Zm	1980	1981	1	biomass	density	3161	NA	NA	gDW m-2
95	95_biomass	Zm	1990	1999	1	biomass	density	5700	NA	NA	gDW m-2
95	95_density	Zm	1980	1981	1	density	density	988	NA	NA	shoots m-2
95	95_density	Zm	1990	1999	1	density	density	467	NA	NA	shoots m-2
96	96_cover	Zm	2000	2009	1	cover	density	48.11	NA	NA	%
96	96_cover	Zm	2010	2010	1	cover	density	18.63	NA	NA	%
96	96_cover	Zm	2010	2011	1	cover	density	32.23	NA	NA	%
97	97_biomass	Zm	1980	1981	1	biomass	density	831	NA	NA	gDW m-2
97	97_biomass	Zm	1990	1999	1	biomass	density	2140	NA	NA	gDW m-2
97	97_density	Zm	1980	1981	1	density	density	471	NA	NA	shoots m-2
97	97_density	Zm	1990	1999	1	density	density	608	NA	NA	shoots m-2
98	98_biomass	Zm	1980	1981	1	biomass	density	1462	NA	NA	gDW m-2
98	98_biomass	Zm	1990	1999	1	biomass	density	3037	NA	NA	gDW m-2
98	98_density	Zm	1980	1981	1	density	density	392	NA	NA	shoots m-2
98	98_density	Zm	1990	1999	1	density	density	760	NA	NA	shoots m-2
99	99_biomass	Zm	1980	1981	1	biomass	density	1569	NA	NA	gDW m-2
99	99_biomass	Zm	1990	1999	1	biomass	density	3223	NA	NA	gDW m-2
99	99_density	Zm	1980	1981	1	density	density	252	NA	NA	shoots m-2
99	99_density	Zm	1990	1999	1	density	density	936	NA	NA	shoots m-2
100	100_lowerlimit	Po	1980	1987	1	lowerlimit	extent	-28	NA	NA	m
100	100_lowerlimit	Po	1990	1998	1	lowerlimit	extent	-20	NA	NA	m
101	101_area	Zn	1970	1977	1	area	extent	945	NA	NA	ha
101	101_area	Zn	1980	1984	1	area	extent	657	NA	NA	ha
101	101_area	Zn	1980	1986	1	area	extent	450	NA	NA	ha
101	101_area	Zn	1980	1988	1	area	extent	321	NA	NA	ha
101	101_area	Zn	1990	1990	1	area	extent	178	NA	NA	ha
101	101_area	Zn	1990	1992	1	area	extent	63	NA	NA	ha
101	101_area	Zn	1990	1995	1	area	extent	53	NA	NA	ha
101	101_area	Zn	1990	1997	1	area	extent	55	NA	NA	ha
101	101_area	Zn	1990	1999	1	area	extent	47	NA	NA	ha
101	101_area	Zn	2000	2001	1	area	extent	88	NA	NA	ha
101	101_area	Zn	2000	2003	1	area	extent	93	NA	NA	ha
101	101_area	Zn	2000	2005	1	area	extent	60.2	NA	NA	ha
101	101_area	Zn	2000	2007	1	area	extent	29.7	NA	NA	ha
101	101_area	Zn	2000	2009	1	area	extent	20.7	NA	NA	ha
101	101_lowerlimit	Zn	1970	1977	1	lowerlimit	extent	-0.5	NA	NA	m
101	101_lowerlimit	Zn	1980	1984	1	lowerlimit	extent	-0.5	NA	NA	m
101	101_lowerlimit	Zn	1980	1986	1	lowerlimit	extent	-0.5	NA	NA	m
101	101_lowerlimit	Zn	1980	1988	1	lowerlimit	extent	-0.5	NA	NA	m
101	101_lowerlimit	Zn	1990	1990	1	lowerlimit	extent	-0.5	NA	NA	m
101	101_lowerlimit	Zn	1990	1992	1	lowerlimit	extent	-0.5	NA	NA	m
101	101_lowerlimit	Zn	1990	1995	1	lowerlimit	extent	-0.5	NA	NA	m
101	101_lowerlimit	Zn	1990	1997	1	lowerlimit	extent	-0.5	NA	NA	m
101	101_lowerlimit	Zn	1990	1999	1	lowerlimit	extent	-0.5	NA	NA	m
101	101_lowerlimit	Zn	2000	2001	1	lowerlimit	extent	-0.5	NA	NA	m
101	101_lowerlimit	Zn	2000	2003	1	lowerlimit	extent	-0.5	NA	NA	m
101	101_lowerlimit	Zn	2000	2005	1	lowerlimit	extent	-0.5	NA	NA	m
101	101_lowerlimit	Zn	2000	2007	1	lowerlimit	extent	-0.5	NA	NA	m
101	101_lowerlimit	Zn	2000	2009	1	lowerlimit	extent	-0.5	NA	NA	m
101	101_upperlimit	Zn	1970	1977	1	upperlimit	extent	1	NA	NA	m
101	101_upperlimit	Zn	1980	1984	1	upperlimit	extent	1	NA	NA	m
101	101_upperlimit	Zn	1980	1986	1	upperlimit	extent	1	NA	NA	m
101	101_upperlimit	Zn	1980	1988	1	upperlimit	extent	1	NA	NA	m
101	101_upperlimit	Zn	1990	1990	1	upperlimit	extent	1	NA	NA	m
101	101_upperlimit	Zn	1990	1992	1	upperlimit	extent	1	NA	NA	m
101	101_upperlimit	Zn	1990	1995	1	upperlimit	extent	1	NA	NA	m
101	101_upperlimit	Zn	1990	1997	1	upperlimit	extent	1	NA	NA	m
101	101_upperlimit	Zn	1990	1999	1	upperlimit	extent	1	NA	NA	m
101	101_upperlimit	Zn	2000	2001	1	upperlimit	extent	1	NA	NA	m
101	101_upperlimit	Zn	2000	2003	1	upperlimit	extent	1	NA	NA	m
101	101_upperlimit	Zn	2000	2005	1	upperlimit	extent	1	NA	NA	m
101	101_upperlimit	Zn	2000	2007	1	upperlimit	extent	1	NA	NA	m
101	101_upperlimit	Zn	2000	2009	1	upperlimit	extent	1	NA	NA	m
102	102_area	Zm	1980	1984	1	area	extent	1	NA	NA	ha
102	102_area	Zm	1980	1987	1	area	extent	148	NA	NA	ha
102	102_area	Zm	1980	1988	1	area	extent	67	NA	NA	ha
102	102_area	Zm	1980	1989	1	area	extent	66	NA	NA	ha
102	102_area	Zm	1990	1990	1	area	extent	1	NA	NA	ha
102	102_area	Zm	1990	1991	1	area	extent	1	NA	NA	ha
102	102_area	Zm	1990	1992	0	area	extent	0	NA	NA	ha
103	103_area	Zm	1980	1984	1	area	extent	1	NA	NA	ha
103	103_area	Zm	1980	1987	1	area	extent	19.8	NA	NA	ha
103	103_area	Zm	1980	1988	1	area	extent	25.9	NA	NA	ha
103	103_area	Zm	1980	1989	0	area	extent	0	NA	NA	ha
103	103_area	Zm	1990	1991	0	area	extent	0	NA	NA	ha
103	103_area	Zm	1990	1996	1	area	extent	5.5	NA	NA	ha
103	103_area	Zm	1990	1999	1	area	extent	2.4	NA	NA	ha
103	103_area	Zm	2000	2001	1	area	extent	5.2	NA	NA	ha
103	103_area	Zm	2000	2003	1	area	extent	16	NA	NA	ha
103	103_area	Zm	2000	2005	1	area	extent	1	NA	NA	ha
103	103_area	Zm	2000	2006	0	area	extent	0	NA	NA	ha
103	103_lowerlimit	Zm	1980	1984	1	lowerlimit	extent	-0.6	NA	NA	m
103	103_lowerlimit	Zm	1980	1987	1	lowerlimit	extent	-0.6	NA	NA	m
103	103_lowerlimit	Zm	1980	1988	1	lowerlimit	extent	-0.6	NA	NA	m
103	103_lowerlimit	Zm	1980	1989	0	lowerlimit	extent	NA	NA	NA	m
103	103_lowerlimit	Zm	1990	1991	0	lowerlimit	extent	NA	NA	NA	m
103	103_lowerlimit	Zm	1990	1996	1	lowerlimit	extent	-0.6	NA	NA	m
103	103_lowerlimit	Zm	1990	1999	1	lowerlimit	extent	-0.6	NA	NA	m
103	103_lowerlimit	Zm	2000	2001	1	lowerlimit	extent	-0.6	NA	NA	m
103	103_lowerlimit	Zm	2000	2003	1	lowerlimit	extent	-0.6	NA	NA	m
103	103_upperlimit	Zm	1980	1984	1	upperlimit	extent	0.2	NA	NA	m
103	103_upperlimit	Zm	1980	1987	1	upperlimit	extent	0.2	NA	NA	m
103	103_upperlimit	Zm	1980	1988	1	upperlimit	extent	0.2	NA	NA	m
103	103_upperlimit	Zm	1980	1989	0	upperlimit	extent	NA	NA	NA	m
103	103_upperlimit	Zm	1990	1991	0	upperlimit	extent	NA	NA	NA	m
103	103_upperlimit	Zm	1990	1996	1	upperlimit	extent	0.2	NA	NA	m
103	103_upperlimit	Zm	1990	1999	1	upperlimit	extent	0.2	NA	NA	m
103	103_upperlimit	Zm	2000	2001	1	upperlimit	extent	0.2	NA	NA	m
103	103_upperlimit	Zm	2000	2003	1	upperlimit	extent	0.2	NA	NA	m
104	104_area	Zn	1980	1983	1	area	extent	14.7	NA	NA	ha
104	104_area	Zn	1980	1986	1	area	extent	1.7	NA	NA	ha
104	104_area	Zn	1980	1987	1	area	extent	2.4	NA	NA	ha
104	104_area	Zn	1990	1991	1	area	extent	5.9	NA	NA	ha
104	104_area	Zn	1990	1996	0	area	extent	0	NA	NA	ha
104	104_area	Zn	1990	1998	0	area	extent	0	NA	NA	ha
104	104_area	Zn	1990	1999	1	area	extent	0.5	NA	NA	ha
104	104_area	Zn	2000	2000	1	area	extent	1.9	NA	NA	ha
104	104_area	Zn	2000	2001	1	area	extent	8.6	NA	NA	ha
104	104_area	Zn	2000	2002	1	area	extent	1.2	NA	NA	ha
104	104_area	Zn	2000	2003	1	area	extent	11	NA	NA	ha
104	104_area	Zn	2000	2004	1	area	extent	17.3	NA	NA	ha
104	104_area	Zn	2000	2005	1	area	extent	23.4	NA	NA	ha
104	104_area	Zn	2000	2006	1	area	extent	106.2	NA	NA	ha
104	104_lowerlimit	Zn	1980	1983	1	lowerlimit	extent	-0.4	NA	NA	m
104	104_lowerlimit	Zn	1980	1986	1	lowerlimit	extent	-0.4	NA	NA	m
104	104_lowerlimit	Zn	1980	1987	1	lowerlimit	extent	-0.4	NA	NA	m
104	104_lowerlimit	Zn	1990	1991	1	lowerlimit	extent	-0.4	NA	NA	m
104	104_lowerlimit	Zn	1990	1996	0	lowerlimit	extent	NA	NA	NA	m
104	104_lowerlimit	Zn	1990	1998	0	lowerlimit	extent	NA	NA	NA	m
104	104_lowerlimit	Zn	1990	1999	1	lowerlimit	extent	-0.4	NA	NA	m
104	104_lowerlimit	Zn	2000	2000	1	lowerlimit	extent	-0.4	NA	NA	m
104	104_lowerlimit	Zn	2000	2001	1	lowerlimit	extent	-0.4	NA	NA	m
104	104_lowerlimit	Zn	2000	2002	1	lowerlimit	extent	-0.4	NA	NA	m
104	104_lowerlimit	Zn	2000	2003	1	lowerlimit	extent	-0.4	NA	NA	m
104	104_lowerlimit	Zn	2000	2004	1	lowerlimit	extent	-0.4	NA	NA	m
104	104_lowerlimit	Zn	2000	2005	1	lowerlimit	extent	-0.4	NA	NA	m
104	104_lowerlimit	Zn	2000	2006	1	lowerlimit	extent	-0.4	NA	NA	m
104	104_upperlimit	Zn	1980	1983	1	upperlimit	extent	0.4	NA	NA	m
104	104_upperlimit	Zn	1980	1986	1	upperlimit	extent	0.4	NA	NA	m
104	104_upperlimit	Zn	1980	1987	1	upperlimit	extent	0.4	NA	NA	m
104	104_upperlimit	Zn	1990	1991	1	upperlimit	extent	0.4	NA	NA	m
104	104_upperlimit	Zn	1990	1996	0	upperlimit	extent	NA	NA	NA	m
104	104_upperlimit	Zn	1990	1998	0	upperlimit	extent	NA	NA	NA	m
104	104_upperlimit	Zn	1990	1999	1	upperlimit	extent	0.4	NA	NA	m
104	104_upperlimit	Zn	2000	2000	1	upperlimit	extent	0.4	NA	NA	m
104	104_upperlimit	Zn	2000	2001	1	upperlimit	extent	0.4	NA	NA	m
104	104_upperlimit	Zn	2000	2002	1	upperlimit	extent	0.4	NA	NA	m
104	104_upperlimit	Zn	2000	2003	1	upperlimit	extent	0.4	NA	NA	m
104	104_upperlimit	Zn	2000	2004	1	upperlimit	extent	0.4	NA	NA	m
104	104_upperlimit	Zn	2000	2005	1	upperlimit	extent	0.4	NA	NA	m
104	104_upperlimit	Zn	2000	2006	1	upperlimit	extent	0.4	NA	NA	m
105	105_area	Zm	1970	1975	1	area	extent	3.1	NA	NA	ha
105	105_area	Zm	1980	1981	1	area	extent	11.2	NA	NA	ha
105	105_area	Zm	1980	1983	1	area	extent	14.7	NA	NA	ha
105	105_area	Zm	1980	1986	1	area	extent	1.7	NA	NA	ha
105	105_area	Zm	1980	1987	1	area	extent	2.4	NA	NA	ha
105	105_lowerlimit	Zm	1970	1975	1	lowerlimit	extent	-0.4	NA	NA	m
105	105_lowerlimit	Zm	1980	1981	1	lowerlimit	extent	-0.4	NA	NA	m
105	105_lowerlimit	Zm	1980	1983	1	lowerlimit	extent	-0.4	NA	NA	m
105	105_lowerlimit	Zm	1980	1986	1	lowerlimit	extent	-0.4	NA	NA	m
105	105_lowerlimit	Zm	1980	1987	1	lowerlimit	extent	-0.4	NA	NA	m
105	105_upperlimit	Zm	1970	1975	1	upperlimit	extent	0.4	NA	NA	m
105	105_upperlimit	Zm	1980	1981	1	upperlimit	extent	0.4	NA	NA	m
105	105_upperlimit	Zm	1980	1983	1	upperlimit	extent	0.4	NA	NA	m
105	105_upperlimit	Zm	1980	1986	1	upperlimit	extent	0.4	NA	NA	m
105	105_upperlimit	Zm	1980	1987	1	upperlimit	extent	0.4	NA	NA	m
106	106_area	Zm	1980	1987	1	area	extent	64.7	NA	NA	ha
106	106_area	Zm	1990	1994	1	area	extent	88.3	NA	NA	ha
106	106_area	Zm	1990	1996	1	area	extent	56.8	NA	NA	ha
106	106_area	Zm	1990	1998	1	area	extent	52.2	NA	NA	ha
106	106_area	Zm	2000	2000	1	area	extent	52.7	NA	NA	ha
106	106_area	Zm	2000	2005	0	area	extent	0	NA	NA	ha
106	106_lowerlimit	Zm	1980	1987	1	lowerlimit	extent	-2.5	NA	NA	m
106	106_lowerlimit	Zm	1990	1994	1	lowerlimit	extent	-2.5	NA	NA	m
106	106_lowerlimit	Zm	1990	1996	1	lowerlimit	extent	-2.5	NA	NA	m
106	106_lowerlimit	Zm	1990	1998	1	lowerlimit	extent	-2.5	NA	NA	m
106	106_lowerlimit	Zm	2000	2000	1	lowerlimit	extent	-2.5	NA	NA	m
106	106_lowerlimit	Zm	2000	2005	0	lowerlimit	extent	NA	NA	NA	m
106	106_upperlimit	Zm	1980	1987	1	upperlimit	extent	-1.4	NA	NA	m
106	106_upperlimit	Zm	1990	1994	1	upperlimit	extent	-1.4	NA	NA	m
106	106_upperlimit	Zm	1990	1996	1	upperlimit	extent	-1.4	NA	NA	m
106	106_upperlimit	Zm	1990	1998	1	upperlimit	extent	-1.4	NA	NA	m
106	106_upperlimit	Zm	2000	2000	1	upperlimit	extent	-1.4	NA	NA	m
106	106_upperlimit	Zm	2000	2005	0	upperlimit	extent	NA	NA	NA	m
107	107_area	Zn	1980	1987	1	area	extent	5	NA	NA	ha
107	107_area	Zn	1990	1998	1	area	extent	2	NA	NA	ha
107	107_area	Zn	2000	2004	1	area	extent	3.5	NA	NA	ha
107	107_area	Zn	2010	2010	1	area	extent	1.2	NA	NA	ha
107	107_lowerlimit	Zn	1980	1987	1	lowerlimit	extent	-0.6	NA	NA	m
107	107_lowerlimit	Zn	1990	1998	1	lowerlimit	extent	-0.6	NA	NA	m
107	107_lowerlimit	Zn	2000	2004	1	lowerlimit	extent	-0.6	NA	NA	m
107	107_lowerlimit	Zn	2010	2010	1	lowerlimit	extent	-0.6	NA	NA	m
107	107_upperlimit	Zn	1980	1987	1	upperlimit	extent	1	NA	NA	m
107	107_upperlimit	Zn	1990	1998	1	upperlimit	extent	1	NA	NA	m
107	107_upperlimit	Zn	2000	2004	1	upperlimit	extent	1	NA	NA	m
107	107_upperlimit	Zn	2010	2010	1	upperlimit	extent	1	NA	NA	m
108	108_area	Zm	2000	2003	1	area	extent	2.1	NA	NA	ha
108	108_area	Zm	2000	2004	1	area	extent	12.6	NA	NA	ha
108	108_area	Zm	2000	2005	1	area	extent	10.5	NA	NA	ha
108	108_area	Zm	2000	2006	1	area	extent	6.2	NA	NA	ha
108	108_lowerlimit	Zm	2000	2003	1	lowerlimit	extent	-0.25	NA	NA	m
108	108_lowerlimit	Zm	2000	2004	1	lowerlimit	extent	-0.25	NA	NA	m
108	108_lowerlimit	Zm	2000	2005	1	lowerlimit	extent	-0.25	NA	NA	m
108	108_lowerlimit	Zm	2000	2006	1	lowerlimit	extent	-0.25	NA	NA	m
108	108_upperlimit	Zm	2000	2003	1	upperlimit	extent	0.15	NA	NA	m
108	108_upperlimit	Zm	2000	2004	1	upperlimit	extent	0.15	NA	NA	m
108	108_upperlimit	Zm	2000	2005	1	upperlimit	extent	0.15	NA	NA	m
108	108_upperlimit	Zm	2000	2006	1	upperlimit	extent	0.15	NA	NA	m
109	109_abiomass	Zm	1970	1973	1	abiomass	density	28.67	NA	NA	gDW m-2
109	109_abiomass	Zm	1970	1975	1	abiomass	density	21.62	NA	NA	gDW m-2
109	109_abiomass	Zm	1970	1978	1	abiomass	density	21.15	NA	NA	gDW m-2
109	109_abiomass	Zm	1980	1980	1	abiomass	density	14.1	NA	NA	gDW m-2
109	109_abiomass	Zm	1980	1981	1	abiomass	density	18.8	NA	NA	gDW m-2
109	109_abiomass	Zm	1980	1982	1	abiomass	density	21.15	NA	NA	gDW m-2
109	109_abiomass	Zm	1980	1983	1	abiomass	density	18.8	NA	NA	gDW m-2
109	109_abiomass	Zm	1980	1985	1	abiomass	density	14.1	NA	NA	gDW m-2
109	109_abiomass	Zm	1980	1987	1	abiomass	density	11.75	NA	NA	gDW m-2
109	109_abiomass	Zm	1980	1989	1	abiomass	density	9.4	NA	NA	gDW m-2
109	109_abiomass	Zm	1990	1991	1	abiomass	density	9.4	NA	NA	gDW m-2
109	109_abiomass	Zm	1990	1993	1	abiomass	density	4.7	NA	NA	gDW m-2
109	109_area	Zm	1960	1968	1	area	extent	1357.9	NA	NA	ha
109	109_area	Zm	1970	1973	1	area	extent	1470	NA	NA	ha
109	109_area	Zm	1970	1975	1	area	extent	3032.9	NA	NA	ha
109	109_area	Zm	1970	1978	1	area	extent	4554.9	NA	NA	ha
109	109_area	Zm	1980	1980	1	area	extent	2622.2	NA	NA	ha
109	109_area	Zm	1980	1981	1	area	extent	3325.8	NA	NA	ha
109	109_area	Zm	1980	1982	1	area	extent	3560.8	NA	NA	ha
109	109_area	Zm	1980	1983	1	area	extent	4066.8	NA	NA	ha
109	109_area	Zm	1980	1985	1	area	extent	3758.7	NA	NA	ha
109	109_area	Zm	1980	1987	1	area	extent	1706.5	NA	NA	ha
109	109_area	Zm	1980	1989	1	area	extent	1567	NA	NA	ha
109	109_area	Zm	1990	1991	1	area	extent	1532.7	NA	NA	ha
109	109_area	Zm	1990	1993	1	area	extent	268.7	NA	NA	ha
109	109_area	Zm	1990	1994	1	area	extent	73.8	NA	NA	ha
109	109_area	Zm	1990	1998	1	area	extent	3.2	NA	NA	ha
109	109_area	Zm	1990	1999	0	area	extent	0	NA	NA	ha
109	109_lowerlimit	Zm	1970	1973	1	lowerlimit	extent	-2.5	NA	NA	m
109	109_lowerlimit	Zm	1970	1975	1	lowerlimit	extent	-3	NA	NA	m
109	109_lowerlimit	Zm	1970	1978	1	lowerlimit	extent	-4	NA	NA	m
109	109_lowerlimit	Zm	1980	1980	1	lowerlimit	extent	-4	NA	NA	m
109	109_lowerlimit	Zm	1980	1981	1	lowerlimit	extent	-4	NA	NA	m
109	109_lowerlimit	Zm	1980	1982	1	lowerlimit	extent	-4	NA	NA	m
109	109_lowerlimit	Zm	1980	1983	1	lowerlimit	extent	-4	NA	NA	m
109	109_lowerlimit	Zm	1980	1985	1	lowerlimit	extent	-4	NA	NA	m
109	109_lowerlimit	Zm	1980	1987	1	lowerlimit	extent	-3	NA	NA	m
109	109_lowerlimit	Zm	1980	1989	1	lowerlimit	extent	-3	NA	NA	m
109	109_lowerlimit	Zm	1990	1991	1	lowerlimit	extent	-3	NA	NA	m
109	109_lowerlimit	Zm	1990	1993	1	lowerlimit	extent	-2.5	NA	NA	m
109	109_lowerlimit	Zm	1990	1994	1	lowerlimit	extent	-2.5	NA	NA	m
109	109_lowerlimit	Zm	1990	1998	1	lowerlimit	extent	-2.5	NA	NA	m
109	109_lowerlimit	Zm	1990	1999	0	lowerlimit	extent	NA	NA	NA	m
109	109_upperlimit	Zm	1970	1973	1	upperlimit	extent	-1	NA	NA	m
109	109_upperlimit	Zm	1970	1975	1	upperlimit	extent	-1	NA	NA	m
109	109_upperlimit	Zm	1970	1978	1	upperlimit	extent	-1	NA	NA	m
109	109_upperlimit	Zm	1980	1980	1	upperlimit	extent	-1	NA	NA	m
109	109_upperlimit	Zm	1980	1981	1	upperlimit	extent	-1	NA	NA	m
109	109_upperlimit	Zm	1980	1982	1	upperlimit	extent	-1	NA	NA	m
109	109_upperlimit	Zm	1980	1983	1	upperlimit	extent	-1	NA	NA	m
109	109_upperlimit	Zm	1980	1985	1	upperlimit	extent	-1	NA	NA	m
109	109_upperlimit	Zm	1980	1987	1	upperlimit	extent	-1	NA	NA	m
109	109_upperlimit	Zm	1980	1989	1	upperlimit	extent	-1	NA	NA	m
109	109_upperlimit	Zm	1990	1991	1	upperlimit	extent	-1	NA	NA	m
109	109_upperlimit	Zm	1990	1993	1	upperlimit	extent	-1	NA	NA	m
109	109_upperlimit	Zm	1990	1994	1	upperlimit	extent	-1	NA	NA	m
109	109_upperlimit	Zm	1990	1998	1	upperlimit	extent	-1	NA	NA	m
109	109_upperlimit	Zm	1990	1999	0	upperlimit	extent	NA	NA	NA	m
110	110_area	Zm	1980	1988	1	area	extent	13.1	NA	NA	ha
110	110_area	Zm	1990	1991	1	area	extent	9.7	NA	NA	ha
110	110_area	Zm	1990	1994	1	area	extent	26.7	NA	NA	ha
110	110_area	Zm	1990	1995	1	area	extent	32.1	NA	NA	ha
110	110_area	Zm	1990	1996	1	area	extent	95	NA	NA	ha
110	110_area	Zm	1990	1997	1	area	extent	63.1	NA	NA	ha
110	110_area	Zm	1990	1999	1	area	extent	27.7	NA	NA	ha
110	110_area	Zm	2000	2000	1	area	extent	56	NA	NA	ha
110	110_area	Zm	2000	2001	1	area	extent	79.4	NA	NA	ha
110	110_area	Zm	2000	2002	1	area	extent	60.1	NA	NA	ha
110	110_area	Zm	2000	2003	1	area	extent	87	NA	NA	ha
110	110_area	Zm	2000	2004	1	area	extent	13.7	NA	NA	ha
110	110_area	Zm	2000	2005	1	area	extent	9.1	NA	NA	ha
110	110_area	Zm	2000	2006	1	area	extent	1.3	NA	NA	ha
110	110_area	Zm	2000	2008	0	area	extent	0	NA	NA	ha
110	110_lowerlimit	Zm	1980	1988	1	lowerlimit	extent	-0.5	NA	NA	m
110	110_lowerlimit	Zm	1990	1991	1	lowerlimit	extent	-0.5	NA	NA	m
110	110_lowerlimit	Zm	1990	1994	1	lowerlimit	extent	-0.5	NA	NA	m
110	110_lowerlimit	Zm	1990	1995	1	lowerlimit	extent	-0.5	NA	NA	m
110	110_lowerlimit	Zm	1990	1996	1	lowerlimit	extent	-0.5	NA	NA	m
110	110_lowerlimit	Zm	1990	1997	1	lowerlimit	extent	-0.5	NA	NA	m
110	110_lowerlimit	Zm	1990	1999	1	lowerlimit	extent	-0.5	NA	NA	m
110	110_lowerlimit	Zm	2000	2000	1	lowerlimit	extent	-0.5	NA	NA	m
110	110_lowerlimit	Zm	2000	2001	1	lowerlimit	extent	-0.5	NA	NA	m
110	110_lowerlimit	Zm	2000	2002	1	lowerlimit	extent	-0.5	NA	NA	m
110	110_lowerlimit	Zm	2000	2003	1	lowerlimit	extent	-0.5	NA	NA	m
110	110_lowerlimit	Zm	2000	2004	1	lowerlimit	extent	-0.5	NA	NA	m
110	110_lowerlimit	Zm	2000	2005	1	lowerlimit	extent	-0.5	NA	NA	m
110	110_lowerlimit	Zm	2000	2006	1	lowerlimit	extent	-0.5	NA	NA	m
110	110_lowerlimit	Zm	2000	2008	0	lowerlimit	extent	NA	NA	NA	m
110	110_upperlimit	Zm	1980	1988	1	upperlimit	extent	0.3	NA	NA	m
110	110_upperlimit	Zm	1990	1991	1	upperlimit	extent	0.3	NA	NA	m
110	110_upperlimit	Zm	1990	1994	1	upperlimit	extent	0.3	NA	NA	m
110	110_upperlimit	Zm	1990	1995	1	upperlimit	extent	0.3	NA	NA	m
110	110_upperlimit	Zm	1990	1996	1	upperlimit	extent	0.3	NA	NA	m
110	110_upperlimit	Zm	1990	1997	1	upperlimit	extent	0.3	NA	NA	m
110	110_upperlimit	Zm	1990	1999	1	upperlimit	extent	0.3	NA	NA	m
110	110_upperlimit	Zm	2000	2000	1	upperlimit	extent	0.3	NA	NA	m
110	110_upperlimit	Zm	2000	2001	1	upperlimit	extent	0.3	NA	NA	m
110	110_upperlimit	Zm	2000	2002	1	upperlimit	extent	0.3	NA	NA	m
110	110_upperlimit	Zm	2000	2003	1	upperlimit	extent	0.3	NA	NA	m
110	110_upperlimit	Zm	2000	2004	1	upperlimit	extent	0.3	NA	NA	m
110	110_upperlimit	Zm	2000	2005	1	upperlimit	extent	0.3	NA	NA	m
110	110_upperlimit	Zm	2000	2006	1	upperlimit	extent	0.3	NA	NA	m
110	110_upperlimit	Zm	2000	2008	0	upperlimit	extent	NA	NA	NA	m
111	111_area	Zm	1980	1988	1	area	extent	8.2	NA	NA	ha
111	111_area	Zm	1990	1991	1	area	extent	23	NA	NA	ha
111	111_area	Zm	1990	1995	1	area	extent	10.4	NA	NA	ha
111	111_area	Zm	1990	1997	1	area	extent	3	NA	NA	ha
111	111_area	Zm	1990	1998	1	area	extent	0.6	NA	NA	ha
111	111_area	Zm	1990	1999	1	area	extent	0.8	NA	NA	ha
111	111_area	Zm	2000	2000	1	area	extent	0.2	NA	NA	ha
111	111_area	Zm	2000	2001	0	area	extent	0	NA	NA	ha
111	111_lowerlimit	Zm	1980	1988	1	lowerlimit	extent	-0.4	NA	NA	m
111	111_lowerlimit	Zm	1990	1991	1	lowerlimit	extent	-0.4	NA	NA	m
111	111_lowerlimit	Zm	1990	1995	1	lowerlimit	extent	-0.4	NA	NA	m
111	111_lowerlimit	Zm	1990	1997	1	lowerlimit	extent	-0.4	NA	NA	m
111	111_lowerlimit	Zm	1990	1998	1	lowerlimit	extent	-0.4	NA	NA	m
111	111_lowerlimit	Zm	1990	1999	1	lowerlimit	extent	-0.4	NA	NA	m
111	111_lowerlimit	Zm	2000	2000	1	lowerlimit	extent	-0.4	NA	NA	m
111	111_lowerlimit	Zm	2000	2001	0	lowerlimit	extent	NA	NA	NA	m
111	111_upperlimit	Zm	1980	1988	1	upperlimit	extent	-0.1	NA	NA	m
111	111_upperlimit	Zm	1990	1991	1	upperlimit	extent	-0.1	NA	NA	m
111	111_upperlimit	Zm	1990	1995	1	upperlimit	extent	-0.1	NA	NA	m
111	111_upperlimit	Zm	1990	1997	1	upperlimit	extent	-0.1	NA	NA	m
111	111_upperlimit	Zm	1990	1998	1	upperlimit	extent	-0.1	NA	NA	m
111	111_upperlimit	Zm	1990	1999	1	upperlimit	extent	-0.1	NA	NA	m
111	111_upperlimit	Zm	2000	2000	1	upperlimit	extent	-0.1	NA	NA	m
111	111_upperlimit	Zm	2000	2001	0	upperlimit	extent	NA	NA	NA	m
112	112_area	Zn	1970	1972	1	area	extent	16.4	NA	NA	ha
112	112_area	Zn	1970	1974	1	area	extent	16.5	NA	NA	ha
112	112_area	Zn	1970	1975	1	area	extent	17	NA	NA	ha
112	112_area	Zn	1970	1976	1	area	extent	16.7	NA	NA	ha
112	112_area	Zn	1980	1985	1	area	extent	6.3	NA	NA	ha
112	112_area	Zn	1980	1988	1	area	extent	10	NA	NA	ha
112	112_area	Zn	1990	1991	1	area	extent	20	NA	NA	ha
112	112_area	Zn	1990	1995	1	area	extent	12.3	NA	NA	ha
112	112_area	Zn	1990	1997	1	area	extent	12.8	NA	NA	ha
112	112_area	Zn	1990	1998	1	area	extent	17	NA	NA	ha
112	112_area	Zn	1990	1999	1	area	extent	15.2	NA	NA	ha
112	112_area	Zn	2000	2000	1	area	extent	32.2	NA	NA	ha
112	112_area	Zn	2000	2001	1	area	extent	19.9	NA	NA	ha
112	112_area	Zn	2000	2002	1	area	extent	18.7	NA	NA	ha
112	112_area	Zn	2000	2003	1	area	extent	19.1	NA	NA	ha
112	112_area	Zn	2000	2004	1	area	extent	14.2	NA	NA	ha
112	112_area	Zn	2000	2005	1	area	extent	7.5	NA	NA	ha
112	112_area	Zn	2000	2006	1	area	extent	5.2	NA	NA	ha
112	112_lowerlimit	Zn	1970	1972	1	lowerlimit	extent	-0.1	NA	NA	m
112	112_lowerlimit	Zn	1970	1974	1	lowerlimit	extent	-0.1	NA	NA	m
112	112_lowerlimit	Zn	1970	1975	1	lowerlimit	extent	-0.1	NA	NA	m
112	112_lowerlimit	Zn	1970	1976	1	lowerlimit	extent	-0.1	NA	NA	m
112	112_lowerlimit	Zn	1980	1985	1	lowerlimit	extent	-0.1	NA	NA	m
112	112_lowerlimit	Zn	1980	1988	1	lowerlimit	extent	-0.1	NA	NA	m
112	112_lowerlimit	Zn	1990	1991	1	lowerlimit	extent	-0.1	NA	NA	m
112	112_lowerlimit	Zn	1990	1995	1	lowerlimit	extent	-0.1	NA	NA	m
112	112_lowerlimit	Zn	1990	1997	1	lowerlimit	extent	-0.1	NA	NA	m
112	112_lowerlimit	Zn	1990	1998	1	lowerlimit	extent	-0.1	NA	NA	m
112	112_lowerlimit	Zn	1990	1999	1	lowerlimit	extent	-0.1	NA	NA	m
112	112_lowerlimit	Zn	2000	2000	1	lowerlimit	extent	-0.1	NA	NA	m
112	112_lowerlimit	Zn	2000	2001	1	lowerlimit	extent	-0.1	NA	NA	m
112	112_lowerlimit	Zn	2000	2002	1	lowerlimit	extent	-0.1	NA	NA	m
112	112_lowerlimit	Zn	2000	2003	1	lowerlimit	extent	-0.1	NA	NA	m
112	112_lowerlimit	Zn	2000	2004	1	lowerlimit	extent	-0.1	NA	NA	m
112	112_lowerlimit	Zn	2000	2005	1	lowerlimit	extent	-0.1	NA	NA	m
112	112_lowerlimit	Zn	2000	2006	1	lowerlimit	extent	-0.1	NA	NA	m
112	112_upperlimit	Zn	1970	1972	1	upperlimit	extent	0.3	NA	NA	m
112	112_upperlimit	Zn	1970	1974	1	upperlimit	extent	0.3	NA	NA	m
112	112_upperlimit	Zn	1970	1975	1	upperlimit	extent	0.3	NA	NA	m
112	112_upperlimit	Zn	1970	1976	1	upperlimit	extent	0.3	NA	NA	m
112	112_upperlimit	Zn	1980	1985	1	upperlimit	extent	0.3	NA	NA	m
112	112_upperlimit	Zn	1980	1988	1	upperlimit	extent	0.3	NA	NA	m
112	112_upperlimit	Zn	1990	1991	1	upperlimit	extent	0.3	NA	NA	m
112	112_upperlimit	Zn	1990	1995	1	upperlimit	extent	0.3	NA	NA	m
112	112_upperlimit	Zn	1990	1997	1	upperlimit	extent	0.3	NA	NA	m
112	112_upperlimit	Zn	1990	1998	1	upperlimit	extent	0.3	NA	NA	m
112	112_upperlimit	Zn	1990	1999	1	upperlimit	extent	0.3	NA	NA	m
112	112_upperlimit	Zn	2000	2000	1	upperlimit	extent	0.3	NA	NA	m
112	112_upperlimit	Zn	2000	2001	1	upperlimit	extent	0.3	NA	NA	m
112	112_upperlimit	Zn	2000	2002	1	upperlimit	extent	0.3	NA	NA	m
112	112_upperlimit	Zn	2000	2003	1	upperlimit	extent	0.3	NA	NA	m
112	112_upperlimit	Zn	2000	2004	1	upperlimit	extent	0.3	NA	NA	m
112	112_upperlimit	Zn	2000	2005	1	upperlimit	extent	0.3	NA	NA	m
112	112_upperlimit	Zn	2000	2006	1	upperlimit	extent	0.3	NA	NA	m
113	113_density	Po	2000	2000	1	density	density	437.5	45.0694	3	shoots m-2
113	113_density	Po	2000	2002	1	density	density	333.33	69.6905	3	shoots m-2
113	113_density	Po	2000	2004	1	density	density	281.25	37.5	3	shoots m-2
113	113_density	Po	2000	2005	1	density	density	268.75	57.2822	3	shoots m-2
113	113_density	Po	2000	2007	1	density	density	229.17	73.2433	3	shoots m-2
113	113_density	Po	2000	2008	1	density	density	247.92	74.5647	3	shoots m-2
113	113_density	Po	2000	2009	1	density	density	225	72.0785	3	shoots m-2
113	113_density	Po	2010	2010	1	density	density	187.5	76.0345	3	shoots m-2
113	113_density	Po	2010	2011	1	density	density	175	75.7772	3	shoots m-2
114	114_area	Zn	1980	1985	1	area	extent	2.7	NA	NA	ha
114	114_area	Zn	1980	1988	1	area	extent	3.4	NA	NA	ha
114	114_area	Zn	1990	1990	0	area	extent	0	NA	NA	ha
114	114_lowerlimit	Zn	1980	1985	1	lowerlimit	extent	-0.1	NA	NA	m
114	114_lowerlimit	Zn	1980	1988	1	lowerlimit	extent	-0.1	NA	NA	m
114	114_lowerlimit	Zn	1990	1990	0	lowerlimit	extent	NA	NA	NA	m
114	114_upperlimit	Zn	1980	1985	1	upperlimit	extent	0.3	NA	NA	m
114	114_upperlimit	Zn	1980	1988	1	upperlimit	extent	0.3	NA	NA	m
114	114_upperlimit	Zn	1990	1990	0	upperlimit	extent	NA	NA	NA	m
115	115_density	Po	2000	2000	1	density	density	535.42	177.695	3	shoots m-2
115	115_density	Po	2000	2002	1	density	density	508.33	183.534	3	shoots m-2
115	115_density	Po	2000	2004	1	density	density	310.42	126.45	3	shoots m-2
115	115_density	Po	2000	2005	1	density	density	495.83	209.662	3	shoots m-2
115	115_density	Po	2000	2007	1	density	density	441.67	144.202	3	shoots m-2
115	115_density	Po	2000	2008	1	density	density	368.75	155.498	3	shoots m-2
115	115_density	Po	2000	2009	1	density	density	318.75	112.673	3	shoots m-2
115	115_density	Po	2010	2010	1	density	density	225	109.865	3	shoots m-2
115	115_density	Po	2010	2011	1	density	density	172.92	78.1458	3	shoots m-2
116	116_biomass	Cn	2000	2005	1	biomass	density	306.88	NA	NA	gDW m-2
116	116_biomass	Cn	2000	2006	1	biomass	density	449.01	NA	NA	gDW m-2
116	116_biomass	Cn	2000	2007	1	biomass	density	625.64	NA	NA	gDW m-2
116	116_biomass	Cn	2000	2008	1	biomass	density	510.42	NA	NA	gDW m-2
116	116_biomass	Cn	2000	2009	1	biomass	density	461.26	NA	NA	gDW m-2
116	116_biomass	Cn	2010	2010	1	biomass	density	402.21	NA	NA	gDW m-2
116	116_biomass	Cn	2010	2011	1	biomass	density	327.31	NA	NA	gDW m-2
116	116_biomass	Cn	2010	2012	1	biomass	density	307.61	NA	NA	gDW m-2
116	116_density	Cn	2000	2005	1	density	density	675	NA	NA	shoots m-2
116	116_density	Cn	2000	2006	1	density	density	1070.83	NA	NA	shoots m-2
116	116_density	Cn	2000	2007	1	density	density	800	NA	NA	shoots m-2
116	116_density	Cn	2000	2008	1	density	density	891.67	NA	NA	shoots m-2
116	116_density	Cn	2000	2009	1	density	density	791.67	NA	NA	shoots m-2
116	116_density	Cn	2010	2010	1	density	density	816.67	NA	NA	shoots m-2
116	116_density	Cn	2010	2011	1	density	density	1212.5	NA	NA	shoots m-2
117	117_biomass	Cn	2000	2005	1	biomass	density	378.53	NA	NA	gDW m-2
117	117_biomass	Cn	2000	2006	1	biomass	density	234.79	NA	NA	gDW m-2
117	117_biomass	Cn	2000	2007	1	biomass	density	341.24	NA	NA	gDW m-2
117	117_biomass	Cn	2000	2008	1	biomass	density	320.12	NA	NA	gDW m-2
117	117_biomass	Cn	2000	2009	1	biomass	density	232.73	NA	NA	gDW m-2
117	117_biomass	Cn	2010	2010	1	biomass	density	350.82	NA	NA	gDW m-2
117	117_biomass	Cn	2010	2011	1	biomass	density	252	NA	NA	gDW m-2
117	117_biomass	Cn	2010	2012	1	biomass	density	288.41	NA	NA	gDW m-2
117	117_density	Cn	2000	2005	1	density	density	543.75	NA	NA	shoots m-2
117	117_density	Cn	2000	2006	1	density	density	733.33	NA	NA	shoots m-2
117	117_density	Cn	2000	2007	1	density	density	562.5	NA	NA	shoots m-2
117	117_density	Cn	2000	2008	1	density	density	429.17	NA	NA	shoots m-2
117	117_density	Cn	2000	2009	1	density	density	475	NA	NA	shoots m-2
117	117_density	Cn	2010	2010	1	density	density	504.17	NA	NA	shoots m-2
117	117_density	Cn	2010	2011	1	density	density	375	NA	NA	shoots m-2
118	118_biomass	Cn	2000	2005	1	biomass	density	388.03	NA	NA	gDW m-2
118	118_biomass	Cn	2000	2006	1	biomass	density	307.71	NA	NA	gDW m-2
118	118_biomass	Cn	2000	2007	1	biomass	density	336.45	NA	NA	gDW m-2
118	118_biomass	Cn	2000	2008	1	biomass	density	284.86	NA	NA	gDW m-2
118	118_biomass	Cn	2000	2009	1	biomass	density	371.86	NA	NA	gDW m-2
118	118_biomass	Cn	2010	2010	1	biomass	density	165.36	NA	NA	gDW m-2
118	118_biomass	Cn	2010	2011	1	biomass	density	293.33	NA	NA	gDW m-2
118	118_biomass	Cn	2010	2012	1	biomass	density	310.15	NA	NA	gDW m-2
118	118_density	Cn	2000	2005	1	density	density	1006.25	NA	NA	shoots m-2
118	118_density	Cn	2000	2006	1	density	density	1845.83	NA	NA	shoots m-2
118	118_density	Cn	2000	2007	1	density	density	1208.33	NA	NA	shoots m-2
118	118_density	Cn	2000	2008	1	density	density	937.5	NA	NA	shoots m-2
118	118_density	Cn	2000	2009	1	density	density	1700	NA	NA	shoots m-2
118	118_density	Cn	2010	2010	1	density	density	1979.17	NA	NA	shoots m-2
118	118_density	Cn	2010	2011	1	density	density	2295.83	NA	NA	shoots m-2
119	119_area	Zn	2000	2005	1	area	extent	513.72	NA	NA	ha
119	119_area	Zn	2000	2007	1	area	extent	551.82	NA	NA	ha
120	120_area	Po	2000	2002	1	area	extent	599	NA	NA	ha
120	120_area	Po	2010	2010	1	area	extent	410.6	NA	NA	ha
121	121_area	Cn	2000	2002	1	area	extent	133	NA	NA	ha
121	121_area	Cn	2010	2010	1	area	extent	15	NA	NA	ha
122	122_cover	Po	1990	1997	1	cover	density	38.5	NA	NA	%
122	122_cover	Po	1990	1998	1	cover	density	57.3	NA	NA	%
122	122_cover	Po	1990	1999	1	cover	density	23.63	NA	NA	%
122	122_cover	Po	2000	2000	1	cover	density	26.13	NA	NA	%
122	122_cover	Po	2000	2001	1	cover	density	33.43	NA	NA	%
122	122_cover	Po	2000	2002	1	cover	density	28.79	NA	NA	%
122	122_cover	Po	2000	2003	1	cover	density	36.13	NA	NA	%
122	122_cover	Po	2000	2004	1	cover	density	29.61	NA	NA	%
122	122_cover	Po	2000	2005	1	cover	density	26.15	NA	NA	%
122	122_cover	Po	2000	2006	1	cover	density	28.36	NA	NA	%
122	122_cover	Po	2000	2007	1	cover	density	33.08	NA	NA	%
122	122_cover	Po	2000	2008	1	cover	density	30.55	NA	NA	%
122	122_cover	Po	2000	2009	1	cover	density	26.07	NA	NA	%
122	122_cover	Po	2010	2010	1	cover	density	24.62	NA	NA	%
122	122_cover	Po	2010	2011	1	cover	density	17.57	NA	NA	%
122	122_cover	Po	2010	2012	1	cover	density	21.28	NA	NA	%
122	122_cover	Po	2010	2013	1	cover	density	19.8	NA	NA	%
122	122_cover	Po	2010	2014	1	cover	density	27.1	NA	NA	%
122	122_cover	Po	2010	2015	1	cover	density	30.3	NA	NA	%
122	122_density	Po	1990	1997	1	density	density	338.75	NA	NA	shoots m-2
122	122_density	Po	1990	1998	1	density	density	314.17	NA	NA	shoots m-2
122	122_density	Po	1990	1999	1	density	density	308.54	NA	NA	shoots m-2
122	122_density	Po	2000	2000	1	density	density	366.46	NA	NA	shoots m-2
122	122_density	Po	2000	2001	1	density	density	347.71	NA	NA	shoots m-2
122	122_density	Po	2000	2002	1	density	density	303.94	NA	NA	shoots m-2
122	122_density	Po	2000	2003	1	density	density	346.25	NA	NA	shoots m-2
122	122_density	Po	2000	2004	1	density	density	313.54	NA	NA	shoots m-2
122	122_density	Po	2000	2005	1	density	density	446.25	NA	NA	shoots m-2
122	122_density	Po	2000	2006	1	density	density	442.5	NA	NA	shoots m-2
122	122_density	Po	2000	2007	1	density	density	418.33	NA	NA	shoots m-2
122	122_density	Po	2000	2008	1	density	density	393.12	NA	NA	shoots m-2
122	122_density	Po	2000	2009	1	density	density	399.79	NA	NA	shoots m-2
122	122_density	Po	2010	2010	1	density	density	430.94	NA	NA	shoots m-2
122	122_density	Po	2010	2011	1	density	density	433.36	NA	NA	shoots m-2
122	122_density	Po	2010	2012	1	density	density	401.88	NA	NA	shoots m-2
122	122_density	Po	2010	2013	1	density	density	405.715	NA	NA	shoots m-2
122	122_density	Po	2010	2014	1	density	density	394.3	NA	NA	shoots m-2
122	122_density	Po	2010	2015	1	density	density	455.4	NA	NA	shoots m-2
123	123_cover	Po	2010	2010	1	cover	density	24.79	NA	NA	%
123	123_cover	Po	2010	2011	1	cover	density	27.55	NA	NA	%
123	123_cover	Po	2010	2012	1	cover	density	27.92	NA	NA	%
123	123_cover	Po	2010	2013	1	cover	density	35.2	NA	NA	%
123	123_cover	Po	2010	2014	1	cover	density	37.8	NA	NA	%
123	123_cover	Po	2010	2015	1	cover	density	37.8	NA	NA	%
123	123_density	Po	2010	2010	1	density	density	273.61	NA	NA	shoots m-2
123	123_density	Po	2010	2011	1	density	density	310.94	NA	NA	shoots m-2
123	123_density	Po	2010	2012	1	density	density	328.65	NA	NA	shoots m-2
123	123_density	Po	2010	2013	1	density	density	348.6	NA	NA	shoots m-2
123	123_density	Po	2010	2014	1	density	density	344.9	NA	NA	shoots m-2
123	123_density	Po	2010	2015	1	density	density	284.4	NA	NA	shoots m-2
124	124_cover	Po	1990	1998	1	cover	density	37.52	NA	NA	%
124	124_cover	Po	1990	1999	1	cover	density	23.97	NA	NA	%
124	124_cover	Po	2000	2000	1	cover	density	25.9	NA	NA	%
124	124_cover	Po	2000	2001	1	cover	density	26.5	NA	NA	%
124	124_cover	Po	2000	2002	1	cover	density	19.74	NA	NA	%
124	124_cover	Po	2000	2003	1	cover	density	28.73	NA	NA	%
124	124_cover	Po	2000	2004	1	cover	density	31.92	NA	NA	%
124	124_cover	Po	2000	2005	1	cover	density	31.5	NA	NA	%
124	124_cover	Po	2000	2006	1	cover	density	29.1	NA	NA	%
124	124_cover	Po	2000	2007	1	cover	density	28.7	NA	NA	%
124	124_cover	Po	2000	2008	1	cover	density	32	NA	NA	%
124	124_cover	Po	2000	2009	1	cover	density	33.9	NA	NA	%
124	124_cover	Po	2010	2010	1	cover	density	33.39	NA	NA	%
124	124_cover	Po	2010	2011	1	cover	density	34	NA	NA	%
124	124_cover	Po	2010	2012	1	cover	density	30.82	NA	NA	%
124	124_cover	Po	2010	2013	1	cover	density	32.8	NA	NA	%
124	124_cover	Po	2010	2014	1	cover	density	29.9	NA	NA	%
124	124_cover	Po	2010	2015	1	cover	density	34.7	NA	NA	%
124	124_density	Po	1990	1999	1	density	density	257.4	NA	NA	shoots m-2
124	124_density	Po	2000	2000	1	density	density	251.98	NA	NA	shoots m-2
124	124_density	Po	2000	2001	1	density	density	186.69	NA	NA	shoots m-2
124	124_density	Po	2000	2002	1	density	density	191.28	NA	NA	shoots m-2
124	124_density	Po	2000	2003	1	density	density	215.31	NA	NA	shoots m-2
124	124_density	Po	2000	2004	1	density	density	213.33	NA	NA	shoots m-2
124	124_density	Po	2000	2005	1	density	density	240.21	NA	NA	shoots m-2
124	124_density	Po	2000	2006	1	density	density	231.98	NA	NA	shoots m-2
124	124_density	Po	2000	2007	1	density	density	213.23	NA	NA	shoots m-2
124	124_density	Po	2000	2008	1	density	density	186.15	NA	NA	shoots m-2
124	124_density	Po	2000	2009	1	density	density	198.96	NA	NA	shoots m-2
124	124_density	Po	2010	2010	1	density	density	185.31	NA	NA	shoots m-2
124	124_density	Po	2010	2011	1	density	density	214.17	NA	NA	shoots m-2
124	124_density	Po	2010	2012	1	density	density	188.02	NA	NA	shoots m-2
124	124_density	Po	2010	2013	1	density	density	169.8	NA	NA	shoots m-2
124	124_density	Po	2010	2014	1	density	density	185.3	NA	NA	shoots m-2
124	124_density	Po	2010	2015	1	density	density	205.9	NA	NA	shoots m-2
125	125_density	Po	2000	2008	1	density	density	312.5	49.6078	3	shoots m-2
125	125_density	Po	2000	2009	1	density	density	377.08	133.658	3	shoots m-2
125	125_density	Po	2010	2010	1	density	density	322.92	31.4576	3	shoots m-2
126	126_density	Po	2000	2008	1	density	density	366.67	82.5221	3	shoots m-2
126	126_density	Po	2000	2009	1	density	density	227.08	46.0695	3	shoots m-2
126	126_density	Po	2010	2010	1	density	density	214.58	39.6928	3	shoots m-2
127	127_area	Cn	1960	1964	0	area	extent	0	NA	NA	ha
127	127_area	Cn	1970	1971	1	area	extent	13.4	NA	NA	ha
127	127_area	Cn	1980	1983	1	area	extent	115	NA	NA	ha
127	127_area	Cn	1980	1988	1	area	extent	145	NA	NA	ha
127	127_area	Cn	1990	1994	1	area	extent	252	NA	NA	ha
127	127_area	Cn	2000	2000	1	area	extent	371	NA	NA	ha
127	127_area	Cn	2000	2003	1	area	extent	304	NA	NA	ha
128	128_area	Cn	1960	1964	0	area	extent	0	NA	NA	ha
128	128_area	Cn	1970	1971	0	area	extent	0	NA	NA	ha
128	128_area	Cn	1980	1983	1	area	extent	8	NA	NA	ha
128	128_area	Cn	1980	1988	1	area	extent	41	NA	NA	ha
128	128_area	Cn	1990	1994	1	area	extent	58	NA	NA	ha
128	128_area	Cn	2000	2000	1	area	extent	49	NA	NA	ha
129	129_biomass	Cn	2000	2006	1	biomass	density	185.5	26.675	20	gDW m-2
129	129_biomass	Cn	2000	2007	1	biomass	density	283.25	40.95	20	gDW m-2
129	129_biomass	Cn	2000	2008	1	biomass	density	268.75	30.225	20	gDW m-2
129	129_biomass	Cn	2000	2009	1	biomass	density	374.25	50	20	gDW m-2
129	129_biomass	Cn	2010	2010	1	biomass	density	329	46.525	20	gDW m-2
129	129_biomass	Cn	2010	2011	1	biomass	density	206	27.3333	15	gDW m-2
129	129_density	Cn	2000	2006	1	density	density	2487.25	404.781	20	shoots m-2
129	129_density	Cn	2000	2007	1	density	density	3456.04	484.464	20	shoots m-2
129	129_density	Cn	2000	2008	1	density	density	2944.41	329.327	20	shoots m-2
129	129_density	Cn	2000	2009	1	density	density	2562.13	335.402	20	shoots m-2
129	129_density	Cn	2010	2010	1	density	density	2699.78	403.032	20	shoots m-2
129	129_density	Cn	2010	2011	1	density	density	1259.5	161.036	15	shoots m-2
130	130_biomass	Cn	2000	2006	1	biomass	density	199	36.625	20	gDW m-2
130	130_biomass	Cn	2000	2007	1	biomass	density	270	33.125	20	gDW m-2
130	130_biomass	Cn	2000	2008	1	biomass	density	296.25	45.875	20	gDW m-2
130	130_biomass	Cn	2000	2009	1	biomass	density	319.25	42.1	20	gDW m-2
130	130_biomass	Cn	2010	2010	1	biomass	density	266.75	42.375	20	gDW m-2
130	130_biomass	Cn	2010	2011	1	biomass	density	173	27.8667	15	gDW m-2
130	130_density	Cn	2000	2006	1	density	density	3472.07	711.273	20	shoots m-2
130	130_density	Cn	2000	2007	1	density	density	3901.57	505.023	20	shoots m-2
130	130_density	Cn	2000	2008	1	density	density	3787.43	545.12	20	shoots m-2
130	130_density	Cn	2000	2009	1	density	density	3326.06	472.592	20	shoots m-2
130	130_density	Cn	2010	2010	1	density	density	2990.61	453.074	20	shoots m-2
130	130_density	Cn	2010	2011	1	density	density	1708.75	268.963	15	shoots m-2
131	131_biomass	Cn	2000	2006	1	biomass	density	188.5	48.95	10	gDW m-2
131	131_biomass	Cn	2000	2007	1	biomass	density	212.67	30.4	15	gDW m-2
131	131_biomass	Cn	2000	2008	1	biomass	density	323.33	30.7667	15	gDW m-2
131	131_biomass	Cn	2000	2009	1	biomass	density	211	21.2	15	gDW m-2
131	131_biomass	Cn	2010	2010	1	biomass	density	290	41.3667	15	gDW m-2
131	131_biomass	Cn	2010	2011	1	biomass	density	300.67	47.5	15	gDW m-2
131	131_density	Cn	2000	2006	1	density	density	1248.57	269.674	10	shoots m-2
131	131_density	Cn	2000	2007	1	density	density	4448.79	579.882	15	shoots m-2
131	131_density	Cn	2000	2008	1	density	density	4626.95	425.227	15	shoots m-2
131	131_density	Cn	2000	2009	1	density	density	3873.57	423.019	15	shoots m-2
131	131_density	Cn	2010	2010	1	density	density	2552.92	366.069	15	shoots m-2
131	131_density	Cn	2010	2011	1	density	density	3162.92	510.738	15	shoots m-2
132	132_biomass	Cn	2000	2006	1	biomass	density	197	24	5	gDW m-2
132	132_biomass	Cn	2000	2007	1	biomass	density	232.5	36.5	10	gDW m-2
132	132_biomass	Cn	2000	2008	1	biomass	density	295	28.9	10	gDW m-2
132	132_biomass	Cn	2000	2009	1	biomass	density	265	24.15	10	gDW m-2
132	132_biomass	Cn	2010	2010	1	biomass	density	391	46.8	10	gDW m-2
132	132_biomass	Cn	2010	2011	1	biomass	density	356.5	40.15	10	gDW m-2
132	132_density	Cn	2000	2006	1	density	density	3788.46	461.538	5	shoots m-2
132	132_density	Cn	2000	2007	1	density	density	4241.24	658.103	10	shoots m-2
132	132_density	Cn	2000	2008	1	density	density	3362.84	309.234	10	shoots m-2
132	132_density	Cn	2000	2009	1	density	density	3106.5	283.13	10	shoots m-2
132	132_density	Cn	2010	2010	1	density	density	4379.76	520.793	10	shoots m-2
132	132_density	Cn	2010	2011	1	density	density	2955.22	333.743	10	shoots m-2
133	133_cover	Po	1980	1984	1	cover	density	39	NA	NA	%
133	133_cover	Po	1980	1987	1	cover	density	43	NA	NA	%
133	133_cover	Po	1990	1990	1	cover	density	6	NA	NA	%
133	133_cover	Po	1990	1992	1	cover	density	21	NA	NA	%
133	133_cover	Po	1990	1993	1	cover	density	7	NA	NA	%
133	133_cover	Po	1990	1994	1	cover	density	19	NA	NA	%
133	133_cover	Po	1990	1995	1	cover	density	14	NA	NA	%
133	133_cover	Po	1990	1996	1	cover	density	12	NA	NA	%
133	133_cover	Po	1990	1997	1	cover	density	12	NA	NA	%
133	133_cover	Po	1990	1998	1	cover	density	13	NA	NA	%
133	133_cover	Po	1990	1999	1	cover	density	11	NA	NA	%
133	133_cover	Po	2000	2000	1	cover	density	15	NA	NA	%
133	133_cover	Po	2000	2001	1	cover	density	27	NA	NA	%
133	133_cover	Po	2000	2002	1	cover	density	29	NA	NA	%
133	133_cover	Po	2000	2005	1	cover	density	15	NA	NA	%
133	133_cover	Po	2000	2006	1	cover	density	23	NA	NA	%
133	133_cover	Po	2000	2007	1	cover	density	21	NA	NA	%
133	133_cover	Po	2000	2008	1	cover	density	24	NA	NA	%
133	133_cover	Po	2000	2009	1	cover	density	23	NA	NA	%
133	133_cover	Po	2010	2011	1	cover	density	24	NA	NA	%
133	133_cover	Po	2010	2012	1	cover	density	25	NA	NA	%
133	133_density	Po	1980	1984	1	density	density	340	14	10	shoots m-2
133	133_density	Po	1980	1987	1	density	density	291	22	10	shoots m-2
133	133_density	Po	1990	1990	1	density	density	193	14	10	shoots m-2
133	133_density	Po	1990	1991	1	density	density	181	14	10	shoots m-2
133	133_density	Po	1990	1992	1	density	density	173	11	10	shoots m-2
133	133_density	Po	1990	1993	1	density	density	158	13	10	shoots m-2
133	133_density	Po	1990	1994	1	density	density	213	18	10	shoots m-2
133	133_density	Po	1990	1995	1	density	density	191	17	10	shoots m-2
133	133_density	Po	1990	1996	1	density	density	206	9	10	shoots m-2
133	133_density	Po	1990	1997	1	density	density	248	14	10	shoots m-2
133	133_density	Po	1990	1998	1	density	density	205	17	10	shoots m-2
133	133_density	Po	1990	1999	1	density	density	292	16	10	shoots m-2
133	133_density	Po	2000	2000	1	density	density	273	20	10	shoots m-2
133	133_density	Po	2000	2001	1	density	density	295	18	10	shoots m-2
133	133_density	Po	2000	2002	1	density	density	311	32	10	shoots m-2
133	133_density	Po	2000	2003	1	density	density	277	7	10	shoots m-2
133	133_density	Po	2000	2004	1	density	density	280	17	10	shoots m-2
133	133_density	Po	2000	2005	1	density	density	327	21	10	shoots m-2
133	133_density	Po	2000	2006	1	density	density	327	20	10	shoots m-2
133	133_density	Po	2000	2007	1	density	density	347	21	10	shoots m-2
133	133_density	Po	2000	2008	1	density	density	281	17	10	shoots m-2
133	133_density	Po	2000	2009	1	density	density	247	18	10	shoots m-2
133	133_density	Po	2010	2011	1	density	density	271	17	10	shoots m-2
133	133_density	Po	2010	2012	1	density	density	246	13	10	shoots m-2
134	134_cover	Po	1980	1984	1	cover	density	76	NA	NA	%
134	134_cover	Po	1980	1987	1	cover	density	82	NA	NA	%
134	134_cover	Po	1990	1990	1	cover	density	67	NA	NA	%
134	134_cover	Po	1990	1992	1	cover	density	75	NA	NA	%
134	134_cover	Po	1990	1993	1	cover	density	71	NA	NA	%
134	134_cover	Po	1990	1994	1	cover	density	48	NA	NA	%
134	134_cover	Po	1990	1995	1	cover	density	64	NA	NA	%
134	134_cover	Po	1990	1996	1	cover	density	73	NA	NA	%
134	134_cover	Po	1990	1997	1	cover	density	71	NA	NA	%
134	134_cover	Po	1990	1998	1	cover	density	68	NA	NA	%
134	134_cover	Po	1990	1999	1	cover	density	59	NA	NA	%
134	134_cover	Po	2000	2000	1	cover	density	67	NA	NA	%
134	134_cover	Po	2000	2001	1	cover	density	73	NA	NA	%
134	134_cover	Po	2000	2002	1	cover	density	71	NA	NA	%
134	134_cover	Po	2000	2004	1	cover	density	35	NA	NA	%
134	134_cover	Po	2000	2005	1	cover	density	33	NA	NA	%
134	134_cover	Po	2000	2006	1	cover	density	57	NA	NA	%
134	134_cover	Po	2000	2007	1	cover	density	62	NA	NA	%
134	134_cover	Po	2000	2008	1	cover	density	49	NA	NA	%
134	134_cover	Po	2000	2009	1	cover	density	51	NA	NA	%
134	134_cover	Po	2010	2011	1	cover	density	44	NA	NA	%
134	134_cover	Po	2010	2012	1	cover	density	57	NA	NA	%
134	134_density	Po	1980	1984	1	density	density	628	19	10	shoots m-2
134	134_density	Po	1980	1987	1	density	density	746	28	10	shoots m-2
134	134_density	Po	1990	1990	1	density	density	646	22	10	shoots m-2
134	134_density	Po	1990	1991	1	density	density	531	39	10	shoots m-2
134	134_density	Po	1990	1992	1	density	density	537	26	10	shoots m-2
134	134_density	Po	1990	1993	1	density	density	593	16	10	shoots m-2
134	134_density	Po	1990	1994	1	density	density	481	14	10	shoots m-2
134	134_density	Po	1990	1995	1	density	density	601	12	10	shoots m-2
134	134_density	Po	1990	1996	1	density	density	581	29	10	shoots m-2
134	134_density	Po	1990	1997	1	density	density	596	38	10	shoots m-2
134	134_density	Po	1990	1998	1	density	density	707	22	10	shoots m-2
134	134_density	Po	1990	1999	1	density	density	789	19	10	shoots m-2
134	134_density	Po	2000	2000	1	density	density	682	23	10	shoots m-2
134	134_density	Po	2000	2001	1	density	density	708	24	10	shoots m-2
134	134_density	Po	2000	2002	1	density	density	768	39	10	shoots m-2
134	134_density	Po	2000	2003	1	density	density	675	24	10	shoots m-2
134	134_density	Po	2000	2004	1	density	density	619	23	10	shoots m-2
134	134_density	Po	2000	2005	1	density	density	655	15	10	shoots m-2
134	134_density	Po	2000	2006	1	density	density	718	30	10	shoots m-2
134	134_density	Po	2000	2007	1	density	density	568	17	10	shoots m-2
134	134_density	Po	2000	2008	1	density	density	765	23	10	shoots m-2
134	134_density	Po	2000	2009	1	density	density	626	27	10	shoots m-2
134	134_density	Po	2010	2011	1	density	density	836	28	10	shoots m-2
134	134_density	Po	2010	2012	1	density	density	584	19	10	shoots m-2
135	135_cover	Po	1980	1984	1	cover	density	49	NA	NA	%
135	135_cover	Po	1980	1987	1	cover	density	61	NA	NA	%
135	135_cover	Po	1990	1990	1	cover	density	49	NA	NA	%
135	135_cover	Po	1990	1992	1	cover	density	48	NA	NA	%
135	135_cover	Po	1990	1993	1	cover	density	46	NA	NA	%
135	135_cover	Po	1990	1994	1	cover	density	26	NA	NA	%
135	135_cover	Po	1990	1995	1	cover	density	49	NA	NA	%
135	135_cover	Po	1990	1996	1	cover	density	57	NA	NA	%
135	135_cover	Po	1990	1997	1	cover	density	55	NA	NA	%
135	135_cover	Po	1990	1998	1	cover	density	62	NA	NA	%
135	135_cover	Po	1990	1999	1	cover	density	52	NA	NA	%
135	135_cover	Po	2000	2000	1	cover	density	52	NA	NA	%
135	135_cover	Po	2000	2001	1	cover	density	64	NA	NA	%
135	135_cover	Po	2000	2002	1	cover	density	70	NA	NA	%
135	135_cover	Po	2000	2005	1	cover	density	48	NA	NA	%
135	135_cover	Po	2000	2006	1	cover	density	38	NA	NA	%
135	135_cover	Po	2000	2007	1	cover	density	63	NA	NA	%
135	135_cover	Po	2000	2008	1	cover	density	66	NA	NA	%
135	135_cover	Po	2000	2009	1	cover	density	75	NA	NA	%
135	135_cover	Po	2010	2011	1	cover	density	58	NA	NA	%
135	135_cover	Po	2010	2012	1	cover	density	62	NA	NA	%
135	135_density	Po	1980	1984	1	density	density	540	17	10	shoots m-2
135	135_density	Po	1980	1987	1	density	density	658	25	10	shoots m-2
135	135_density	Po	1990	1990	1	density	density	584	32	10	shoots m-2
135	135_density	Po	1990	1992	1	density	density	494	19	10	shoots m-2
135	135_density	Po	1990	1993	1	density	density	466	26	10	shoots m-2
135	135_density	Po	1990	1994	1	density	density	519	16	10	shoots m-2
135	135_density	Po	1990	1995	1	density	density	583	21	10	shoots m-2
135	135_density	Po	1990	1996	1	density	density	644	28	10	shoots m-2
135	135_density	Po	1990	1997	1	density	density	541	31	10	shoots m-2
135	135_density	Po	1990	1998	1	density	density	733	25	10	shoots m-2
135	135_density	Po	1990	1999	1	density	density	700	33	10	shoots m-2
135	135_density	Po	2000	2000	1	density	density	713	25	10	shoots m-2
135	135_density	Po	2000	2001	1	density	density	546	20	10	shoots m-2
135	135_density	Po	2000	2003	1	density	density	624	40	10	shoots m-2
135	135_density	Po	2000	2005	1	density	density	501	21	10	shoots m-2
135	135_density	Po	2000	2006	1	density	density	595	24	10	shoots m-2
135	135_density	Po	2000	2007	1	density	density	552	21	10	shoots m-2
135	135_density	Po	2000	2008	1	density	density	479	22	10	shoots m-2
135	135_density	Po	2000	2009	1	density	density	512	21	10	shoots m-2
135	135_density	Po	2010	2011	1	density	density	596	21	10	shoots m-2
135	135_density	Po	2010	2012	1	density	density	430	18	10	shoots m-2
136	136_cover	Po	1980	1984	1	cover	density	45	NA	NA	%
136	136_cover	Po	1980	1987	1	cover	density	46	NA	NA	%
136	136_cover	Po	1990	1990	1	cover	density	37	NA	NA	%
136	136_cover	Po	1990	1991	1	cover	density	48	NA	NA	%
136	136_cover	Po	1990	1992	1	cover	density	39	NA	NA	%
136	136_cover	Po	1990	1993	1	cover	density	31	NA	NA	%
136	136_cover	Po	1990	1994	1	cover	density	28	NA	NA	%
136	136_cover	Po	1990	1995	1	cover	density	44	NA	NA	%
136	136_cover	Po	1990	1996	1	cover	density	43	NA	NA	%
136	136_cover	Po	1990	1997	1	cover	density	52	NA	NA	%
136	136_cover	Po	1990	1998	1	cover	density	50	NA	NA	%
136	136_cover	Po	1990	1999	1	cover	density	40	NA	NA	%
136	136_cover	Po	2000	2000	1	cover	density	45	NA	NA	%
136	136_cover	Po	2000	2001	1	cover	density	49	NA	NA	%
136	136_cover	Po	2000	2002	1	cover	density	38	NA	NA	%
136	136_cover	Po	2000	2005	1	cover	density	25	NA	NA	%
136	136_cover	Po	2000	2006	1	cover	density	29	NA	NA	%
136	136_cover	Po	2000	2007	1	cover	density	45	NA	NA	%
136	136_cover	Po	2000	2008	1	cover	density	51	NA	NA	%
136	136_cover	Po	2000	2009	1	cover	density	52	NA	NA	%
136	136_cover	Po	2010	2011	1	cover	density	61	NA	NA	%
136	136_cover	Po	2010	2012	1	cover	density	51	NA	NA	%
136	136_density	Po	1980	1984	1	density	density	455	11	10	shoots m-2
136	136_density	Po	1980	1987	1	density	density	462	22	10	shoots m-2
136	136_density	Po	1990	1990	1	density	density	561	24	10	shoots m-2
136	136_density	Po	1990	1991	1	density	density	448	13	10	shoots m-2
136	136_density	Po	1990	1992	1	density	density	462	19	10	shoots m-2
136	136_density	Po	1990	1993	1	density	density	442	23	10	shoots m-2
136	136_density	Po	1990	1994	1	density	density	555	27	10	shoots m-2
136	136_density	Po	1990	1995	1	density	density	529	26	10	shoots m-2
136	136_density	Po	1990	1996	1	density	density	573	31	10	shoots m-2
136	136_density	Po	1990	1997	1	density	density	596	19	10	shoots m-2
136	136_density	Po	1990	1998	1	density	density	554	26	10	shoots m-2
136	136_density	Po	1990	1999	1	density	density	608	19	10	shoots m-2
136	136_density	Po	2000	2000	1	density	density	543	34	10	shoots m-2
136	136_density	Po	2000	2001	1	density	density	434	30	10	shoots m-2
136	136_density	Po	2000	2002	1	density	density	490	27	10	shoots m-2
136	136_density	Po	2000	2003	1	density	density	477	21	10	shoots m-2
136	136_density	Po	2000	2005	1	density	density	393	46	10	shoots m-2
136	136_density	Po	2000	2006	1	density	density	447	27	10	shoots m-2
136	136_density	Po	2000	2007	1	density	density	431	13	10	shoots m-2
136	136_density	Po	2000	2008	1	density	density	320	24	10	shoots m-2
136	136_density	Po	2000	2009	1	density	density	421	14	10	shoots m-2
136	136_density	Po	2010	2011	1	density	density	463	30	10	shoots m-2
136	136_density	Po	2010	2012	1	density	density	353	25	10	shoots m-2
137	137_cover	Po	2000	2003	1	cover	density	36.16	16.2238	27	%
137	137_cover	Po	2000	2007	1	cover	density	32.01	23.1477	54	%
137	137_cover	Po	2000	2008	1	cover	density	42.34	18.2392	54	%
137	137_cover	Po	2010	2010	1	cover	density	28.94	19.8921	54	%
137	137_density	Po	2000	2003	1	density	density	220.83	53.3889	12	shoots m-2
137	137_density	Po	2000	2006	1	density	density	276.04	62.6608	12	shoots m-2
137	137_density	Po	2000	2007	1	density	density	236.46	98.3108	12	shoots m-2
137	137_density	Po	2000	2008	1	density	density	269.27	92.5667	12	shoots m-2
137	137_density	Po	2010	2010	1	density	density	231.77	89.2463	12	shoots m-2
138	138_cover	Po	2000	2003	1	cover	density	27.18	15.5762	27	%
138	138_cover	Po	2000	2008	1	cover	density	22.36	12.4945	54	%
138	138_cover	Po	2010	2010	1	cover	density	24.77	11.3999	54	%
138	138_density	Po	2000	2003	1	density	density	306.25	32.5306	12	shoots m-2
138	138_density	Po	2000	2006	1	density	density	173.96	47.0609	12	shoots m-2
138	138_density	Po	2000	2008	1	density	density	189.58	47.9948	12	shoots m-2
138	138_density	Po	2010	2010	1	density	density	161.98	68.4372	12	shoots m-2
139	139_cover	Po	2000	2004	1	cover	density	42.18	13.2994	27	%
139	139_cover	Po	2000	2007	1	cover	density	30.14	24.3823	54	%
139	139_cover	Po	2000	2008	1	cover	density	27.57	21.3155	53	%
139	139_cover	Po	2010	2010	1	cover	density	36.39	22.7355	54	%
139	139_density	Po	2000	2004	1	density	density	156.25	39.4385	12	shoots m-2
139	139_density	Po	2000	2006	1	density	density	176.04	81.3083	12	shoots m-2
139	139_density	Po	2000	2007	1	density	density	197.92	88.482	12	shoots m-2
139	139_density	Po	2000	2008	1	density	density	181.25	42.6401	12	shoots m-2
139	139_density	Po	2010	2010	1	density	density	283.85	109.248	12	shoots m-2
140	140_cover	Po	2000	2004	1	cover	density	11.53	10.1629	27	%
140	140_cover	Po	2000	2007	1	cover	density	22.45	21.4934	54	%
140	140_cover	Po	2000	2008	1	cover	density	18.82	15.2812	54	%
140	140_cover	Po	2000	2009	1	cover	density	20.37	22.9458	54	%
140	140_cover	Po	2010	2010	1	cover	density	20.54	18.4878	53	%
140	140_density	Po	2000	2004	1	density	density	228.12	75.4955	12	shoots m-2
140	140_density	Po	2000	2006	1	density	density	314.58	66.1617	12	shoots m-2
140	140_density	Po	2000	2007	1	density	density	235.94	74.1488	12	shoots m-2
140	140_density	Po	2000	2008	1	density	density	221.35	74.4515	12	shoots m-2
140	140_density	Po	2000	2009	1	density	density	295.31	82.7066	12	shoots m-2
140	140_density	Po	2010	2010	1	density	density	229.69	92.975	12	shoots m-2
141	141_cover	Po	2000	2002	1	cover	density	8.29	9.23223	27	%
141	141_cover	Po	2000	2003	1	cover	density	8.29	9.23223	27	%
141	141_cover	Po	2000	2008	1	cover	density	12.52	11.4139	54	%
141	141_cover	Po	2000	2009	1	cover	density	14.38	13.4207	54	%
141	141_cover	Po	2010	2010	1	cover	density	18.33	12.5283	54	%
141	141_density	Po	2000	2002	1	density	density	88.89	63.7207	9	shoots m-2
141	141_density	Po	2000	2003	1	density	density	66.67	67.5953	12	shoots m-2
141	141_density	Po	2000	2006	1	density	density	91.67	27.4811	12	shoots m-2
141	141_density	Po	2000	2008	1	density	density	166.67	27.866	12	shoots m-2
141	141_density	Po	2000	2009	1	density	density	164.58	56.3656	12	shoots m-2
141	141_density	Po	2010	2010	1	density	density	198.96	50.9033	12	shoots m-2
142	142_cover	Po	2000	2003	1	cover	density	22.55	17.2701	27	%
142	142_cover	Po	2000	2008	1	cover	density	23.68	10.4651	54	%
142	142_cover	Po	2010	2010	1	cover	density	21.99	12.5083	54	%
142	142_density	Po	2000	2003	1	density	density	185.42	43.4105	12	shoots m-2
142	142_density	Po	2000	2008	1	density	density	192.19	166.773	12	shoots m-2
142	142_density	Po	2010	2010	1	density	density	182.29	36.7185	12	shoots m-2
143	143_cover	Po	2000	2002	1	cover	density	36.53	16.6819	27	%
143	143_cover	Po	2000	2003	1	cover	density	36.53	16.6819	27	%
143	143_cover	Po	2000	2005	1	cover	density	30.93	13.5501	27	%
143	143_cover	Po	2000	2007	1	cover	density	42.26	19.4585	37	%
143	143_cover	Po	2000	2008	1	cover	density	37.96	17.7912	54	%
143	143_cover	Po	2000	2009	1	cover	density	39.2	15.7143	53	%
143	143_cover	Po	2010	2010	1	cover	density	40.74	17.5244	54	%
143	143_density	Po	2000	2002	1	density	density	205.73	84.7145	12	shoots m-2
143	143_density	Po	2000	2003	1	density	density	218.75	91.313	12	shoots m-2
143	143_density	Po	2000	2005	1	density	density	266.67	56.9298	12	shoots m-2
143	143_density	Po	2000	2006	1	density	density	269.79	106.561	12	shoots m-2
143	143_density	Po	2000	2007	1	density	density	268.23	69.0056	12	shoots m-2
143	143_density	Po	2000	2008	1	density	density	216.15	48.5923	12	shoots m-2
143	143_density	Po	2000	2009	1	density	density	335.42	76.0501	12	shoots m-2
143	143_density	Po	2010	2010	1	density	density	245.31	66.0968	12	shoots m-2
144	144_cover	Po	2000	2002	1	cover	density	21.71	12.1842	27	%
144	144_cover	Po	2000	2003	1	cover	density	21.71	12.1842	27	%
144	144_cover	Po	2000	2007	1	cover	density	32.89	19.3113	54	%
144	144_cover	Po	2000	2008	1	cover	density	22.31	9.01521	54	%
144	144_cover	Po	2000	2009	1	cover	density	29.42	18.4236	54	%
144	144_cover	Po	2010	2010	1	cover	density	20.19	14.2365	54	%
144	144_density	Po	2000	2002	1	density	density	131.25	57.0337	12	shoots m-2
144	144_density	Po	2000	2003	1	density	density	131.25	57.0337	12	shoots m-2
144	144_density	Po	2000	2006	1	density	density	142.71	42.2917	12	shoots m-2
144	144_density	Po	2000	2007	1	density	density	169.89	46.5881	11	shoots m-2
144	144_density	Po	2000	2008	1	density	density	139.06	53.2419	12	shoots m-2
144	144_density	Po	2000	2009	1	density	density	126.56	50.6439	12	shoots m-2
144	144_density	Po	2010	2010	1	density	density	155.21	44.1808	12	shoots m-2
145	145_cover	Po	2000	2003	1	cover	density	23.75	21.2754	27	%
145	145_cover	Po	2000	2005	1	cover	density	26.57	15.7451	27	%
145	145_cover	Po	2000	2008	1	cover	density	26.13	20.5816	54	%
145	145_cover	Po	2000	2009	1	cover	density	33.15	20.3735	54	%
145	145_cover	Po	2010	2010	1	cover	density	22.5	18.5739	54	%
145	145_density	Po	2000	2003	1	density	density	314.58	112.542	12	shoots m-2
145	145_density	Po	2000	2005	1	density	density	298.44	51.2711	12	shoots m-2
145	145_density	Po	2000	2006	1	density	density	277.08	94.9855	12	shoots m-2
145	145_density	Po	2000	2008	1	density	density	166.67	43.5738	12	shoots m-2
145	145_density	Po	2000	2009	1	density	density	258.18	114.079	12	shoots m-2
145	145_density	Po	2010	2010	1	density	density	204.69	77.291	12	shoots m-2
146	146_cover	Po	2000	2003	1	cover	density	11.94	16.3324	27	%
146	146_cover	Po	2000	2007	1	cover	density	34.05	29.0524	54	%
146	146_cover	Po	2000	2008	1	cover	density	16.71	21.319	54	%
146	146_cover	Po	2000	2009	1	cover	density	27.59	23.3233	54	%
146	146_cover	Po	2010	2010	1	cover	density	14.61	16.533	54	%
146	146_density	Po	2000	2003	1	density	density	211.98	35.3009	12	shoots m-2
146	146_density	Po	2000	2006	1	density	density	242.19	63.7447	12	shoots m-2
146	146_density	Po	2000	2007	1	density	density	194.27	56.9376	12	shoots m-2
146	146_density	Po	2000	2008	1	density	density	193.23	89.1667	12	shoots m-2
146	146_density	Po	2000	2009	1	density	density	164.06	67.2156	12	shoots m-2
146	146_density	Po	2010	2010	1	density	density	150	94.5609	12	shoots m-2
147	147_cover	Po	2000	2003	1	cover	density	24.12	11.0659	27	%
147	147_cover	Po	2000	2008	1	cover	density	26.23	12.1301	54	%
147	147_cover	Po	2010	2010	1	cover	density	30.72	13.7566	54	%
147	147_density	Po	2000	2003	1	density	density	271.35	51.9819	12	shoots m-2
147	147_density	Po	2000	2006	1	density	density	157.29	65.7039	12	shoots m-2
147	147_density	Po	2000	2008	1	density	density	166.67	41.3148	12	shoots m-2
147	147_density	Po	2010	2010	1	density	density	195.31	63.2975	12	shoots m-2
148	148_abiomass	Zn	1970	1970	1	abiomass	density	260	NA	NA	gWW m-2
148	148_abiomass	Zn	2000	2003	1	abiomass	density	667	NA	NA	gWW m-2
149	149_cover	Po	2000	2002	1	cover	density	29.35	17.049	27	%
149	149_cover	Po	2000	2003	1	cover	density	29.35	17.049	27	%
149	149_cover	Po	2000	2005	1	cover	density	21.94	9.92964	27	%
149	149_cover	Po	2000	2008	1	cover	density	23.96	15.5477	54	%
149	149_cover	Po	2000	2009	1	cover	density	27.42	16.6118	54	%
149	149_cover	Po	2010	2010	1	cover	density	20.49	13.2586	54	%
149	149_density	Po	2000	2002	1	density	density	266.07	62.39	14	shoots m-2
149	149_density	Po	2000	2003	1	density	density	266.67	67.8051	12	shoots m-2
149	149_density	Po	2000	2005	1	density	density	191.15	49.3896	12	shoots m-2
149	149_density	Po	2000	2006	1	density	density	242.19	79.4211	12	shoots m-2
149	149_density	Po	2000	2008	1	density	density	177.6	106.282	12	shoots m-2
149	149_density	Po	2000	2009	1	density	density	221.88	96.4019	12	shoots m-2
149	149_density	Po	2010	2010	1	density	density	232.29	64.5039	12	shoots m-2
150	150_cover	Po	2000	2002	1	cover	density	37.73	16.6231	27	%
150	150_cover	Po	2000	2003	1	cover	density	37.73	16.6231	27	%
150	150_cover	Po	2000	2005	1	cover	density	30.05	8.32398	27	%
150	150_cover	Po	2000	2008	1	cover	density	20.93	14.5352	54	%
150	150_cover	Po	2000	2009	1	cover	density	26.11	13.0236	54	%
150	150_cover	Po	2010	2010	1	cover	density	22.21	11.4612	54	%
150	150_density	Po	2000	2002	1	density	density	233.12	81.5991	10	shoots m-2
150	150_density	Po	2000	2003	1	density	density	238.02	74.6896	12	shoots m-2
150	150_density	Po	2000	2005	1	density	density	161.98	42.7614	12	shoots m-2
150	150_density	Po	2000	2006	1	density	density	150	59.2927	12	shoots m-2
150	150_density	Po	2000	2008	1	density	density	143.23	41.4971	12	shoots m-2
150	150_density	Po	2000	2009	1	density	density	161.46	44.6604	12	shoots m-2
150	150_density	Po	2010	2010	1	density	density	142.19	64.5749	12	shoots m-2
151	151_cover	Po	2000	2002	1	cover	density	19.95	19.1228	27	%
151	151_cover	Po	2000	2003	1	cover	density	19.95	19.1228	27	%
151	151_cover	Po	2000	2005	1	cover	density	23.43	9.7849	27	%
151	151_cover	Po	2000	2007	1	cover	density	26.32	10.8496	54	%
151	151_cover	Po	2000	2008	1	cover	density	18.17	15.6967	54	%
151	151_cover	Po	2010	2010	1	cover	density	19.44	9.06172	54	%
151	151_density	Po	2000	2002	1	density	density	170.83	84.0359	12	shoots m-2
151	151_density	Po	2000	2003	1	density	density	170.83	84.0359	12	shoots m-2
151	151_density	Po	2000	2005	1	density	density	240.62	56.1236	12	shoots m-2
151	151_density	Po	2000	2006	1	density	density	206.25	44.9115	12	shoots m-2
151	151_density	Po	2000	2007	1	density	density	137.5	32.6396	12	shoots m-2
151	151_density	Po	2000	2008	1	density	density	128.65	60.1524	12	shoots m-2
151	151_density	Po	2010	2010	1	density	density	155.21	33.1613	12	shoots m-2
152	152_cover	Po	2000	2003	1	cover	density	31.76	16.3762	27	%
152	152_cover	Po	2000	2007	1	cover	density	25.28	17.5919	54	%
152	152_cover	Po	2000	2008	1	cover	density	19.12	13.7524	54	%
152	152_cover	Po	2000	2009	1	cover	density	23.98	14.8162	54	%
152	152_cover	Po	2010	2010	1	cover	density	21.62	12.8205	54	%
152	152_density	Po	2000	2003	1	density	density	195.83	56.4286	12	shoots m-2
152	152_density	Po	2000	2006	1	density	density	119.27	49.7478	12	shoots m-2
152	152_density	Po	2000	2007	1	density	density	140.62	42.5985	12	shoots m-2
152	152_density	Po	2000	2008	1	density	density	105.73	42.6783	12	shoots m-2
152	152_density	Po	2000	2009	1	density	density	181.25	54.6814	12	shoots m-2
152	152_density	Po	2010	2010	1	density	density	150	51.3317	12	shoots m-2
153	153_cover	Po	2000	2007	1	cover	density	44.44	27.4664	54	%
153	153_cover	Po	2000	2008	1	cover	density	51.67	22.0032	54	%
153	153_cover	Po	2010	2010	1	cover	density	27.82	17.3803	54	%
153	153_density	Po	2000	2006	1	density	density	232.29	79.1841	12	shoots m-2
153	153_density	Po	2000	2007	1	density	density	198.56	49.1565	13	shoots m-2
153	153_density	Po	2000	2008	1	density	density	219.79	73.606	12	shoots m-2
153	153_density	Po	2010	2010	1	density	density	248.96	39.3333	12	shoots m-2
154	154_cover	Po	2000	2003	1	cover	density	8.61	8.80022	27	%
154	154_cover	Po	2000	2007	1	cover	density	18.1	15.305	54	%
154	154_cover	Po	2000	2008	1	cover	density	21.62	10.1016	54	%
154	154_cover	Po	2000	2009	1	cover	density	18.06	12.2201	54	%
154	154_cover	Po	2010	2010	1	cover	density	19.33	13.5191	54	%
154	154_density	Po	2000	2003	1	density	density	141.15	37.6378	12	shoots m-2
154	154_density	Po	2000	2006	1	density	density	168.23	51.2249	12	shoots m-2
154	154_density	Po	2000	2007	1	density	density	102.08	26.6945	12	shoots m-2
154	154_density	Po	2000	2008	1	density	density	108.85	35.701	12	shoots m-2
154	154_density	Po	2000	2009	1	density	density	166.67	40.3582	12	shoots m-2
154	154_density	Po	2010	2010	1	density	density	137.5	37.783	12	shoots m-2
155	155_cover	Po	2000	2007	1	cover	density	38.01	24.0301	54	%
155	155_cover	Po	2000	2008	1	cover	density	21.67	13.4541	54	%
155	155_cover	Po	2010	2010	1	cover	density	25.21	10.5194	54	%
155	155_density	Po	2000	2007	1	density	density	169.79	45.915	12	shoots m-2
155	155_density	Po	2000	2008	1	density	density	136.98	47.6328	12	shoots m-2
155	155_density	Po	2010	2010	1	density	density	179.17	57.4885	12	shoots m-2
156	156_cover	Po	2000	2004	1	cover	density	45.42	18.6536	27	%
156	156_cover	Po	2000	2005	1	cover	density	29.21	11.0242	27	%
156	156_cover	Po	2000	2008	1	cover	density	24.61	18.4797	54	%
156	156_cover	Po	2010	2010	1	cover	density	24.03	12.6002	54	%
156	156_density	Po	2000	2004	1	density	density	215.1	39.209	12	shoots m-2
156	156_density	Po	2000	2005	1	density	density	123.96	33.3747	12	shoots m-2
156	156_density	Po	2000	2006	1	density	density	253.12	109.736	12	shoots m-2
156	156_density	Po	2000	2008	1	density	density	257.29	81.0896	12	shoots m-2
156	156_density	Po	2010	2010	1	density	density	247.4	86.3339	12	shoots m-2
157	157_cover	Po	2000	2003	1	cover	density	14.31	16.0241	27	%
157	157_cover	Po	2000	2008	1	cover	density	24.38	21.0552	54	%
157	157_cover	Po	2010	2010	1	cover	density	36.97	24.6791	54	%
157	157_density	Po	2000	2003	1	density	density	275	69.9025	12	shoots m-2
157	157_density	Po	2000	2006	1	density	density	252.08	117.905	12	shoots m-2
157	157_density	Po	2000	2008	1	density	density	259.9	61.6106	12	shoots m-2
157	157_density	Po	2010	2010	1	density	density	290.1	71.3834	12	shoots m-2
158	158_cover	Po	2000	2003	1	cover	density	5.23	3.6696	27	%
158	158_cover	Po	2000	2008	1	cover	density	10.46	8.62716	54	%
158	158_cover	Po	2000	2009	1	cover	density	9.28	7.69634	54	%
158	158_cover	Po	2010	2010	1	cover	density	8.45	6.11378	54	%
158	158_density	Po	2000	2003	1	density	density	144.79	38.9705	12	shoots m-2
158	158_density	Po	2000	2006	1	density	density	119.27	40.1045	12	shoots m-2
158	158_density	Po	2000	2008	1	density	density	82.81	36.9395	12	shoots m-2
158	158_density	Po	2000	2009	1	density	density	89.06	27.1942	12	shoots m-2
158	158_density	Po	2010	2010	1	density	density	68.75	40.7668	12	shoots m-2
159	159_cover	Po	2000	2003	1	cover	density	36.2	15.4829	27	%
159	159_cover	Po	2000	2008	1	cover	density	28.54	19.6966	54	%
159	159_cover	Po	2010	2010	1	cover	density	37.34	18.909	54	%
159	159_density	Po	2000	2003	1	density	density	280.21	76.4924	12	shoots m-2
159	159_density	Po	2000	2006	1	density	density	354.69	54.8192	12	shoots m-2
159	159_density	Po	2000	2008	1	density	density	206.77	67.6019	12	shoots m-2
159	159_density	Po	2010	2010	1	density	density	251.56	61.3603	12	shoots m-2
160	160_cover	Po	2000	2002	1	cover	density	0.98	1.9364	27	%
160	160_cover	Po	2000	2003	1	cover	density	0.98	1.9364	27	%
160	160_cover	Po	2000	2005	1	cover	density	3.38	4.90063	27	%
160	160_cover	Po	2000	2007	1	cover	density	2.01	5.86511	54	%
160	160_cover	Po	2000	2008	1	cover	density	6.9	9.40049	54	%
160	160_cover	Po	2000	2009	1	cover	density	8.7	11.8609	54	%
160	160_cover	Po	2010	2010	1	cover	density	13.5	13.4791	54	%
160	160_density	Po	2000	2002	1	density	density	58.33	33.4279	12	shoots m-2
160	160_density	Po	2000	2003	1	density	density	65.62	51.2971	12	shoots m-2
160	160_density	Po	2000	2005	1	density	density	129.69	42.8996	12	shoots m-2
160	160_density	Po	2000	2006	1	density	density	141.15	52.0502	12	shoots m-2
160	160_density	Po	2000	2007	1	density	density	123.44	35.3679	12	shoots m-2
160	160_density	Po	2000	2008	1	density	density	145.31	32.6532	12	shoots m-2
160	160_density	Po	2000	2009	1	density	density	198.44	74.9112	12	shoots m-2
160	160_density	Po	2010	2010	1	density	density	197.4	82.506	12	shoots m-2
161	161_cover	Po	2000	2004	1	cover	density	33.66	15.4847	27	%
161	161_cover	Po	2000	2008	1	cover	density	35.93	15.3501	54	%
161	161_cover	Po	2010	2010	1	cover	density	34.21	12.496	54	%
161	161_density	Po	2000	2004	1	density	density	255.21	45.5267	12	shoots m-2
161	161_density	Po	2000	2006	1	density	density	148.96	66.6696	12	shoots m-2
161	161_density	Po	2000	2008	1	density	density	214.06	40.6905	12	shoots m-2
161	161_density	Po	2010	2010	1	density	density	217.71	54.214	12	shoots m-2
162	162_cover	Po	2000	2003	1	cover	density	6.02	5.91442	27	%
162	162_cover	Po	2000	2005	1	cover	density	13.38	5.95269	27	%
162	162_cover	Po	2000	2007	1	cover	density	17.62	13.5094	54	%
162	162_cover	Po	2000	2008	1	cover	density	13.47	9.48144	54	%
162	162_cover	Po	2000	2009	1	cover	density	17.27	11.2279	54	%
162	162_cover	Po	2010	2010	1	cover	density	25.65	13.1544	54	%
162	162_density	Po	2000	2003	1	density	density	157.29	33.3747	12	shoots m-2
162	162_density	Po	2000	2005	1	density	density	131.25	26.2473	12	shoots m-2
162	162_density	Po	2000	2006	1	density	density	119.79	52.6185	12	shoots m-2
162	162_density	Po	2000	2007	1	density	density	128.65	43.0098	12	shoots m-2
162	162_density	Po	2000	2008	1	density	density	147.92	30.4247	12	shoots m-2
162	162_density	Po	2000	2009	1	density	density	182.29	45.9923	12	shoots m-2
162	162_density	Po	2010	2010	1	density	density	165.1	60.4469	12	shoots m-2
163	163_cover	Po	2000	2003	1	cover	density	20.19	11.4759	27	%
163	163_cover	Po	2000	2008	1	cover	density	33.01	17.4536	54	%
163	163_cover	Po	2010	2010	1	cover	density	39.84	16.2963	54	%
163	163_density	Po	2000	2003	1	density	density	298.96	45.6824	12	shoots m-2
163	163_density	Po	2000	2006	1	density	density	208.85	51.9135	12	shoots m-2
163	163_density	Po	2000	2008	1	density	density	195.31	28.8419	12	shoots m-2
163	163_density	Po	2010	2010	1	density	density	204.17	80.0982	12	shoots m-2
164	164_cover	Po	2000	2004	1	cover	density	21.16	16.0263	27	%
164	164_cover	Po	2000	2008	1	cover	density	26.88	17.8598	54	%
164	164_cover	Po	2000	2009	1	cover	density	25.87	14.9757	54	%
164	164_cover	Po	2010	2010	1	cover	density	30.12	17.5291	54	%
164	164_density	Po	2000	2004	1	density	density	145.31	38.9059	12	shoots m-2
164	164_density	Po	2000	2006	1	density	density	195.31	49.6526	12	shoots m-2
164	164_density	Po	2000	2008	1	density	density	182.29	38.3274	12	shoots m-2
164	164_density	Po	2000	2009	1	density	density	225.52	75.4465	12	shoots m-2
164	164_density	Po	2010	2010	1	density	density	221.35	56.6249	12	shoots m-2
165	165_cover	Po	2000	2008	1	cover	density	25.05	18.6625	54	%
165	165_cover	Po	2000	2009	1	cover	density	30.64	15.0353	54	%
165	165_cover	Po	2010	2010	1	cover	density	25.76	12.0886	54	%
165	165_density	Po	2000	2008	1	density	density	95.31	33.4058	12	shoots m-2
165	165_density	Po	2000	2009	1	density	density	197.4	45.6533	12	shoots m-2
165	165_density	Po	2010	2010	1	density	density	188.54	56.271	12	shoots m-2
167	167_cover	Po	2000	2004	1	cover	density	43.21	2.39	6	%
167	167_cover	Po	2000	2005	1	cover	density	30.7	5.47	6	%
167	167_cover	Po	2000	2006	1	cover	density	41.51	5.63	6	%
167	167_cover	Po	2000	2007	1	cover	density	37.35	4.86	6	%
167	167_cover	Po	2000	2008	1	cover	density	40.67	4.641	6	%
167	167_cover	Po	2000	2009	1	cover	density	43.92	2.568	6	%
167	167_cover	Po	2010	2010	1	cover	density	48.87	2.41	6	%
167	167_cover	Po	2010	2011	1	cover	density	48.42	3.69	6	%
167	167_cover	Po	2010	2012	1	cover	density	50.9	4.44	6	%
167	167_cover	Po	2010	2013	1	cover	density	44.27	3.01	6	%
167	167_density	Po	2000	2004	1	density	density	25.62	1.59	12	shoots m-2
167	167_density	Po	2000	2005	1	density	density	30	2.06	12	shoots m-2
167	167_density	Po	2000	2006	1	density	density	34	1.1832	12	shoots m-2
167	167_density	Po	2000	2007	1	density	density	40	1.19	12	shoots m-2
167	167_density	Po	2000	2008	1	density	density	35	1.19	12	shoots m-2
167	167_density	Po	2000	2009	1	density	density	49.29	2.437	12	shoots m-2
167	167_density	Po	2010	2010	1	density	density	47.06	1.19	12	shoots m-2
167	167_density	Po	2010	2011	1	density	density	44.89	2.94	12	shoots m-2
167	167_density	Po	2010	2012	1	density	density	43	1.93	12	shoots m-2
167	167_density	Po	2010	2013	1	density	density	42	1.72	12	shoots m-2
168	168_cover	Po	2000	2005	1	cover	density	35.44	3.7295	6	%
168	168_cover	Po	2000	2006	1	cover	density	19.51	1.4544	6	%
168	168_cover	Po	2000	2007	1	cover	density	12.77	1.217	6	%
168	168_cover	Po	2000	2008	1	cover	density	15.92	2.1902	6	%
168	168_cover	Po	2000	2009	1	cover	density	11.94	2.6114	6	%
168	168_cover	Po	2010	2010	1	cover	density	16.42	1.91	6	%
168	168_cover	Po	2010	2011	1	cover	density	24.07	2.52	6	%
168	168_cover	Po	2010	2012	1	cover	density	24.2	2.26	6	%
168	168_cover	Po	2010	2013	1	cover	density	27	2.5	6	%
168	168_density	Po	2000	2005	1	density	density	22.96	1.46	12	shoots m-2
168	168_density	Po	2000	2006	1	density	density	26	2.82	12	shoots m-2
168	168_density	Po	2000	2007	1	density	density	16.88	0.81	12	shoots m-2
168	168_density	Po	2000	2008	1	density	density	17.22	0.91	12	shoots m-2
168	168_density	Po	2000	2009	1	density	density	24.67	1.55	12	shoots m-2
168	168_density	Po	2010	2010	1	density	density	22.23	0.83	12	shoots m-2
168	168_density	Po	2010	2011	1	density	density	21.11	1.03	12	shoots m-2
168	168_density	Po	2010	2012	1	density	density	23.8	0.64	12	shoots m-2
168	168_density	Po	2010	2013	1	density	density	32.78	2.41	12	shoots m-2
169	169_cover	Po	2000	2004	1	cover	density	48.72	5.44	6	%
169	169_cover	Po	2000	2005	1	cover	density	35.58	4.425	6	%
169	169_cover	Po	2000	2006	1	cover	density	41.19	6.2	6	%
169	169_cover	Po	2000	2007	1	cover	density	36.05	4.23	6	%
169	169_cover	Po	2000	2008	1	cover	density	37.28	3.44	6	%
169	169_cover	Po	2000	2009	1	cover	density	41.79	4.39	6	%
169	169_cover	Po	2010	2010	1	cover	density	50	3.4	6	%
169	169_cover	Po	2010	2011	1	cover	density	46.46	1.88	6	%
169	169_cover	Po	2010	2012	1	cover	density	51.8	4.33	6	%
169	169_cover	Po	2010	2013	1	cover	density	52.31	8.86	6	%
169	169_density	Po	2000	2004	1	density	density	33.71	1.47	12	shoots m-2
169	169_density	Po	2000	2005	1	density	density	39.32	1.1	12	shoots m-2
169	169_density	Po	2000	2006	1	density	density	28.67	3.64	12	shoots m-2
169	169_density	Po	2000	2007	1	density	density	26.14	2.21	12	shoots m-2
169	169_density	Po	2000	2008	1	density	density	33.75	1.64	12	shoots m-2
169	169_density	Po	2000	2009	1	density	density	47.67	2.52	12	shoots m-2
169	169_density	Po	2010	2010	1	density	density	45.6	1.857	12	shoots m-2
169	169_density	Po	2010	2011	1	density	density	43.78	2.81	12	shoots m-2
169	169_density	Po	2010	2012	1	density	density	44.1	3.03	12	shoots m-2
169	169_density	Po	2010	2013	1	density	density	54.78	1.57	12	shoots m-2
170	170_cover	Po	2000	2004	1	cover	density	19.78	0.51	6	%
170	170_cover	Po	2000	2005	1	cover	density	18.27	2.17	6	%
170	170_cover	Po	2000	2006	1	cover	density	10.32	1.48	6	%
170	170_cover	Po	2000	2007	1	cover	density	8.64	2.03	6	%
170	170_cover	Po	2000	2008	1	cover	density	7.82	1.6522	6	%
170	170_cover	Po	2000	2009	1	cover	density	9.69	2.22	6	%
170	170_cover	Po	2010	2010	1	cover	density	11.01	2.63	6	%
170	170_cover	Po	2010	2011	1	cover	density	15.65	4.18	6	%
170	170_cover	Po	2010	2012	1	cover	density	10.2	1.4574	6	%
170	170_cover	Po	2010	2013	1	cover	density	12.53	2.5164	6	%
170	170_density	Po	2000	2004	1	density	density	14.07	0.68	12	shoots m-2
170	170_density	Po	2000	2005	1	density	density	17.2	0.69	12	shoots m-2
170	170_density	Po	2000	2006	1	density	density	9.5	3.05	12	shoots m-2
170	170_density	Po	2000	2007	1	density	density	1.78	1	12	shoots m-2
170	170_density	Po	2010	2011	1	density	density	0.33	0.24	12	shoots m-2
170	170_density	Po	2010	2012	1	density	density	3.8	1.91	12	shoots m-2
170	170_density	Po	2010	2013	1	density	density	10.33	3	12	shoots m-2
171	171_cover	Po	2000	2004	1	cover	density	26.15	3.77	6	%
171	171_cover	Po	2000	2005	1	cover	density	28.59	2.75	6	%
171	171_cover	Po	2000	2006	1	cover	density	20.82	3.24	6	%
171	171_cover	Po	2000	2007	1	cover	density	18.17	2.17	6	%
171	171_cover	Po	2000	2008	1	cover	density	22.62	3.16	6	%
171	171_cover	Po	2000	2009	1	cover	density	23.85	3.34	6	%
171	171_cover	Po	2010	2010	1	cover	density	20.9	2.48	6	%
171	171_cover	Po	2010	2011	1	cover	density	29.96	2.06	6	%
171	171_cover	Po	2010	2012	1	cover	density	24.5	2.5	6	%
171	171_cover	Po	2010	2013	1	cover	density	23.07	1.47	6	%
171	171_density	Po	2000	2004	1	density	density	24.59	1.1345	12	shoots m-2
171	171_density	Po	2000	2005	1	density	density	21.69	1.29	12	shoots m-2
171	171_density	Po	2000	2006	1	density	density	15.33	2.1081	12	shoots m-2
171	171_density	Po	2000	2007	1	density	density	16.22	1.2886	12	shoots m-2
171	171_density	Po	2000	2008	1	density	density	19.12	0.895	12	shoots m-2
171	171_density	Po	2000	2009	1	density	density	24.33	1.5365	12	shoots m-2
171	171_density	Po	2010	2010	1	density	density	19.56	1.2705	12	shoots m-2
171	171_density	Po	2010	2011	1	density	density	21.11	4.17	12	shoots m-2
171	171_density	Po	2010	2012	1	density	density	25.7	1.5	12	shoots m-2
171	171_density	Po	2010	2013	1	density	density	23.71	4.81	12	shoots m-2
172	172_cover	Po	2000	2004	1	cover	density	26.31	1.9796	6	%
172	172_cover	Po	2000	2005	1	cover	density	27.98	3.192	6	%
172	172_cover	Po	2000	2006	1	cover	density	22.97	2.0966	6	%
172	172_cover	Po	2000	2007	1	cover	density	25.19	3.21	6	%
172	172_cover	Po	2000	2008	1	cover	density	16.91	1.09	6	%
172	172_cover	Po	2000	2009	1	cover	density	21.54	2.46	6	%
172	172_cover	Po	2010	2010	1	cover	density	18.41	4.01	6	%
172	172_cover	Po	2010	2011	1	cover	density	36.11	3.05	6	%
172	172_cover	Po	2010	2012	1	cover	density	33.2	4.04	6	%
172	172_cover	Po	2010	2013	1	cover	density	26.7	2.49	6	%
172	172_density	Po	2000	2004	1	density	density	21.5	1.48	12	shoots m-2
172	172_density	Po	2000	2005	1	density	density	25.77	1.67	12	shoots m-2
172	172_density	Po	2000	2006	1	density	density	25.17	2.23	12	shoots m-2
172	172_density	Po	2000	2007	1	density	density	22.89	1.57	12	shoots m-2
172	172_density	Po	2000	2008	1	density	density	29.57	1.43	12	shoots m-2
172	172_density	Po	2000	2009	1	density	density	28.22	1.75	12	shoots m-2
172	172_density	Po	2010	2010	1	density	density	24.43	2.02	12	shoots m-2
172	172_density	Po	2010	2011	1	density	density	35.67	2.32	12	shoots m-2
172	172_density	Po	2010	2012	1	density	density	27.3	1.28	12	shoots m-2
172	172_density	Po	2010	2013	1	density	density	27.1	0.96	12	shoots m-2
173	173_cover	Po	2000	2004	1	cover	density	31.38	3.9255	6	%
173	173_cover	Po	2000	2005	1	cover	density	31.09	3.4348	6	%
173	173_cover	Po	2000	2006	1	cover	density	31.32	3.1648	6	%
173	173_cover	Po	2000	2007	1	cover	density	27.59	4.64	6	%
173	173_cover	Po	2000	2008	1	cover	density	32.1	4.106	6	%
173	173_cover	Po	2000	2009	1	cover	density	39.89	2.2137	6	%
173	173_cover	Po	2010	2010	1	cover	density	36.48	2.2415	6	%
173	173_cover	Po	2010	2011	1	cover	density	55.64	3.83	6	%
173	173_cover	Po	2010	2012	1	cover	density	43.9	2.17	6	%
173	173_cover	Po	2010	2013	1	cover	density	41.99	2.74	6	%
173	173_density	Po	2000	2004	1	density	density	24.71	0.94	12	shoots m-2
173	173_density	Po	2000	2005	1	density	density	29	0.96	12	shoots m-2
173	173_density	Po	2000	2006	1	density	density	31.67	2.2755	12	shoots m-2
173	173_density	Po	2000	2007	1	density	density	27.75	3.2224	12	shoots m-2
173	173_density	Po	2000	2008	1	density	density	34.88	2.048	12	shoots m-2
173	173_density	Po	2000	2009	1	density	density	33.11	3.04	12	shoots m-2
173	173_density	Po	2010	2010	1	density	density	32.82	2.482	12	shoots m-2
173	173_density	Po	2010	2011	1	density	density	50	1.25	12	shoots m-2
173	173_density	Po	2010	2012	1	density	density	39	2.44	12	shoots m-2
173	173_density	Po	2010	2013	1	density	density	31.22	2.45	12	shoots m-2
174	174_cover	Po	2000	2004	1	cover	density	23.61	3.915	6	%
174	174_cover	Po	2000	2005	1	cover	density	17.8	4.671	6	%
174	174_cover	Po	2000	2006	1	cover	density	16.39	1.7749	6	%
174	174_cover	Po	2000	2007	1	cover	density	12.64	2.8	6	%
174	174_cover	Po	2000	2008	1	cover	density	14.59	3.388	6	%
174	174_cover	Po	2000	2009	1	cover	density	22.38	1.8227	6	%
174	174_cover	Po	2010	2010	1	cover	density	16.61	1.639	6	%
174	174_cover	Po	2010	2011	1	cover	density	25.57	3.28	6	%
174	174_cover	Po	2010	2012	1	cover	density	24.6	3.14	6	%
174	174_cover	Po	2010	2013	1	cover	density	20.33	1.5	6	%
174	174_density	Po	2000	2004	1	density	density	26.77	0.7	12	shoots m-2
174	174_density	Po	2000	2005	1	density	density	25.08	1.42	12	shoots m-2
174	174_density	Po	2000	2006	1	density	density	22.72	1.42	12	shoots m-2
174	174_density	Po	2000	2007	1	density	density	20.44	1.725	12	shoots m-2
174	174_density	Po	2000	2008	1	density	density	33.22	2.042	12	shoots m-2
174	174_density	Po	2000	2009	1	density	density	29.75	1.6556	12	shoots m-2
174	174_density	Po	2010	2010	1	density	density	25.57	1.538	12	shoots m-2
174	174_density	Po	2010	2011	1	density	density	23.78	0.83	12	shoots m-2
174	174_density	Po	2010	2012	1	density	density	25.1	0.72	12	shoots m-2
174	174_density	Po	2010	2013	1	density	density	25.56	1.14	12	shoots m-2
175	175_cover	Po	2000	2004	1	cover	density	24.24	2.4625	6	%
175	175_cover	Po	2000	2005	1	cover	density	24.13	2.64	6	%
175	175_cover	Po	2000	2006	1	cover	density	15.17	2.8118	6	%
175	175_cover	Po	2000	2007	1	cover	density	18.17	3.74	6	%
175	175_cover	Po	2000	2008	1	cover	density	16.82	2.4	6	%
175	175_cover	Po	2000	2009	1	cover	density	28.49	2.0838	6	%
175	175_cover	Po	2010	2010	1	cover	density	20.93	1.2127	6	%
175	175_cover	Po	2010	2011	1	cover	density	27.18	3.59	6	%
175	175_cover	Po	2010	2012	1	cover	density	30.5	1.69	6	%
175	175_cover	Po	2010	2013	1	cover	density	31.54	1.96	6	%
175	175_density	Po	2000	2004	1	density	density	29.75	1.4539	12	shoots m-2
175	175_density	Po	2000	2005	1	density	density	19.25	1.05	12	shoots m-2
175	175_density	Po	2000	2006	1	density	density	27.17	3.18	12	shoots m-2
175	175_density	Po	2000	2007	1	density	density	17.56	1.015	12	shoots m-2
175	175_density	Po	2000	2008	1	density	density	26	1.554	12	shoots m-2
175	175_density	Po	2000	2009	1	density	density	29.87	1.51	12	shoots m-2
175	175_density	Po	2010	2010	1	density	density	25.15	1.31	12	shoots m-2
175	175_density	Po	2010	2011	1	density	density	27.11	1.44	12	shoots m-2
175	175_density	Po	2010	2012	1	density	density	24.6	0.85	12	shoots m-2
175	175_density	Po	2010	2013	1	density	density	21.67	1.27	12	shoots m-2
176	176_cover	Po	2000	2004	1	cover	density	54.06	3.8414	6	%
176	176_cover	Po	2000	2005	1	cover	density	70.62	7	6	%
176	176_cover	Po	2000	2006	1	cover	density	45.11	4.629	6	%
176	176_cover	Po	2000	2007	1	cover	density	43.07	5.17	6	%
176	176_cover	Po	2000	2008	1	cover	density	60.27	4.827	6	%
176	176_cover	Po	2000	2009	1	cover	density	76.85	2.28	6	%
176	176_cover	Po	2010	2010	1	cover	density	69.23	3.78	6	%
176	176_cover	Po	2010	2011	1	cover	density	68.65	3.49	6	%
176	176_cover	Po	2010	2012	1	cover	density	66.6	2.61	6	%
176	176_cover	Po	2010	2013	1	cover	density	67.33	4.2	6	%
176	176_density	Po	2000	2004	1	density	density	51.77	1.86	12	shoots m-2
176	176_density	Po	2000	2005	1	density	density	52	3.76	12	shoots m-2
176	176_density	Po	2000	2006	1	density	density	45.5	4.29	12	shoots m-2
176	176_density	Po	2000	2007	1	density	density	43.11	2.8	12	shoots m-2
176	176_density	Po	2000	2008	1	density	density	60.56	3.85	12	shoots m-2
176	176_density	Po	2000	2009	1	density	density	64	2.7	12	shoots m-2
176	176_density	Po	2010	2010	1	density	density	56.25	4.57	12	shoots m-2
176	176_density	Po	2010	2011	1	density	density	65.56	1.39	12	shoots m-2
176	176_density	Po	2010	2012	1	density	density	60.2	3.04	12	shoots m-2
176	176_density	Po	2010	2013	1	density	density	60.11	2.87	12	shoots m-2
177	177_cover	Po	2000	2005	1	cover	density	36.56	6.5783	6	%
177	177_cover	Po	2000	2006	1	cover	density	36.75	3.444	6	%
177	177_cover	Po	2000	2007	1	cover	density	36.82	5.7	6	%
177	177_cover	Po	2000	2008	1	cover	density	51.08	4.38	6	%
177	177_cover	Po	2000	2009	1	cover	density	48.48	3.0363	6	%
177	177_cover	Po	2010	2010	1	cover	density	46.97	2.028	6	%
177	177_cover	Po	2010	2011	1	cover	density	54.35	3.33	6	%
177	177_cover	Po	2010	2012	1	cover	density	55.9	2.43	6	%
177	177_cover	Po	2010	2013	1	cover	density	54.34	3.73	6	%
177	177_density	Po	2000	2005	1	density	density	36.16	1.95	12	shoots m-2
177	177_density	Po	2000	2006	1	density	density	37	3.21	12	shoots m-2
177	177_density	Po	2000	2007	1	density	density	42.13	1.75	12	shoots m-2
177	177_density	Po	2000	2008	1	density	density	38.33	2.22	12	shoots m-2
177	177_density	Po	2000	2009	1	density	density	43.29	1.2	12	shoots m-2
177	177_density	Po	2010	2010	1	density	density	45.7	1.04	12	shoots m-2
177	177_density	Po	2010	2011	1	density	density	53.56	3.42	12	shoots m-2
177	177_density	Po	2010	2012	1	density	density	42.9	2.69	12	shoots m-2
178	178_cover	Po	2000	2007	1	cover	density	28.8	5.2	6	%
178	178_cover	Po	2000	2008	1	cover	density	27	5.1	6	%
178	178_cover	Po	2000	2009	1	cover	density	32.8	5.7	6	%
178	178_cover	Po	2010	2010	1	cover	density	32.3	3.9	6	%
178	178_cover	Po	2010	2011	1	cover	density	30.2	4.3	6	%
178	178_cover	Po	2010	2012	1	cover	density	40.1	0.764	6	%
178	178_cover	Po	2010	2013	1	cover	density	37.88	2.2	6	%
178	178_density	Po	2000	2007	1	density	density	27	0.2	12	shoots m-2
178	178_density	Po	2000	2008	1	density	density	27.1	2.3	12	shoots m-2
178	178_density	Po	2000	2009	1	density	density	26.9	0.9	12	shoots m-2
178	178_density	Po	2010	2010	1	density	density	25.2	1	12	shoots m-2
178	178_density	Po	2010	2011	1	density	density	33.8	0.2	12	shoots m-2
178	178_density	Po	2010	2012	1	density	density	27.5	0.05	12	shoots m-2
178	178_density	Po	2010	2013	1	density	density	25.33	1.9	12	shoots m-2
179	179_cover	Po	2000	2005	1	cover	density	49.37	6.7374	6	%
179	179_cover	Po	2000	2006	1	cover	density	28.7	2.8009	6	%
179	179_cover	Po	2000	2007	1	cover	density	40.96	2.893	6	%
179	179_cover	Po	2000	2008	1	cover	density	47.17	4.8337	6	%
179	179_cover	Po	2000	2009	1	cover	density	43	2.5134	6	%
179	179_cover	Po	2010	2010	1	cover	density	48.78	2.646	6	%
179	179_cover	Po	2010	2011	1	cover	density	49.83	2.92	6	%
179	179_cover	Po	2010	2012	1	cover	density	52	2.46	6	%
179	179_cover	Po	2010	2013	1	cover	density	47.55	2.93	6	%
179	179_density	Po	2000	2005	1	density	density	35.54	1.35	12	shoots m-2
179	179_density	Po	2000	2006	1	density	density	39.17	4.28	12	shoots m-2
179	179_density	Po	2000	2007	1	density	density	42.25	1.63	12	shoots m-2
179	179_density	Po	2000	2008	1	density	density	34.33	2.23	12	shoots m-2
179	179_density	Po	2000	2009	1	density	density	48.67	2.53	12	shoots m-2
179	179_density	Po	2010	2010	1	density	density	47.91	1.27	12	shoots m-2
179	179_density	Po	2010	2011	1	density	density	44.44	2.06	12	shoots m-2
179	179_density	Po	2010	2012	1	density	density	51.1	2.31	12	shoots m-2
179	179_density	Po	2010	2013	1	density	density	44.22	1.88	12	shoots m-2
180	180_cover	Po	2000	2005	1	cover	density	18.47	2.718	6	%
180	180_cover	Po	2000	2006	1	cover	density	17.36	3.58	6	%
180	180_cover	Po	2000	2007	1	cover	density	16.51	1.22	6	%
180	180_cover	Po	2000	2008	1	cover	density	20.7	3.754	6	%
180	180_cover	Po	2000	2009	1	cover	density	25.38	4.0314	6	%
180	180_cover	Po	2010	2010	1	cover	density	22.02	1.9021	6	%
180	180_cover	Po	2010	2011	1	cover	density	27	3.33	6	%
180	180_cover	Po	2010	2012	1	cover	density	18.8	2.03	6	%
180	180_density	Po	2000	2005	1	density	density	21.33	1.55	12	shoots m-2
180	180_density	Po	2000	2006	1	density	density	17.83	2.48	12	shoots m-2
180	180_density	Po	2000	2007	1	density	density	17.11	1.65	12	shoots m-2
180	180_density	Po	2000	2008	1	density	density	16.89	0.92	12	shoots m-2
180	180_density	Po	2000	2009	1	density	density	23.44	0.99	12	shoots m-2
180	180_density	Po	2010	2010	1	density	density	24.2	1.76	12	shoots m-2
180	180_density	Po	2010	2011	1	density	density	23.67	1.69	12	shoots m-2
180	180_density	Po	2010	2012	1	density	density	18.8	0.39	12	shoots m-2
181	181_cover	Po	2000	2006	1	cover	density	30.34	2.572	6	%
181	181_cover	Po	2000	2007	1	cover	density	28.45	3.4243	6	%
181	181_cover	Po	2000	2008	1	cover	density	37.57	3.425	6	%
181	181_cover	Po	2000	2009	1	cover	density	30.21	4.2614	6	%
181	181_cover	Po	2010	2010	1	cover	density	39.17	3.7962	6	%
181	181_cover	Po	2010	2011	1	cover	density	40.86	3.3	6	%
181	181_cover	Po	2010	2012	1	cover	density	45.2	1.38	6	%
181	181_cover	Po	2010	2013	1	cover	density	30.43	2.6	6	%
181	181_density	Po	2000	2006	1	density	density	42.8	1.85	12	shoots m-2
181	181_density	Po	2000	2007	1	density	density	21	2.06	12	shoots m-2
181	181_density	Po	2000	2008	1	density	density	39.56	1.91	12	shoots m-2
181	181_density	Po	2000	2009	1	density	density	47.14	1.34	12	shoots m-2
181	181_density	Po	2010	2010	1	density	density	39.6	3.32	12	shoots m-2
181	181_density	Po	2010	2011	1	density	density	42.22	2.41	12	shoots m-2
181	181_density	Po	2010	2012	1	density	density	5.2	2.34	12	shoots m-2
181	181_density	Po	2010	2013	1	density	density	43.67	1.61	12	shoots m-2
182	182_cover	Po	2000	2007	1	cover	density	7.4	1.8	6	%
182	182_cover	Po	2000	2008	1	cover	density	6.2	1.1	6	%
182	182_cover	Po	2000	2009	1	cover	density	9.9	1.3	6	%
182	182_cover	Po	2010	2010	1	cover	density	8	2.6	6	%
182	182_cover	Po	2010	2011	1	cover	density	10.3	6.2	6	%
182	182_cover	Po	2010	2012	1	cover	density	16.4	1.56	6	%
182	182_cover	Po	2010	2013	1	cover	density	14.74	1.52	6	%
182	182_density	Po	2000	2007	1	density	density	13.4	2.7	12	shoots m-2
182	182_density	Po	2000	2008	1	density	density	15.3	0.8	12	shoots m-2
182	182_density	Po	2000	2009	1	density	density	16.7	2.4	12	shoots m-2
182	182_density	Po	2010	2010	1	density	density	17.8	1.3	12	shoots m-2
182	182_density	Po	2010	2011	1	density	density	18.8	2.8	12	shoots m-2
182	182_density	Po	2010	2012	1	density	density	19.8	0.08	12	shoots m-2
182	182_density	Po	2010	2013	1	density	density	22.75	1.75	12	shoots m-2
183	183_cover	Po	2000	2007	1	cover	density	9.4	3.5	6	%
183	183_cover	Po	2000	2008	1	cover	density	11	0.6	6	%
183	183_cover	Po	2000	2009	1	cover	density	14.4	0.9	6	%
183	183_cover	Po	2010	2010	1	cover	density	12.7	1.5	6	%
183	183_cover	Po	2010	2011	1	cover	density	17.1	4.2	6	%
183	183_cover	Po	2010	2012	1	cover	density	16.8	0.52	6	%
183	183_cover	Po	2010	2013	1	cover	density	17.48	0.87	6	%
183	183_density	Po	2000	2007	1	density	density	15.6	2.4	12	shoots m-2
183	183_density	Po	2000	2008	1	density	density	12.5	1.3	12	shoots m-2
183	183_density	Po	2000	2009	1	density	density	18.8	5	12	shoots m-2
183	183_density	Po	2010	2010	1	density	density	16.8	3.8	12	shoots m-2
183	183_density	Po	2010	2011	1	density	density	23.1	3.6	12	shoots m-2
183	183_density	Po	2010	2012	1	density	density	17.8	0.14	12	shoots m-2
183	183_density	Po	2010	2013	1	density	density	20.17	1.3	12	shoots m-2
184	184_density	Po	2000	2000	1	density	density	722.67	104.103	3	shoots m-2
184	184_density	Po	2000	2002	1	density	density	652	166.277	3	shoots m-2
184	184_density	Po	2000	2004	1	density	density	560	182.033	3	shoots m-2
184	184_density	Po	2000	2005	1	density	density	704	143.164	3	shoots m-2
184	184_density	Po	2000	2007	1	density	density	569.33	139.159	3	shoots m-2
184	184_density	Po	2000	2008	1	density	density	436	128.187	3	shoots m-2
184	184_density	Po	2000	2009	1	density	density	282.67	84.1269	3	shoots m-2
184	184_density	Po	2010	2010	1	density	density	268	131.879	3	shoots m-2
184	184_density	Po	2010	2011	1	density	density	266.67	97.5158	3	shoots m-2
185	185_density	Po	2000	2000	1	density	density	761.68	54.0297	3	shoots m-2
185	185_density	Po	2000	2004	1	density	density	526.15	138.536	3	shoots m-2
185	185_density	Po	2000	2005	1	density	density	475.06	102.03	3	shoots m-2
185	185_density	Po	2000	2007	1	density	density	413.3	77.4324	3	shoots m-2
185	185_density	Po	2000	2009	1	density	density	320.94	77.8096	3	shoots m-2
185	185_density	Po	2010	2010	1	density	density	263.87	138.971	3	shoots m-2
185	185_density	Po	2010	2011	1	density	density	236.21	117.576	3	shoots m-2
186	186_density	Po	2000	2000	1	density	density	319.81	182.515	3	shoots m-2
186	186_density	Po	2000	2003	1	density	density	293.94	97.536	3	shoots m-2
186	186_density	Po	2000	2004	1	density	density	264.83	47.3306	3	shoots m-2
186	186_density	Po	2000	2005	1	density	density	246.75	53.3677	3	shoots m-2
186	186_density	Po	2000	2006	1	density	density	225.81	37.3821	3	shoots m-2
186	186_density	Po	2000	2008	1	density	density	206.22	24.7503	3	shoots m-2
186	186_density	Po	2000	2009	1	density	density	187.55	26.3442	3	shoots m-2
186	186_density	Po	2010	2010	1	density	density	170.42	32.7491	3	shoots m-2
186	186_density	Po	2010	2011	1	density	density	177.08	33.786	3	shoots m-2
187	187_density	Po	2000	2001	1	density	density	414.67	139.848	3	shoots m-2
187	187_density	Po	2000	2004	1	density	density	433.33	219.721	3	shoots m-2
187	187_density	Po	2000	2005	1	density	density	494.67	258.808	3	shoots m-2
187	187_density	Po	2000	2007	1	density	density	504	NA	1	shoots m-2
187	187_density	Po	2000	2009	1	density	density	593.33	106.308	3	shoots m-2
187	187_density	Po	2010	2010	1	density	density	554.67	126.005	3	shoots m-2
187	187_density	Po	2010	2011	1	density	density	554.67	177.644	3	shoots m-2
188	188_density	Po	2000	2001	1	density	density	783.67	157.447	3	shoots m-2
188	188_density	Po	2000	2004	1	density	density	533.33	225.095	3	shoots m-2
188	188_density	Po	2000	2005	1	density	density	478.91	287.613	3	shoots m-2
188	188_density	Po	2000	2007	1	density	density	367.35	427.15	2	shoots m-2
188	188_density	Po	2000	2008	1	density	density	751.02	694.166	3	shoots m-2
188	188_density	Po	2010	2010	1	density	density	718.37	531.365	3	shoots m-2
188	188_density	Po	2010	2011	1	density	density	761.9	416.033	3	shoots m-2
189	189_density	Po	2000	2002	1	density	density	385.42	9.54703	3	shoots m-2
189	189_density	Po	2000	2003	1	density	density	383.33	19.0941	3	shoots m-2
189	189_density	Po	2000	2004	1	density	density	393.75	39.0312	3	shoots m-2
189	189_density	Po	2000	2007	1	density	density	383.33	40.1819	3	shoots m-2
189	189_density	Po	2000	2008	1	density	density	370.83	43.8986	3	shoots m-2
189	189_density	Po	2000	2009	1	density	density	358.33	13.0104	3	shoots m-2
189	189_density	Po	2010	2010	1	density	density	318.75	16.5359	3	shoots m-2
189	189_density	Po	2010	2011	1	density	density	335.42	47.3242	3	shoots m-2
189	189_density	Po	2010	2012	1	density	density	343.75	54.1266	3	shoots m-2
190	190_density	Po	2000	2002	1	density	density	620.83	153.645	3	shoots m-2
190	190_density	Po	2000	2004	1	density	density	591.67	186.909	3	shoots m-2
190	190_density	Po	2000	2005	1	density	density	602.08	132.632	3	shoots m-2
190	190_density	Po	2000	2007	1	density	density	653.12	243.068	2	shoots m-2
190	190_density	Po	2000	2008	1	density	density	775	372.858	3	shoots m-2
190	190_density	Po	2000	2009	1	density	density	375	NA	1	shoots m-2
190	190_density	Po	2010	2010	1	density	density	635.42	293.772	3	shoots m-2
190	190_density	Po	2010	2011	1	density	density	704.17	416.005	3	shoots m-2
191	191_density	Po	2000	2002	1	density	density	612	62.2254	2	shoots m-2
191	191_density	Po	2000	2003	1	density	density	586.67	32.3316	3	shoots m-2
191	191_density	Po	2000	2004	1	density	density	469.33	34.0196	3	shoots m-2
191	191_density	Po	2000	2005	1	density	density	484	18.3303	3	shoots m-2
191	191_density	Po	2000	2007	1	density	density	505.33	58.9689	3	shoots m-2
191	191_density	Po	2000	2008	1	density	density	480	79.8999	3	shoots m-2
191	191_density	Po	2010	2010	1	density	density	474.67	108.394	3	shoots m-2
191	191_density	Po	2010	2011	1	density	density	414.67	114.146	3	shoots m-2
192	192_density	Po	2000	2006	1	density	density	1014.58	281.828	3	shoots m-2
192	192_density	Po	2000	2007	1	density	density	1010.42	264.6	3	shoots m-2
192	192_density	Po	2000	2008	1	density	density	925	196.949	3	shoots m-2
192	192_density	Po	2010	2010	1	density	density	1022.92	394.609	3	shoots m-2
192	192_density	Po	2010	2011	1	density	density	1037.2	322.155	3	shoots m-2
192	192_density	Po	2010	2012	1	density	density	1064.29	235.396	3	shoots m-2
193	193_density	Po	2000	2002	1	density	density	935.42	56.3656	3	shoots m-2
193	193_density	Po	2000	2004	1	density	density	781.25	69.5971	3	shoots m-2
193	193_density	Po	2000	2006	1	density	density	770.83	94.0274	3	shoots m-2
193	193_density	Po	2000	2008	1	density	density	675	17.6777	2	shoots m-2
193	193_density	Po	2010	2010	1	density	density	491.67	146.62	3	shoots m-2
194	194_density	Po	2000	2003	1	density	density	347.33	38.6552	5	shoots m-2
194	194_density	Po	2000	2005	1	density	density	422	8.48528	6	shoots m-2
194	194_density	Po	2000	2006	1	density	density	381.33	86.9329	3	shoots m-2
194	194_density	Po	2000	2008	1	density	density	418.67	124.344	3	shoots m-2
194	194_density	Po	2010	2010	1	density	density	386.67	153.744	3	shoots m-2
194	194_density	Po	2010	2011	1	density	density	362.67	140.873	3	shoots m-2
195	195_density	Po	2000	2001	1	density	density	568.98	150.105	3	shoots m-2
195	195_density	Po	2000	2003	1	density	density	536.11	208.296	3	shoots m-2
195	195_density	Po	2000	2004	1	density	density	498.15	204.3	3	shoots m-2
195	195_density	Po	2000	2005	1	density	density	684.15	173.457	3	shoots m-2
195	195_density	Po	2000	2006	1	density	density	597.25	47.9342	3	shoots m-2
195	195_density	Po	2000	2007	1	density	density	497.86	61.6879	3	shoots m-2
195	195_density	Po	2000	2008	1	density	density	474.89	29.8614	3	shoots m-2
195	195_density	Po	2000	2009	1	density	density	396.27	139.891	3	shoots m-2
195	195_density	Po	2010	2010	1	density	density	408.95	164.136	3	shoots m-2
195	195_density	Po	2010	2011	1	density	density	388.74	90.6561	3	shoots m-2
196	196_density	Po	2000	2001	1	density	density	666.67	25.2591	3	shoots m-2
196	196_density	Po	2000	2003	1	density	density	646.88	13.2583	2	shoots m-2
196	196_density	Po	2000	2004	1	density	density	675	50	3	shoots m-2
196	196_density	Po	2000	2005	1	density	density	475	233.268	3	shoots m-2
196	196_density	Po	2000	2006	1	density	density	500	246.934	3	shoots m-2
196	196_density	Po	2000	2007	1	density	density	416.67	223.723	3	shoots m-2
196	196_density	Po	2000	2008	1	density	density	271.88	22.0971	2	shoots m-2
196	196_density	Po	2000	2009	1	density	density	490.62	349.134	2	shoots m-2
196	196_density	Po	2010	2010	1	density	density	710.42	359.814	3	shoots m-2
196	196_density	Po	2010	2011	1	density	density	712.5	319.484	3	shoots m-2
197	197_density	Po	2000	2001	1	density	density	745.83	41.6146	3	shoots m-2
197	197_density	Po	2000	2003	1	density	density	737.5	8.83883	2	shoots m-2
197	197_density	Po	2000	2004	1	density	density	853.12	322.617	2	shoots m-2
197	197_density	Po	2000	2005	1	density	density	939.58	275.024	3	shoots m-2
197	197_density	Po	2000	2006	1	density	density	1452.08	586.047	3	shoots m-2
197	197_density	Po	2000	2007	1	density	density	1596.88	181.196	2	shoots m-2
197	197_density	Po	2000	2008	1	density	density	966.67	668.76	3	shoots m-2
197	197_density	Po	2000	2009	1	density	density	941.67	595.6	3	shoots m-2
197	197_density	Po	2010	2010	1	density	density	933.33	631.508	3	shoots m-2
197	197_density	Po	2010	2011	1	density	density	814.58	533.793	3	shoots m-2
198	198_cover	Po	1980	1988	1	cover	density	77	NA	NA	%
198	198_cover	Po	1990	1993	1	cover	density	80	NA	NA	%
198	198_cover	Po	1990	1995	1	cover	density	76	NA	NA	%
198	198_cover	Po	2010	2010	1	cover	density	43	NA	NA	%
198	198_density	Po	1980	1988	1	density	density	1068	NA	NA	shoots m-2
198	198_density	Po	1990	1993	1	density	density	1031	NA	NA	shoots m-2
198	198_density	Po	1990	1995	1	density	density	1033	NA	NA	shoots m-2
198	198_density	Po	2010	2010	1	density	density	830	NA	NA	shoots m-2
199	199_cover	Po	1980	1988	1	cover	density	50	NA	NA	%
199	199_cover	Po	1990	1993	1	cover	density	53	NA	NA	%
199	199_cover	Po	1990	1995	1	cover	density	44	NA	NA	%
199	199_cover	Po	2010	2010	1	cover	density	63	NA	NA	%
199	199_density	Po	1980	1988	1	density	density	426	NA	NA	shoots m-2
199	199_density	Po	1990	1993	1	density	density	424	NA	NA	shoots m-2
199	199_density	Po	1990	1995	1	density	density	479	NA	NA	shoots m-2
199	199_density	Po	2010	2010	1	density	density	509	NA	NA	shoots m-2
200	200_cover	Po	1980	1988	1	cover	density	51	NA	NA	%
200	200_cover	Po	1990	1993	1	cover	density	64	NA	NA	%
200	200_cover	Po	1990	1995	1	cover	density	68	NA	NA	%
200	200_cover	Po	2010	2010	1	cover	density	71	NA	NA	%
200	200_density	Po	1980	1988	1	density	density	389	NA	NA	shoots m-2
200	200_density	Po	1990	1993	1	density	density	387	NA	NA	shoots m-2
200	200_density	Po	1990	1995	1	density	density	365	NA	NA	shoots m-2
200	200_density	Po	2010	2010	1	density	density	337	NA	NA	shoots m-2
201	201_cover	Po	2000	2002	1	cover	density	58.19	NA	NA	%
201	201_cover	Po	2000	2003	1	cover	density	74.93	NA	NA	%
201	201_cover	Po	2000	2004	1	cover	density	71.69	NA	NA	%
201	201_cover	Po	2000	2005	1	cover	density	70	NA	NA	%
201	201_cover	Po	2000	2006	1	cover	density	82.8	NA	NA	%
201	201_cover	Po	2000	2007	1	cover	density	80.62	NA	NA	%
201	201_cover	Po	2000	2008	1	cover	density	58.69	NA	NA	%
201	201_cover	Po	2000	2009	1	cover	density	67.64	NA	NA	%
201	201_cover	Po	2010	2010	1	cover	density	87.4	NA	NA	%
201	201_cover	Po	2010	2011	1	cover	density	82	NA	NA	%
201	201_density	Po	2000	2002	1	density	density	146.29	NA	NA	shoots m-2
201	201_density	Po	2000	2003	1	density	density	185.89	NA	NA	shoots m-2
201	201_density	Po	2000	2004	1	density	density	167.5	NA	NA	shoots m-2
201	201_density	Po	2000	2005	1	density	density	151.94	NA	NA	shoots m-2
201	201_density	Po	2000	2006	1	density	density	223.75	NA	NA	shoots m-2
201	201_density	Po	2000	2007	1	density	density	130.36	NA	NA	shoots m-2
201	201_density	Po	2000	2008	1	density	density	270.83	NA	NA	shoots m-2
[truncated: 2,740 more rows]
[truncated: 1 more columns]

## Sheet: timeseries_decadal
SITE ID	Assessment ID	Species	Metric	Metric group	Year start	Year end	Span (yr)	Decade	Presence start	Presence end	Value start	Value end	Net change	Units	Specific rate of change (% yr-1)	Trajectory	Trajectory evolution
[truncated: 1,507 more rows]
