# Supplementary material for: Recent trend reversal for declining European seagrass meadows
Source: Nat Commun. 2019 Jul 26;10:3356. doi: 10.1038/s41467-019-11340-4 (PMC6659699; doi:10.1038/s41467-019-11340-4)
Supplement: Supplementary file 7 — Source Data [file 41467_2019_11340_MOESM7_ESM.xlsx]

## Sheet: Table_1
TABLE 1
			Decline			Increase			No change		NET change
Species	Maximum area compiled (ha)	N sites (all trajectories)	Area lost (ha)	N sites (trajectory = decline)	% of compiled area lost	Area gained (ha)	N sites (trajectory = increase)	% of compiled area gained	Area no change (ha)	N sites (trajectory = no change)	Net change (area lost + area gain) (ha)	N sites (trajectories increase + decline)
P. oceanica	38420	57	-7194.45	37	18.7258	204.676	6	0.532733	-296.136	11	-6989.78	43
Z. noltei	41072	72	-9091.72	29	22.1361	3312.58	33	8.0653	149.92	10	-5779.14	62
Z. marina	40769.9	60	-23052.8	53	56.5437	846.89	13	2.07724	-35.07	2	-22205.9	66
C. nodosa	2319.89	23	-1072.01	17	46.2095	362.39	4	15.621	-21.81	2	-709.62	21
Total	122582	212	-40411	136	32.9665	4726.54	56	3.85582	-203.096	25	-35684.5	192
			Decline			Increase			No change		NET change
Regions	Maximum area compiled (ha)	N sites (all trajectories)	Area lost (ha)	N sites (trajectory = decline)	% lost	Area gained (ha)	N sites (trajectory = increase)	% gained	Area no change (ha)	N no change	Net change (area lost + area gain) (ha)	N sites (trajectories increase + decline)
Mediterranean Sea	46854.5	78	-9952.23	52	21.2407	564.326	11	1.20442	-318.136	12	-9387.91	63
Atlantic coasts	65471.3	120	-23604.8	75	36.0536	3908.64	40	5.97001	115.04	13	-19696.1	115
Baltic Sea	10256.5	14	-6853.99	9	66.8259	253.57	5	2.47229	0	0	-6600.42	14
Total	122582	212	-40411	136	32.9664	4726.54	56	3.85581	-203.096	25	-35684.5	192

## Sheet: Figure_1
FIGURE 1
Species	Trajectory (integrating extent and density metrics)	N sites	% sites
All species	declining	364	49
	increasing	160	22
	no change	213	29
Posidonia oceanica	declining	128	36
	increasing	72	20
	no change	158	44
Zostera marina	declining	146	67
	increasing	37	17
	no change	35	16
Cymodocea nodosa	declining	39	72
	increasing	12	22
	no change	3	6
Zostera noltei	declining	51	48
	increasing	39	36
	no change	17	16

## Sheet: Figure_2
FIGURE 2
* Values using only sites with finite values for the specific rate of change. NA, not available.
Metric	Trajectory	N sites	% sites	N sites with finite specific rate of change*	% sites*	Mean (% yr-1)*	Standard deviation (% yr-1)*	Median (% yr-1)*	25th percentile*	75th percentile*	Standard error of the mean (% yr-1)*
Area	declining	156	62.4	93	57.0552	-9.09578	11.4365	-4.48959	-11.704	-2.02011	1.18591
	increasing	59	23.6	45	27.6074	7.45061	9.12527	3.87443	2.5741	8.59772	1.36031
	no change	35	14	25	15.3374	0.336142	0.95666	0	-0.143157	0.30373	0.191332
	All	250		163
Lower depth limit	declining	42	54.5455	28	47.4576	-2.28295	3.7886	-0.833496	-1.80902	-0.614866	0.715979
	increasing	4	5.19481	2	3.38983	0.71828	0.840508	0.71828	0.421116	1.01544	0.594329
	no change	31	40.2597	29	49.1525	0.0194963	0.240766	0	0	0	0.0447091
	All	77		59
Upper depth limit	declining	14	51.8519	3	20	-1.9256	2.022	-1.25163	-2.72507	-0.789148	1.1674
	increasing	2	7.40741	1	6.66667	0.892574	NA	0.892574	0.892574	0.892574	NA
	no change	11	40.7407	11	73.3333	0.0606384	0.201115	0	0	0	0.0606384
	All	27		15
Cover	declining	52	26.6667	35	20.1149	-13.0666	10.9938	-9.75818	-20.0296	-5.15468	1.85829
	increasing	50	25.641	50	28.7356	8.29218	6.69948	5.78068	3.291	11.5362	0.947449
	no change	93	47.6923	89	51.1494	-0.567645	3.34269	0	-1.57629	1.19402	0.354325
	All	195		174
Shoot density	declining	111	34.6875	63	27.1552	-10.8087	6.87468	-9.0631	-15.472	-4.86893	0.866128
	increasing	86	26.875	65	28.0172	8.93058	9.04925	5.4359	4.18485	9.94981	1.12242
	no change	123	38.4375	104	44.8276	0.257096	3.25927	0.245944	-1.04987	1.74759	0.319598
	All	320		232
Biomass	declining	31	44.9275	19	35.1852	-12.9974	9.66814	-11.9279	-16.8287	-4.70738	2.21802
	increasing	22	31.8841	19	35.1852	10.6282	12.7778	4.06147	3.07954	11.0498	2.93142
	no change	16	23.1884	16	29.6296	-1.10348	2.68117	-1.40455	-2.99915	0.2212	0.670292
	All	69		54

## Sheet: Figure_3
FIGURE 3
* Calculations using only sites with area documented both at the start and end of the decade.
Decade	N sites documented both start and end decade*	N sites increase*	N sites decline*	N sites no change*	Area start* (ha)	Area end* (ha)	Area gained* (ha)	Area lost* (ha)	Net change* (ha)	N sites net change*	Rate of increase* (% dec-1)	Rate of decline* (% dec-1)	Rate of net change* (% dec-1)
1950s	34	8	10	16	27366.7	25528.7	200.886	-1952.98	-1752.09	18	0.73137	-7.40375	-6.6164
1960s	48	11	23	14	29325.3	27956.9	2288.28	-3480.16	-1191.89	34	7.51359	-12.6328	-4.14926
1970s	72	10	43	19	34720.8	26173.6	1482.32	-9915.27	-8432.95	53	4.18063	-33.6273	-27.8233
1980s	104	15	60	29	37867.5	28889.5	284.856	-8974.45	-8689.59	75	0.749429	-27.0492	-26.0682
1990s	107	25	57	25	46216.1	41298.9	2582.02	-6854.33	-4272.32	82	5.43635	-16.0533	-9.69981
2000s	118	42	49	27	42141.5	51083.5	12669.9	-3338.92	9331.03	91	26.2866	-8.25462	20.0015
Sites and areas at the start of each decade used to calculate the decadal rate of change in area (raw data for table above). NA, not available.
** or, in bold, last observation for the previous decade.
Site ID	Area start 1950s	Area start 1960s	Area start 1970s	Area start 1980s **	Area start 1990s **	Area start 2000s **	Area start 2010s **
3	232.88	188.88	153.194	124.249	100.774	81.7338	80.04
5	NA	NA	NA	76.9	84.3264	98.3314	101.4
9	NA	NA	NA	NA	NA	111.55	103.21
11	7301.1	7176.37	6040.43	5084.3	3594.4	3141.06	2936.3
34	NA	NA	NA	0.55	0.591313	0.7	0.8
46	NA	NA	NA	0.02	0.0183401	0.01	NA
48	NA	NA	NA	NA	4753.6	2971	3884.1
49	NA	NA	NA	650.58	220.937	75.03	93.55
50	NA	NA	NA	144.8	142.141	139.53	117.7
51	NA	NA	NA	294.46	265.362	239.14	243.75
52	NA	NA	NA	190.27	145.602	111.42	117.46
53	NA	NA	NA	387.37	205.162	108.66	132.31
54	NA	NA	224	180.56	152.8	161.829	197.969
55	NA	NA	NA	10.45	5.34712	1.75036	0
57	NA	NA	NA	25.35	19.4907	12.577	0.249508
58	NA	NA	NA	66.1	43.4543	21.5982	0
59	NA	NA	NA	NA	NA	25.02	0.475879
60	NA	NA	NA	8.46	16.4874	50.1325	10.778
61	NA	NA	NA	66.67	44.1947	22.2725	0.554343
62	NA	NA	NA	NA	NA	7.01	0.243512
63	NA	NA	NA	NA	NA	68.44	47.4533
64	NA	NA	NA	75.67	59.176	39.2809	32.5306
65	NA	NA	NA	16.91	17.9749	19.9007	21.3114
66	NA	NA	NA	115.71	88.1216	55.9674	63.3213
67	NA	147	114.085	78	NA	NA	NA
68	NA	NA	15	10.4215	23	NA	NA
69	NA	NA	0	18.7	77	NA	NA
71	NA	NA	0	15.3853	75	NA	NA
76	NA	NA	NA	NA	400	247.586	211
77	NA	NA	1570.8	1337.48	1138.82	969.665	924
101	NA	NA	945	808.676	178	64.3117	20.7
102	NA	NA	NA	1	1	0	NA
103	NA	NA	NA	1	5.5	3.5327	0
104	NA	NA	NA	14.7	4.71185	1.9	106.2
105	NA	NA	3.1	9.04153	2.4	NA	NA
106	NA	NA	NA	64.7	73.924	52.7	0
107	NA	NA	NA	5	3.8944	2.41014	1.2
109	NA	1357.9	1401.68	2622.2	1549.76	0	NA
110	NA	NA	NA	13.1	10.7219	56	0
111	NA	NA	NA	8.2	16.3088	0.2	0
112	NA	NA	16.4	10.828	15.874	32.2	5.2
120	NA	NA	NA	NA	NA	599	410.6
121	NA	NA	NA	NA	NA	133	15
127	NA	0	0	67.1892	174.333	371	304
128	NA	0	0	0	46.0255	49	NA
166	NA	NA	NA	NA	NA	NA	NA
230	345.471	324.706	305.188	286.844	269.603	263	NA
246	NA	NA	NA	NA	54.04	52.1822	52.16
247	148.2	145.627	139.39	133.419	127.704	122.234	121.7
248	241.3	238.709	232.351	226.163	220.14	214.278	213.7
254	NA	NA	NA	40	36.603	28.71	NA
265	NA	NA	NA	NA	NA	0.01	0.0151572
283	3.75805	11.7977	28.9873	33.503	29.9461	23.1202	25.06
291	3	5.61196	9.05392	6.96466	19.1998	16.5	NA
292	0.701671	9.72617	9.99175	7.91512	9.47314	16.4	NA
294	NA	231.5	266.171	377.3	394.445	430.2	NA
296	1962.78	1848.41	1740.7	1639.26	1091.49	210	160
298	138.4	146.694	111.669	118.1	129.064	93.7	NA
303	146.8	135.111	118.624	100.43	106.852	86.3	NA
307	1.3	1.7	5	5.14976	4.9	NA	NA
309	NA	269.17	125.093	34.88	80.5023	72.1474	75.03
310	476.784	579.714	659.233	573.586	499.067	434.228	387.44
311	NA	370.35	470.295	44.54	31.3914	29.8002	25.41
312	595.422	574.893	545.545	483.059	427.731	378.739	654.7
315	0	0	0	0	0	0.02	NA
316	8.20528	3.53902	1.52642	0.65836	0.283957	0.0457886	0.02
317	56.5007	29.0769	14.9638	7.70081	3.96306	0.595034	0.81
318	NA	NA	NA	NA	6.32	0.130059	0.22
319	889.56	862.282	835.48	817.007	750	NA	NA
323	0.485607	0.465491	0.39	0.382736	0.375607	0.355278	0.29
324	361	341.401	195.365	125	NA	NA	NA
325	138.055	189.548	181.719	172.891	153.47	400	NA
326	NA	NA	NA	6850	6799.14	6310.84	4570
327	NA	NA	NA	370	324.625	168.764	100
328	NA	NA	NA	9	7.74321	3.65019	2
329	NA	NA	68.17	67.6525	62.6892	58.09	NA
330	NA	NA	NA	0.67	0.66714	0.81	NA
333	NA	NA	449	390.047	294.347	263	NA
334	NA	NA	NA	NA	10201	10128.2	9984.28
335	NA	NA	NA	NA	358	343.967	317.529
336	NA	11.29	11.1193	10.9511	10.7855	10.4619	10.21
337	NA	11.7	9.59577	7.86998	6.45457	5.29373	4.7
338	12.08	18.1014	14.053	9.95843	8.9651	16.6363	21
339	9824.16	8173.04	6358.6	4946.97	3848.73	5199.12	14216.7
343	NA	NA	NA	NA	407.4	290.419	279.7
344	NA	NA	72.11	69.0618	44.8394	17.13	NA
345	NA	NA	0	0	0	4.86	NA
346	NA	NA	70.84	69.1126	53.9942	44.63	NA
353	NA	NA	NA	15	9.8237	0.9	14.85
370	6.8074	6.52687	6.25789	6	10.2856	20.7	NA
371	NA	NA	NA	800	414.862	138.865	43.1
372	NA	NA	NA	80	45.3276	17.5854	7.5
373	NA	NA	1.96	1.80685	1.60859	0.891628	0
375	NA	150	55.6046	20.6125	7.641	2.8325	1.05
377	NA	NA	NA	0.4	0.247586	0.0948549	0
378	6.21017	1.88739	0.573615	0.174333	0.0529832	0.0161026	0
403	NA	7.74	6.24577	5.04	NA	NA	NA
404	NA	NA	NA	1232	1176.54	864.96	1337.65
408	NA	NA	17.25	16.2546	13.6	NA	NA
410	NA	NA	NA	NA	3.2	0	NA
416	NA	NA	NA	NA	154.07	183.914	238.168
417	NA	NA	NA	NA	770.37	797.968	803.053
418	NA	NA	NA	NA	322.96	347.649	363.359
419	NA	NA	NA	NA	634.074	632.394	665.649
420	NA	NA	NA	NA	417.778	393.213	390.84
421	NA	NA	NA	NA	275.556	30.1304	134.351
422	NA	NA	NA	NA	157.037	37.1582	91.603
423	NA	NA	NA	NA	388.148	349.919	357.252
424	NA	NA	NA	NA	74.122	16.2506	9.16
425	NA	NA	NA	NA	38.519	8.1717	15.267
426	NA	NA	NA	NA	80	38.5494	36.641
427	NA	NA	NA	NA	47.407	10.2706	6.107
428	NA	NA	NA	NA	16	19.0362	21.374
429	NA	NA	NA	NA	32.593	37.8422	67.176
430	NA	NA	NA	NA	112.59	114.027	152.672
441	NA	NA	NA	NA	7.2	5.5	NA
442	13.8371	14.5789	25.7129	45.3501	58.4993	97.3516	109.6
443	63.883	61.3239	80.9308	106.806	117.041	203.811	233.6
444	NA	NA	NA	NA	208	464.286	586
473	1.45	1.11415	1.8898	5.2044	7.28349	10.6632	11.65
474	9.22	17.505	16.6835	5.38383	5.0908	8.18205	9.35
476	NA	NA	8.7	2.2	1.98208	1.78574	1.66
480	NA	1240	1250.6	1321.6	1210.58	529	723
481	316.11	95	1014.91	546.16	504.03	804	1078
482	NA	NA	NA	884	543.902	271.762	156
496	NA	0	0	0	0	0.33	0.46
497	NA	0	0	0	0	2.28	0.47
521	457.273	429.458	403.336	378.802	368.587	451.666	47.4
531	NA	NA	NA	NA	3.7	3.8	64
561	NA	NA	NA	NA	54	59	234
596	NA	NA	NA	NA	66	88	194
620	NA	NA	NA	3.27	0.63	0.989877	8.52708
621	NA	NA	NA	7.92	5.94	6.45227	13.775
622	NA	NA	NA	14.93	24.18	10.1271	57.7222
623	NA	NA	NA	7.86	11.12	19.1248	18.75
641	NA	NA	NA	NA	140	113.356	102
658	3616.08	3895.9	4994.68	1524.84	24.0732	93.953	320
691	NA	NA	NA	NA	0	0	0
730	NA	NA	NA	NA	788.88	755.435	723.407
774	NA	NA	NA	NA	74	78	284
806	NA	NA	74.8	83.605	93.4464	97.7	NA
807	NA	NA	742.8	144.896	28.2646	14.7	NA
808	NA	NA	407.8	94.8174	22.0459	12.3	NA
810	NA	NA	344.3	83.2256	20.1176	11.4	NA
811	NA	NA	256.9	59.2518	13.6659	7.6	NA
812	NA	NA	54.7	37.4256	25.6065	22	NA
813	NA	NA	533.7	452.214	383.17	358.6	NA
815	NA	NA	521.7	128.882	31.8393	18.2	NA
816	NA	NA	197.5	196.328	195.164	194.7	NA
830	NA	NA	NA	NA	5.22	7.88348	29.67
831	NA	NA	NA	NA	NA	3.18	1.95632
833	NA	NA	NA	NA	NA	4.52	3.9
834	NA	NA	NA	NA	NA	2.09	1.2726
835	NA	NA	NA	NA	NA	54.99	95.26
836	NA	NA	NA	NA	NA	0.17	0.330107
837	NA	NA	NA	NA	NA	0.16	0.269444
875	NA	NA	NA	9	9	9	9

## Sheet: Figure_4
FIGURE 4
* Values for sites with finite values of the specific rate of change and excluding sites with trajectory “no change”.
	TRAJECTORY							SPECIFIC RATE OF CHANGE (% yr-1)								EVOLUTION OF THE TRAJECTORY
Decade	N (decline)	N (increase)	N (no change)	N (all trajectories)	N (decline)*	N (increase)*	N (increase + decline)*	Mean (% yr-1)*	Standard deviation (% yr-1)*	Median (% yr-1)*	Minimum (% yr-1)*	Maximum (% yr-1)*	25th percentile*	75th percentile*	Standard error of the mean (% yr-1)*	N sites WORSENED	N sites IMPROVED	N sites STEADY
AREA
1950s	10	8	16	34	7	7	14	1.39763	10.4573	0.0573383	-12.0221	26.2911	-5.80568	7.12821	2.79484	9	7	6
1960s	23	11	14	48	16	11	27	-0.265717	7.60781	-1.76946	-12.7714	23.6868	-4.25739	3.73544	1.46412	14	9	11
1970s	47	10	19	76	36	8	44	-5.03226	8.92217	-3.61963	-34.3716	21.4085	-10.2703	-1.64457	1.34507	28	9	11
1980s	63	18	30	111	54	16	70	-4.03237	10.3219	-3.93106	-41.4855	34.3787	-9.5627	-1.16961	1.23371	41	18	13
1990s	78	31	32	141	64	29	93	-4.69246	10.4047	-3.76078	-48.5436	16.5306	-9.5941	1.93058	1.07892	60	29	15
2000s	49	42	27	118	35	39	74	0.457949	18.591	1.63295	-49.5283	67.0578	-7.27599	9.40691	2.16116	41	47	19
DEPTH LIMITS
1950s	4	1	16	21	4	1	5	-0.764762	1.1427	-1.2342	-1.41373	1.27412	-1.24527	-1.20473	0.51103	4	2	13
1960s	5	1	15	21	5	1	6	-0.819018	1.03066	-1.21946	-1.41373	1.27412	-1.2425	-1.11891	0.420767	5	1	15
1970s	10	2	22	34	8	2	10	-0.945731	3.2645	-1.23973	-4.99369	6.71434	-1.41602	-1.11891	1.03233	7	1	13
1980s	12	4	37	53	10	4	14	0.181839	7.72529	-2.74699	-5.53127	20.5233	-4.52791	0.687447	2.06467	12	5	17
1990s	12	6	33	51	10	6	16	-1.78622	3.77697	-2.32266	-9.91276	3.16969	-4.20566	1.77786	0.944243	11	7	30
2000s	16	6	34	56	10	6	16	-1.06816	2.57904	-1.8599	-4.19852	2.77868	-3.28336	1.32878	0.644761	15	8	20
DENSITY METRICS
1950s	2	3	3	8	2	3	5	5.83499	13.6538	4.58145	-7.59527	23.0259	-6.93147	16.0944	6.10617	1	3	1
1960s	2	2	7	11	2	2	4	-3.14982	10.6829	-1.71819	-16.0944	6.93147	-9.72005	4.85203	5.34145	2	2	4
1970s	2	7	4	13	2	7	9	3.63556	9.13543	4.05465	-10.1382	23.0259	2.85487	4.16582	3.04514	1	6	4
1980s	11	15	28	54	11	15	26	-1.27611	9.88895	3.06515	-31.1967	15.3088	-4.13597	4.13973	1.93938	5	4	4
1990s	31	23	45	99	24	23	47	-3.8796	12.58	-3.32964	-32.5638	22.4685	-15.1287	5.33979	1.83499	8	19	26
2000s	52	49	92	193	44	49	93	-1.71135	12.143	2.39297	-55.5231	32.7862	-6.91212	5.03522	1.25917	24	22	29

## Sheet: Figure_5
FIGURE 5
Figure 5 a
CAUSES	N sites (all species)	% Sites (all species)	N sites (Cymodocea nodosa)	N sites (Posidonia oceanica)	N sites (Zostera marina)	N sites (Zostera noltei)	N sites with document area loss or gain (all species)	Change in area (ha) when documented
LOSSES
Multiple causes*	27	11.6883	1	14	5	7	12	-14747	* Nature of multiple causes are shown in Supplementary Table 1.
Water quality degradation	60	25.974	1	31	11	17	22	-1492.51
Coastal modification	36	15.5844	8	17	9	2	19	-1005.35
Mechanical damage	32	13.8528	0	19	12	1	18	-786.66
Wasting disease	58	25.1082	0	0	58	0	3	-12202.2
Extreme events	14	6.06061	0	12	1	1	3	-4681.41
Non-native macroalgae invasion	4	1.7316	0	4	0	0
Total	231		10	97	96	28	77	-34915.2
GAINS
Management interventions	34	66.6667	0	7	15	12	18	540.17
Natural recovery or colonisation	17	33.3333	2	0	6	9	15	20271
Total	51		2	7	21	21	33	20811.1
Figure 5 b,c,d
CAUSES	1950s	1960s	1970s	1980s	1990s	2000s	2010s
LOSSES								Total N	Notes
Non-native macroalgae invasion					2	4		6
Coastal modification	3	9	8	5	13	7	1	46
Extreme events		1			4	17		22
Mechanical damage	2	1	1	4	9	9	13	39
Overgrazing		1					1	2	Not represented in Figure 5B
Wasting disease								0	Out of time scale (x-axis) in Figure 5B
Water quality degradation	2	4	23	16	11	8	6	70
Total	7	16	32	25	39	45	21	185
GAINS
Management interventions			1	3	8	8		20
Natural recovery or colonisation	2		1	3	6	1	1	14
Total	2	0	2	6	14	9	1	34

## Sheet: Supplementary_Figure_1
SUPPLEMENTARY FIGURE 1
Supplementary Figure 1a					Supplementary Figure 1b
Species	Trajectory (extent metrics)	N sites	% sites		Species	Trajectory (density metrics)	N sites	% sites
All species	declining	277	68		All species	declining	120	31
	increasing	65	16			increasing	102	26
	no change	68	17			no change	163	42
Posidonia oceanica	declining	70	56		Posidonia oceanica	declining	65	25
	increasing	9	7			increasing	64	25
	no change	45	36			no change	127	50
Zostera marina	declining	138	84		Zostera marina	declining	16	29
	increasing	17	10			increasing	23	42
	no change	10	6			no change	16	29
Cymodocea nodosa	declining	28	78		Cymodocea nodosa	declining	21	68
	increasing	6	17			increasing	6	19
	no change	2	6			no change	4	13
Zostera noltei	declining	41	48		Zostera noltei	declining	18	42
	increasing	33	39			increasing	9	21
	no change	11	13			no change	16	37

## Sheet: Supplementary_Figure_2
SUPPLEMENTARY FIGURE 2										Results comparison increases and decreases (absolute values) – R output
										Two-sample Kolmogorov-Smirnov test
AREA LOSSES (ha)					AREA GAINS (ha)					data: inc and dec
Mean =	-297.14	SD =	844.679		Mean =	84.4024	SD =	328.642		D = 0.29727, p-value = 0.001805
Median =	-46.05	SE =	72.4307		Median =	11.52	SE =	43.9167		alternative hypothesis: two-sided
N =	136				N =	56
Site ID	Species	Area lost (ha)	Trajectory		Site ID	Species	Area gained (ha)	Trajectory
166	Zm	-7190	decline		339	Zn	2434.56	increase
11	Po	-4364.8	decline		444	Zn	378	increase
658	Zm	-3296.08	decline		127	Cn	304	increase
296	Zm	-2490	decline		774	Zm	210	increase
481	Zm	-2422	decline		294	Zm	198.7	increase
326	Zn	-2280	decline		561	Zm	180	increase
109	Zm	-1357.9	decline		596	Zm	128	increase
101	Zn	-924.3	decline		104	Zn	91.5	increase
48	Zn	-869.5	decline		416	Po	84.098	increase
35	Zm	-840	decline		69	Zn	77	increase
371	Zn	-756.9	decline		71	Zn	75	increase
807	Zn	-728.1	decline		531	Zm	60.3	increase
482	Zm	-728	decline		128	Cn	49	increase
77	Zm	-646.8	decline		835	Zn	42.42	increase
522	Zm	-591.45	decline		418	Po	40.399	increase
49	Zm	-557.03	decline		430	Po	40.082	increase
480	Zn	-517	decline		830	Zn	35.46	increase
521	Zn	-504.6	decline		429	Po	34.583	increase
815	Zn	-503.5	decline		5	Zn	24.5	increase
567	Cn	-400	decline		806	Zn	22.9	increase
808	Zn	-395.5	decline		283	Zm	21.77	increase
311	Zm	-366.826	decline		338	Zn	21	increase
810	Zn	-332.9	decline		622	Zn	18.23	increase
865	Po	-290	decline		506	Zn	17.6	increase
312	Zm	-288.493	decline		292	Zm	16	increase
1	Po	-280	decline		370	Zn	13.6	increase
327	Zm	-270	decline		291	Zm	13.5	increase
814	Zn	-257	decline		620	Zn	12.15	increase
443	Zm	-256.4	decline		623	Zn	10.89	increase
53	Zm	-255.06	decline		473	Zm	10.2	increase
811	Zn	-249.3	decline		68	Zn	8	increase
324	Po	-236	decline		621	Zn	7.48	increase
309	Zm	-222.818	decline		272	Zn	5.91	increase
402	Po	-220	decline		428	Po	5.374	increase
230	Po	-208	decline		345	Cn	4.86	increase
76	Zm	-189	decline		65	Cn	4.53	increase
120	Po	-188.4	decline		108	Zm	4.1	increase
333	Po	-186	decline		831	Zn	3.74	increase
809	Zn	-178.6	decline		836	Zn	3.68	increase
813	Zn	-175.1	decline		307	Zm	3.6	increase
3	Zn	-167.94	decline		279	Zn	2.59	increase
442	Zm	-165.5	decline		691	Zn	1.43	increase
28	Po	-152.41	decline		834	Zn	1.4	increase
375	Zm	-148.95	decline		276	Zn	1.08	increase
421	Po	-141.205	decline		256	Zn	0.48	increase
319	Po	-139.56	decline		497	Zm	0.47	increase
343	Cn	-127.7	decline		496	Zn	0.46	increase
27	Zm	-121.05	decline		832	Zn	0.45	increase
121	Cn	-118	decline		350	Zn	0.36	increase
310	Zm	-106.604	decline		275	Zn	0.29	increase
317	Zm	-83.36	decline		34	Zm	0.25	increase
47	Cn	-82	decline		837	Zn	0.16	increase
341	Po	-80	decline		330	Po	0.14	increase
589	Po	-78.5	decline		273	Zn	0.13	increase
52	Zm	-72.81	decline		257	Zn	0.12	increase
372	Zn	-72.5	decline		265	Zn	0.01	increase
67	Po	-69	decline
61	Cn	-66.4	decline
58	Cn	-66.1	decline
422	Po	-65.434	decline
424	Po	-64.962	decline
106	Zm	-64.7	decline
717	Po	-61.75	decline
303	Zm	-60.5	decline
344	Po	-54.98	decline
51	Zm	-50.71	decline
66	Cn	-50.67	decline
803	Zn	-47.4	decline
298	Zm	-44.7	decline
64	Cn	-43.57	decline
426	Po	-43.359	decline
335	Po	-43	decline
427	Po	-41.3	decline
578	Zm	-38.8	decline
641	Zn	-38	decline
812	Zn	-32.7	decline
8	Zn	-28	decline
248	Po	-27.6	decline
50	Zm	-27.1	decline
247	Po	-26.5	decline
346	Po	-26.21	decline
9	Po	-25.86	decline
57	Cn	-25.25	decline
59	Cn	-24.73	decline
425	Po	-23.252	decline
63	Cn	-23.11	decline
315	Zm	-22.41	decline
692	Po	-19.93	decline
316	Zm	-13.57	decline
110	Zm	-13.1	decline
56	Cn	-11.89	decline
254	Po	-11.29	decline
112	Zn	-11.2	decline
55	Cn	-10.45	decline
329	Po	-10.08	decline
90	Zm	-10	decline
378	Zm	-10	decline
111	Zm	-8.2	decline
799	Cn	-8	decline
476	Zn	-7.04	decline
328	Zm	-7	decline
337	Cn	-7	decline
62	Cn	-6.85	decline
318	Zm	-6.1	decline
107	Zn	-3.8	decline
408	Po	-3.65	decline
410	Po	-3.2	decline
114	Zn	-2.7	decline
403	Po	-2.7	decline
259	Zn	-2.3	decline
253	Po	-2	decline
342	Po	-2	decline
373	Zn	-1.96	decline
441	Zm	-1.7	decline
374	Zn	-1.4	decline
258	Zn	-1.33	decline
379	Zm	-1.21	decline
804	Po	-1.2	decline
446	Zn	-1.15	decline
826	Zm	-1.04583	decline
102	Zm	-1	decline
103	Zm	-1	decline
823	Zm	-0.97902	decline
105	Zm	-0.7	decline
829	Zm	-0.60336	decline
824	Zm	-0.54784	decline
377	Zm	-0.4	decline
323	Po	-0.31	decline
351	Cn	-0.29	decline
827	Zm	-0.25504	decline
828	Zm	-0.150477	decline
822	Zm	-0.08764	decline
798	Zm	-0.07	decline
825	Zm	-0.04095	decline
46	Po	-0.01	decline
376	Zm	0	decline

## Sheet: Supplementary_Figure_3
SUPPLEMENTARY FIGURE 3
Posidonia oceanica
Decade	N sites documented both start and end decade*	N sites increase*	N sites decline*	N sites no change*	Area start* (ha)	Area end* (ha)	Area gained* (ha)	Area lost* (ha)	Net change (ha)	N sites net change	Rate of increase (% dec-1)	Rate of decrease (% dec-1)	Rate of net change (% dec-1)
1950s	7	0	0	7	9287.12	9089.56	0	0	0	0	0	0	0
1960s	10	0	5	5	9255.59	7880.04	0	-1316.46	-1316.46	5	0	-15.3424	-15.3424
1970s	12	0	2	10	8241.72	7171.2	0	-1015.08	-1015.08	2	0	-13.1435	-13.1435
1980s	14	0	4	10	6387.62	4725.17	0	-1624.94	-1624.94	4	0	-29.3551	-29.3551
1990s	27	3	9	15	19041.2	17793.7	38.1298	-1141.06	-1102.93	12	0.200049	-6.17969	-5.9669
2000s	28	7	6	15	18392.7	18131.9	290.331	-199.719	90.6117	13	1.56618	-1.0918	0.491441
Zostera marina
Decade	N sites documented both start and end decade*	N sites increase*	N sites decline*	N sites no change*	Area start* (ha)	Area end* (ha)	Area gained* (ha)	Area lost* (ha)	Net change (ha)	N sites net change	Rate of increase (% dec-1)	Rate of decrease (% dec-1)	Rate of net change (% dec-1)
1950s	22	7	8	7	7558.5	7623.13	182.784	-257.859	-75.0743	15	2.38949	-3.47106	-0.998209
1960s	28	11	11	6	10002.1	11881.2	2288.28	-307.424	1980.85	22	20.6022	-3.12183	18.0691
1970s	29	7	18	4	13455.1	9829.2	1390.94	-4913.19	-3522.26	25	9.83745	-45.4373	-30.3511
1980s	43	7	26	10	12839.6	8351.32	91.9766	-4550.87	-4458.89	33	0.713798	-43.7638	-42.6603
1990s	40	10	24	6	6709.24	5046.85	572.863	-2213.93	-1641.07	34	8.19339	-40.045	-28.0505
2000s	40	17	17	6	5046.85	5967	1409.48	-460.124	949.354	34	24.6296	-9.55977	17.2362
Cymodocea nodosa
Decade	N sites documented both start and end decade*	N sites increase*	N sites decline*	N sites no change*	Area start* (ha)	Area end* (ha)	Area gained* (ha)	Area lost* (ha)	Net change (ha)	N sites net change	Rate of increase (% dec-1)	Rate of decrease (% dec-1)	Rate of net change (% dec-1)
1950s	0	0	0	0	0	0	0	0	0	0	NA	NA	NA
1960s	3	0	3	0	11.7	9.59577	0	-2.10423	-2.10423	3	0	-19.8267	-19.8267
1970s	5	1	4	0	233.596	255.62	67.1892	-45.1653	22.0239	5	25.2804	-21.4863	9.00986
1980s	13	3	9	1	640.94	673.859	161.196	-129.341	31.8549	12	22.4343	-22.5396	4.85047
1990s	13	3	9	1	1043.23	1052.02	232.238	-232.48	-0.241318	12	20.0991	-25.2116	-0.0231344
2000s	17	2	13	2	1285.49	978.287	43.4937	-341.39	-297.896	15	3.32745	-30.8663	-26.3624
Zostera noltei
Decade	N sites documented both start and end decade*	N sites increase*	N sites decline*	N sites no change*	Area start* (ha)	Area end* (ha)	Area gained* (ha)	Area lost* (ha)	Net change (ha)	N sites net change	Rate of increase (% dec-1)	Rate of decrease (% dec-1)	Rate of net change (% dec-1)
1950s	5	1	2	2	10521.1	8816.01	18.1014	-1695.12	-1677.02	3	0.1719	-17.5682	-17.3634
1960s	7	0	4	3	10056	8186.05	0	-1854.18	-1854.18	4	0	-20.3813	-20.3813
1970s	26	2	19	5	12790.3	8917.55	24.1903	-3941.83	-3917.64	21	0.188951	-36.8442	-36.5712
1980s	34	5	21	8	17999.3	15139.2	31.683	-2669.3	-2637.61	26	0.175868	-16.0521	-15.8456
1990s	27	9	15	3	19422.4	17406.4	1738.78	-3266.86	-1528.08	24	8.57415	-18.4164	-8.19435
2000s	33	16	13	4	17416.5	26006.3	10926.6	-2337.68	8588.96	29	48.6967	-14.4127	40.0889

## Sheet: Supplementary_Table_1
SUPPLEMENTARY TABLE 1
MULTIPLE CAUSES														Codes for the causes:
Site ID	WQ	CM	EE	MD	OG	WD	MI	Combination		Combinations		N sites		WQ	Water quality degradation
3	0	1	0	1	0	0	0	CM-MD		CM-EE		1		CM	Coastal modification
8	1	0	1	0	0	0	0	WQ-EE		CM-MD		3		MD	Mechanical damage
9	1	1	0	0	0	0	0	WQ-CM		EE-MD		2		WD	Wasting disease
11	1	1	0	1	0	0	0	WQ-CM-MD		EE-OG		2		EE	Extreme events
19	1	0	0	1	0	0	0	WQ-MD		EE-MI		1		OG	Overgrazing
42	1	1	0	0	0	0	0	WQ-CM		MD-MI		1		MI	Non-native macroalgae invasion
89	1	0	0	0	1	0	0	WQ-OG		WQ-CM		7
254	0	1	0	1	0	0	0	EE-MD		WQ-EE		1
314	1	1	1	0	0	0	0	WQ-CM-EE		WQ-MD		3
317	0	0	0	1	1	0	0	EE-OG		WQ-OG		1
333	1	1	0	0	0	1	0	WQ-CM-WD		CM-EE-MD		1
334	0	0	0	1	0	0	1	MD-MI		WQ-CM-EE		2
336	0	1	1	0	0	0	0	CM-EE		WQ-CM-MD		1
345	1	1	0	0	0	0	0	WQ-CM		WQ-CM-WD		1
346	1	1	1	0	0	0	0	WQ-CM-EE			Total	27
363	0	1	1	1	0	0	0	CM-EE-MD
366	0	1	0	1	0	0	0	CM-MD
368	0	0	1	1	0	0	0	EE-MD
369	0	0	1	0	1	0	0	EE-OG
394	1	1	0	0	0	0	0	WQ-CM
556	1	0	0	1	0	0	0	WQ-MD
558	0	1	0	1	0	0	0	CM-MD
582	1	1	0	0	0	0	0	WQ-CM
596	1	0	0	1	0	0	0	WQ-MD
611	1	1	0	0	0	0	0	WQ-CM
626	1	1	0	0	0	0	0	WQ-CM
726	0	0	1	0	0	0	1	EE-MI
